# Supplementary material for: Evolution of digestive enzymes and dietary diversification in birds
Source: PeerJ. 2019 Apr 25;7:e6840. doi: 10.7717/peerj.6840 (PMC6487185; doi:10.7717/peerj.6840)
Supplement: Dataset S1 [file peerj-07-6840-s015.txt]

Supplemental Dataset S1: Nucleotide sequences of 13 identified digestive enzyme genes, including pseudogenes, partial and intact genes.

Pancreatic amylase gene
>Acanthisitta_chloris_pancreatic_amy_partial
ATGCGAGTCCTCCTCCTACTTGCAGCTGTAGGGCTTTGCTGGGGGCAGTACAGCCCTAACACTCTCCCTGGGAGGACATCTATTGTGCATCTCTTTGAATGGCGCTGGGTGGATATTGCTCTGGAATGTGAACGCTATTTAGCTCCTAATGGATTTGGAGGTGTTCAGGTTTCACCTCCAAATGAAAATATTGTCATTACTAACCCAAACAGACCTTGGTGGGAAAGATACCAGCCCATTAGCTACAAGCTCTGCACTCGATCAGGAAACGAAAATGAGTTCAGAGACATGGTGACCAGATGCAACAATGTTGGAGTTCGTATTTATGTGGATGCTGTTGTCAACCACATGTGTGGGGCCACGGGTGGCTCAGGCACACATTCTACCTGTGGAAGCCATTTCAATGCTGGAAACAGAGATTTTCCAGCTGTGCCATACTCTGGCTGGGATTTCAATGATGGCAAATGTCATACTGCAAGTGGAGAGATTGAAAATTATGGAGATATGTATCAGNNNNNNGACATCAATGACTGGGTTGGACCACCAAGTAACTCAGATGGCTCAACAAAGCCTGTTACAATCAATGAGGACACTACCTGTGGCAATGACTGGGTTTGCGAACATCGCTGGCGTCAGATAAAGAACATGGTTATCTTCCGTAATGTGGTGGACGGTGAACCTTTCTCCAACTGGTGGGACAATGGCAGCAATCAAGTAGCTTTTGGCCGTGGTAATAAAGGCTTCATCATTTTCAATAATGATGACTGGAATATGAGTGTCTATTTGCAAACTGGATTGCCTGCTGGTACCTACTGTGATGTTATTTCTGGACAAAAGGAGGGTAACAAATGTACTGGAAAAAAGGTGTATGTTTCTGGTGATGGAATGGCTAATTTCCAGATTAACACTGATGCTGAAGATCCATTTATTGCAATTCATGTTGATGCCAAATTGTAA
>Apaloderma_vittatum_pancreatic_amy_partial
ATGCAAGTCCTTCTCCTGCTCGCAGCTGTAGGGTTTTGCTGGGCACAGTACAACCCCAATACTCTCTCTGGGAGGACGTCTATTGTGCATCTTTTTGAATGGCGCTGGACCGATATTGCTCTCGAGTGCGAACGCTATTTAGGCCCTAATGGGTTTGGAGGAGTTCAGATTTCACCTCCAAATGAAAATATTGTCATTACTAACCCAAACAGACCCTGGTGGGAAAGGTACCAGCCCATCAGCTACAAGCTCTGCACTCGATCAGGAAACGAAGATGAATTCAGAGACATGGTGACCAGATGCAACAATGTGGGGGTTCATATTTATGTGGATGCTGTTGTCAACCACATGTGTGGGGCTGCAGGTGGCTCAGGCACGCATTCTACCTGTGGAGACTATTTTAATGCTGGGACTAGAGATTTTCCAGCAGTGCCGTACTCTGGTTGGGATTTCAATGATGGCAAATGTAAGACTGGAAGCGGAGAAATTGAAAATTATGGTGATGCCTATCAGGTCCGAGACTGCCGCTTGGTTAGCCTTCTTGATCTGGCTTTGGAGAAGGACTATGTACGCTCAAAAGTTGCCGAGTACATGAACTATCTCATTGATATTGGCGTAGCAGGCTTCCGACTTGATGCTGCCAAGCACATGTGGCCTGGGGACATAAAAGCATTTCTGGACAAGCTCCATAATCTAAATACTCAATGGTTTCCTGAAGGAACAAAGCCTTTCATTTTCCAGGAGGTGATTGACTTGGGCGGAGAGGCAATCCAAAGCAGTGACTACTTTGGAAACGGTCGAGTGACGGAATTCAAATATGGTGCAAAGCTGGGGACGGTGATCCGCAAGTGGAATG
>Aptenodytes_forsteri_pancreatic_amy
ATGCAAGTCCTCCTCCTACTCGCAGCAGCAGGGTTTTGCTGGGCGCAGTACAACCCTCATACTCTCTCTGGGAGGACGTCTATTGTGCATCTCTTTGAATGGCGCTGGGCCGATATTGCTCTGGAGTGTGAACGCTATTTAGCTCCTAACGGATTTGGAGGAGTTCAGGTTTCACCTCCAAATGAAAATATTGTCATTACTAACCCGAGCAGACCCTGGTGGGAAAGATACCAGCCCGTCAGCTACAAGCTCTGCACTCGGTCAGGAAACGAAAATGAATTCAGAGACATGGTGACCAGATGCAACAACGTTGGAGTTCATATTTATGTGGATGCTGTTGTCAACCACATGTGTGGGGCTGCGGGTGGCTCAGGCACCCATTCTACCTGTGGAAGCTATTTTAATGCTGGGGACAGAGATTTTCCAGCTGTGCCGTACTCTGGCTGGGATTTCAATGATGGCAAATGTCGAACTGGCAGTGGAGAAATTGAAAATTATGGTGACATTACACTGGTCCGGGACTGCCGCTTGGTTAGCCTTCTTGATCTGGCCCTGGAGAAGGACTACGTACGCTCAAAAGTTGCTGAGTACATGAACTACCTCATTGATATTGGCGTAGCAGGCTTCCGGATTGATGCTGCCAAGCATATGTGGCCTGGGGACATAAGAGCATTTCTGGACAAGCTGAAAAATCTAAATACTAAATGGTTTTCTGCAGGAACAAAACCTTTCATTTACCAGGAGGTAATTGACTGGGGGGGCGAGCCGATCAAAGGCAGTGACTACTTTGGAAATGGCCGAGTGACGGAATTCAAATACGGTGCAAAACTGGGGACAGTGATCCGCAAGTGGAACGGAGAAAAGATGGCCTACTTAAAGAACTGGGGAGAAGGCTGGGGCTTTGTGCCTTCCGACAGAGCCCTGGTCTTTGTGGATAATCACGACAACCAGCGGGGTCACGGGGCCGGCGGAGCTTCCATTCTAACCTTCTGGGACCCCAGGCTTTATAAAATGGCAGTTGGTTTCATGCTTGCTCATCCGTATGGGTTCACGCGTGTGATGTCAAGTTTTCGCTGGCCAAGGTCTTTTGTAAATGGACGGGACGTCAACGACTGGATCGGACCACCGAGTAACTCGGATGGGTCAACAAAGCCTGTTACAATCAATGCAGACTCTACCTGTGGCGACGGCTGGGTTTGTGAACATCGCTGGCGTCAAATAAAGAACATGGTTATCTTCCGTAATGTGGTGGACGGTCAGCCTTTCTCCAGCTGGTGGGACAACGGCAGCAATCAAGTAGCTTTTGGCCGTGGTAATAAAGGCTTCATCGTTTTTAATAATGATGACTGGAATATGAACATCCATTTGCAAACTGGTCTGCCTGCTGGTACCTACTGCGATGTTATTTCTGGACAAAAGGAGGGCAACAAATGTACTGGAAAACAGGTGTATGTTTCTGGTGATGGAATGGCTAATTTCCAGATTAGTACCAATGCTGAAGATCCCTTCGTTGCAATTCACATTAATGCCAAGTTATAA
>Balearica_regulorum_pancreatic_amy_partial
GCTTTACAAAATGGCAGTTGGTTTCATGCTTGCTCATCCGTACGGGTTCACGCGTGTGATGTCAAGTTATCGCTGGCCAAGATCTTTTGTAGATGGGAAGGACGTCAATGACTGGGTTGGACCACCAAGCAACTCAGATGGATCAACAAAGCCTGTTACAATCAATGCAGACACTACCTGTGGCAACGACTGGGTCTGTGAACATCGTTGGCGTCAAATAAAGAACATGGTTATCTTCCGTAATGTGGTGGACGGTCAGCCTTTCTCCAACTGGTGGGACAACGGCAGCAATCAAGTAGCTTTTGGCCGTGGTAATAAAGGCTTCATCGTTTTCAATAATGATGACTGGAATATGAACGCCAATTTGCAAACCGGACTGCCTGCTGGTACCTACTGTGATGTTATTTCTGGACAAAAGGAGGGCAACAGATGTACTGGAATACAGGTGTATGTTTCTGGAGATGGAATGGCTAATTTCCAGATTAGTAACAGTGCTGAAGATCCATTCATTGCAATTCATGTTAATGCCAAGCTGTAA
>Calypte_anna_pancreatic_amy
ATGCAAGTCTTCCTCCTTCTTGTGGCTGTAGGCATTTGCTGGGCACAATACAACCCTAACACTCTTTATGGGAGAACATCTATTGTACATCTCTTTGAATGGCGTTGGACTGATATTGCTCTTGAGTGTGAACGCTATTTAGCTCCTAATGGATTTGGAGGAGTACAGGTTTCTCCTCCAAATGAAAATATTGTCATTACTAACCCAAACAGACCCTGGTGGGAAAGATACCAGCCTATCAGCTACAACCTCTGCACTCGATCAGGAAATGAAAATGAATTCAGAGACATGGTGACCAGATGCAACAATGTTGGTGTTCATATTTATGTGGATGCTGTTGTCAACCACATGTGTGGGATTGCAGGTGGCTCAGGCACACATTCTACCTGTGGAAGCTATTTTAATGCTGGAAACAGAGATTTTCCAGCTGTGCCATATTCTGGCTGGGATTTCAACGATGGCAAATGTCAAACTCAAAGTGGAGAAATTGAAAATTATGGTGATATGTATCAGGTCCGGGACTGTCGTTTGGTTGGCCTTCTAGATCTGGCCCTGGGGAAGGATTATGTACGCTCAAAAGTTGCCAATTATATGAACTACCTCATTGATATTGGTATAGCAGGCTTCCGAATTGATGCTGCCAAGCATATGTGGCCTGGAGACATGAGAGCATTTCTGGACAAGCTGAAAGATCTAAATACTACGTGGTTTCCTGAAGGAACAAAACCTTTCATTTACCAGGAGGTAATTGACTTGGGTGGAGAGGCAATCAAAGGCAGTGACTATTTCGGTAATGGCCGAGTGACAGAATTCAAGTATGGTGCCAAACTGGGGACAGTGATCCGCAAGTGGAACAGAGAAAAGATGGCCTACTTAAAGAACTGGGGAGAAGGCTGGGGCTTTATGCCTTCTGACAGAGCCCTGGTCTTTGTGGATAATCATGACAACCAGCGAGGACATGGGGCTGGTGGAGCTTCCATTCTAACCTTCTGGGATGCCAGACTTTATAAAATGGCAGTTGGTTTCATGCTTGCTCATCCATACGGGTTCACACGTGTGATGTCGAGTTTTCGCTGGCCAAGATATTTTGTAAATGGACAGGATGTCAATGACTGGGTTGGACCACCAAGTAACTCAGATGGATCAGTAAAGCCTGTGACAATCAATGAAGACACTACCTGTGGCAACGACTGGGTTTGTGAACATCGCTGGCGTCAAATTAAAAACATGGTTATCTTCCGTAATGTAGTAGATGGTCAGCCTTTCTCCAACTGGTGGGACAACAGCAGCAATCAAGTAGCCTTTGGCCGTGGTAACAAAGGCTTCATTGTTTTCAATAATGATGACTGGCACATGAACGTCTATTTGCATACTGGACTGCCTGCTGGTACATACTGTGATGTTATTTCCGGACAAAAGGAAGGCAACAAATGTACTGGAAAACAGGTGTATGTTTCTCGTGACGGAATGGCTAATTTCCAGATTCGTAATGATGCTGAAGATCCATTCATTGCAATTCACATTAATGCCAAATTATAG
>Caprimulgus_carolinensis_pancreatic_amy_partial
ATGCAAGTCCTCCTCCTACTTGCAGCTGTAGGGTTTTGCTGGGCACAGTACAACCCCAATACTCTCTCTGGGAGAACGTCTATTGTCCATCTCTTTGAATGGCGCTGGGCAGATATTGCTCTTGAGTGTGAACGCTATTTAGCTCCTAATGGATTTGGAGGAGTTCAGGTTTCACCTCCAAGTGAAAATATTGTCATTACTAACCCAAACAGACCCTGGTGGGAAAGATACCAGCCCATCAGCTACAAGCTCTGTACTCGATCAGGAAATGAAAATGAATTCAGAGACATGGTGACAAGATGCAACAACGTTGGAGTTCATATTTATGTGGATGCTGTTGTCAATCACATGTGTGGGGCTGCAGGTGGCTCAGGCACACATTCTACCTGTGGAAGCTATTTTAATGCTGGAAACAGAGATTTTCCAGCTGTGCCATACTCTGGCTGGGATTTCAATGATGGCAAATGTCGAACTGGAAGTGGAGAAATTGAAAATTATGGTGATATGTATCAGGTCCGGGACTGCCGCTTGGTTAGCCTTCTTGATCTGGCCCTGGAGAAGGACTATGTGCGCTCAAAAGTTGCCGAGTACATGAACTATCTCATTGATATTGGTGTAGCAGGCTTCCGAATTGATGCTGCCAAGCATATGTGGCCTGGGGACATAAGGGCATTTCTGGACAAGCTAAAAGATCTAAACACTAAATGGTTTTCTGCAGGAACTAAACCTTTCATTTACCAGGAG
>Cariama_cristata_pancreatic_amy_partial
ATGCAAGTCCTCCTCCTGCTTGCAGCTGTAGGGTTTTGCGGGGCACAGTACAACCCCAATACTCTCTCTGGGAGGACGTCTATTGTACATCTCTTTGAATGGCGCTGGGCAGATATTGCTCTTGAGTGTGAACGCTATTTAGCTCCTAATGGATTTGGAGGAGTTCAGGTTTCACCTCCAAATGAAAATATTGTCATTACTAACCCGAACAGACCCTGGTGGGAAAGATATCAGCCTGTCAGCTACAAGCTCTGCACTCGATCAGGAAATGAAAATGAATTCAGAGATATGGTGACCAGGTGCAACAACGTTGGAGTTCGTATTTATGTGGATGCTGTTGTCAACCACATGTGTGGGGCTGCAGGTGGCTCAGGCACACATTCTACCTGTGGAAGTTATTTTAATGCTGGGAACAGAGACTTTCCAGCTGTGCCATACTCTGGCTGGGATTTCAACGATGGCAAATGTCGAACTGGAAGTGGAGAAATTGAAAATTATGGTGATATGTATCAGGTCCGGGACTGTCGCTTGGTTAGCCTTCTTGATCTGGCCCTGGAGAAGGACTATGTACGCTCAAAGGTTGCCGAGTACATGAACTACCTCATTGATATTGGTGTAGCAGGCTTCCGAATTGATGCTGCCAAGCATATGTGGCCTGGGGACATGAGAGCATTTCTGGATAAGCTAAAAGATCTAAATACTAAATGGTTTTCTGCAGGAACAAAACCTTTCATTTACCAGGAGGTAATTGACTTGGGCGGAGAGCCAATCAAAGGCAGTGACTACTTTGGAAATGGCCGAGTGACAGAATTCAAGTACGGTGCAAAACTGGGGACAGTGATCCGCAAGTGGAACGGAGAAAAGATGGCCTACTTAAAGTAAGGATGAAGATGCTGTGACTTATGTGGGGGTATGTTGGATACACCAGTTGACAGGGTAGCTTCAAGTCTCTGTGTTTTTTGCTAGGAACTGGGGAGAAGGCTGGGGCTTTGTGCCTTCCGACAGAGCTCTGGTCTTTGTGGATAATCACGACAACCAACGGGGGCACGGGGCTGGTGGAGCTTCCATTCTGACCTTCTGGGACCC
>Chaetura_Pelagica_pancreatic_amy
ATGCAAGTCCTCCTCCTACTCGCAGCTGTAGGGCTGTGCTGGGCACAGTACAACCCTAATACTCTCCCTGGGAGGACGTCAATTGTACATCTCTTTGAATGGCGCTGGGCTGATATTGCTCTTGAGTGTGAACGCTATTTAGCCCCTAATGGATTTGGAGGAGTTCAGATTTCACCGCCAAATGAAAATATTGTCATCACTAACCCAAACAGACCCTGGTGGGAAAGATACCAGCCTATCAGCTACAAGCTCTGCACTCGATCAGGAAATGAAAATGAATTCAGAGACATGGTGACCAGATGCAACAATGTTGGAGTTCGTATTTATGTGGATGCTGTTGTCAACCACATGTGTGGGGCTGCAGGTGGCTCAGGCACACATTCTACCTGTGGAAGCTATTTTAATGCTGGGAACAGAGCTTTTCCAGCTGTGCCATATTCTGCCTGGGATTTCAATGATGACAAATGTCGAAGTGGAAGTGGAGAAATTGAAAATTATGGTGATATGTATCAGGTCCGGGACTGCCGCTTGGTTGGCCTTCTGGATCTGGCCCTGGAGAAGGACTATGTGCGCTCAAAAGTTGCTGAGTACATGAACTACCTGATTGATACTGGTGTGGCAGGCTTCAGAATTGATGCTGCCAAGCATATGTGGCCTGGAGACATGAGAGCATTTCTGGACAAGCTGAAAGATTTAAATACTACATGGTTTCCGGCAGGAACAAAACCTTTTATTTACCAGGAGGTTATTGACTTGGGTGGAGAGCCCATCAAGGGCAGTGACTACTTTGGAAACGGCCGAGTGACAGAGTTCAAATACGGTGCAAAACTGGGGACAGTGATCCGCAAGTGGAACGGAGAAAAGATGGCCTACTTGAAGAACTGGGGAGAAGGCTGGGGCTTTATGCCTTCTGACAGAGCCCTGGTTTTTGTGGATAATCATGACAACCAGCGTGGACACGGGGCTGGTGGATCTTCCATTCTAACCTTCTGGGATGCCAGACTTTATAAAATGGCAGTTGGTTTCATGCTTGCTCATCCATACGGGTTCACACGTGTGATGTCAAGTTTTCGCTGGCCAAGATATTTTGAAAACGGACGGGATGTCAACGACTGGGTTGGACCACCGAGTGACTCGGATGGATCCATAAAGCCTGTGACAATCAATCCAGACACTACCTGTGGCAACGACTGGGTTTGTGAACATCGCTGGCGTCAAATCAAAAACATGGTTATCTTCCGTAACGTGGTGGACGGTCAGCCTTTCTCCAACTGGTGGGACAACAACAGCAATCAAGTAGCCTTTGGCCGTGGCAACAAAGGCTTCATCATTTTCAATAACGATGACTGGGACATGAACGTCTATTTGCAAACGGGACTGCCTGCTGGTACCTACTGTGATGTTATTTCTGGACAAAAGGAGGGTGACAAATGTACTGGAAAACAGGTGTACGTTTCTCGTGACGGAATGGCTAATTTCCAGATCAGCAGCAGTGCTGAAGACCCATTTGTTGCAATTCACGTTAACGCCAAATTATAA
>Charadrius_vociferus_pancreatic_amy_partial
ATGCAAGTCCTCCTCCTACTCGCAGCTGTAGGGTTTTGCTGGGCACAGTACGACCCCCATATTCAGGCTGGGAGGACGTCCATTGTGCATCTCTTTGAATGGCGCTGGGTGGATATTGCTCTTGAGTGTGAACGCTATTTAGGTCCTAATGGGTTTGGAGGAGTTCAGGTTTCGCCTCCAAATGAACACATTGTCCTCAGTAACCCGCACAGACCCTGGTGGGAAAGATACCAGCCCATCAGCTACAAGATCTGCAGTCGATCAGGAAATGAAGATGAATTCAGAGACATGGTGACCAGATGCAACAACGTTGGAGTTCGTATTTATGTGGATGCTGTTGTCAACCACATGTGTGGGGCTGCGGGTGGCTCAGGCACACATTCTGCCTGTGGAAGCTATTTTAATGCTGGGACCAGAGATTTTCCAGCTGTGCCATACTCTGGCTGGGATTTCAATGATGGCAAATGTCGAACTGGAAGTGGAGAAATTGAAAATTATGGTGATATGTATCAGGTCCGGGACTGCCGCTTGGCTAGCCTTCTCGATCTGGCCCTGGAGAAGGACTATGTACGCTCAAAAGTTGCTGAGTATATGAACTACCTCATTGATATTGGCGTAGCAGGCTTCCGAGTGGATGCTGCCAAGCATATGTGGCCTGGGGACATGAAAGCATTTCTGGACAAGCTGAAAGACCTAAATACTAAATGGTTTTCTCCAGGAACAAAACCTTTCATTTACCAGGAGGTAATTGACTTGGGCGGAGAGCCGATCAAAAGCAGTGACTACTTTGGAAATGGACGAGTGACAGAATTCAAATATGGTGCAAAACTGGGGACAGTGATCCGCAAGTGGAATGGAGAAAAGATGGCCTACTTAAAGAACTGGGGAGAAGGCTGGGGCTTTGTGCCTTCTGACAGAGCCGTGGTCTTTGTGGATAATCATGACAACCAGCGTGGGCACGGTGCTGGTGGAGCTTCCATTCTAACCTTCTGGGACCCCAGGCTTTATAAAATGGCCGTTGGTTTCATGCTTGCTCATCCGTATGGGTTCACACGTGTGATGTCAAGTTTTCGCTGGCCAAGATATTTTGAAAACGGGCGGGACATCAATGATTGGGTTGGACCACCAAGTAACCCGGATGGATCAACAAAGCCTGTCACAATCAATCCAGACACTACCTGTGGCAACGACTGGGTTTGTGAACATCGCTGGCGTCAAATAAAGAACATGGTTATCTTCCGTAACGTGGTAGATGGTCAACCTTTCTCCAACTGGTGGGACAATGGCAGCAATCAAGTAGCTTTTGGCCGTGGTAATAAAGGCTTCATCGTTTTCAATAATGATGACTG
>Chlamydotis_macqueenii_pancreatic_amy_partial
ATGCAAGTCCTTCTCTTACTCGCAGCTGTAGGGTTTTGCTGGGGGCAGTACAACCCCAATACTCAGGCTGGGAGGACGTCTATTGTACATCTCTTTGAATGGCGCTGGGCGGATATTGCTCTTGAGTGTGAACGCTATTTGGCCCCTAATGGATTTGGGGGAGTTCAGGTTTCACCGCCAAATGAAAATATTGTCATTACCAATCCAAACAGACCTTGGTGGGAAAGATACCAGCCCATCAGCTACAAGCTCTGCACTCGATCCGGAAATGAAAATGAATTCAGAGACATGGTGACAAGATGCAACAACGTTGGAGTTCATATTTATGTGGATGCTGTTGTCAATCACATGTGTGGAGCTGCAGGTGGCTCAGGCACCCATTCTACCTGTGGAAGCTATTTTAATGCTGGGAACAGAGATTTTCCAGCTGTACCATACTCTGGCTGGGATTTCAATGATGGCAAATGTCGAACTGGAAGTGGAGATGTTGAAAATTATGGTGATATATATCAG
>Columba_livia_pancreatic_amy
ATGCAAGTCCTTCTGCTGCTCGCAGCTGTGGGGGTGTGCTGGGGTCAGTACAACCCCAACGTTCAGGCCGGGACGACATCTATCGTACATCTCTTTGAATGGCGCTGGGCCGACATTGCTCTTGAGTGTGAACGCTATTTAGCTCCTTATGGATTTGGAGGAGTTCAGGTTTCTCCTCCAAATGAAAATATTGTCATTACTAGCCCTTACAGACCCTGGTGGGAAAGATACCAGCCCATCAGCTACAAGATCTGTACCCGATCGGGAAACGAAGATGAATTCAGGGACATGGTGAGCAGATGCAACAACGTTGGGGTTCGTATTTATGTGGATGCTGTTGTCAACCACATGTGTGGGTCTGCAGGTGGCTCAGGCACCCATTCCACCTGTGGGAGCTATTTTAATGCTGGGAGTGAAGATTTTCCAGCTGTGCCGTACTCAGGCTGGGATTTCAATGATGGCAAATGTCACACTGGAAATGGAGAAATTCAGAATTACGGTGATATATATCAGGTTCGGGACTGTCGCTTGTCTGGCCTTCTTGATCTGGCCCTGGAGAAGGACTATGTGCGCACAAAAATTGCCGATTACATGAACCATCTCATCGATATTGGTGTAGCAGGCTTCCGAATTGATGCTGCCAAGCATATGTGGCCTGGGGACATAAAAGCATTTCTGGACAAGCTGAACAATCTAAATACTAGATGGTTTTCTGAAGGAACGAGACCTTTCATTTTCCAGGAGGTAATTGACTTGGGCGGAGAGCCGATCACAAGCAGTGAGTACTTTGGAAATGGCCGAGTGACAGAGTTCAAATACGGTGCAAAACTGGGGACAGTGATCCGCAAGTGGAACGGAGAAAAGCTGTCCTACTTAAAGAACTGGGGAGAAGGCTGGGGCTTTGTGCCTTCTGACAGAGCCCTGGTCTTTGTGGATAATCACGACAACCAGCGTGGGCACGGCGCCGGCGGAGCTTCCATTCTAACCTTCTGGGATGCCAGGCTTTATAAAATGGCAGTTGGTTTCATGCTTGCTCATCCGTATGGGTTCACCCGTGTGATGTCAAGTTATCGCTGGCCAAGATCTTTTGTAAATGGACAGGACGTCAATGACTGGATTGGACCCCCAAGCTACTCAGATGGAACCACGAAGCCTGTTACGATCAATGCAGACACTACCTGTGGCAACGACTGGGTTTGTGAACATCGCTGGCATGAAATAAGGAACATGGTTGTCTTCCGTAATGTGGTGGACGGTCAGCCTTTCTCCAACTGGTGGGACAACGGCAGCAATCAAGTAGCTTTTGGCCGTGGTAGTAAAGGCTTCATCGTTTTCAACAATGATGACTGGCATCTGAACACCGATTTGCAAACTGGCCTGCCTGCTGGTACCTACTGTGATGTTATTTCTGGAGACAAAGAGGGCAACAGATGTACTGGAACACAGGTGTACGTTTCTGGTGATGGGATGGCTAATTTCCAGATTAGCAACAGTGCTGAAGATCCATTCATTGCAATTCACGTTGGTGCCAAGTTATAA
>Corvus_brachyrhynchos_pancreatic_amy
ATGCAAATCCTCCTCCTCCTCCTTGCAGCTGCAGGGCTTTGCTGGGGGCAGTACAACCCCAACACTCTGCCCAAGAGAACATCTATCGTGCATCTCTTTGAATGGCGCTGGCAGGATATTGCTCTGGAGTGTGAACGCTACTTAGCTCCTAATGGATTTGGAGGAGTTCAGGTTTCACCTCCAAATGAAAATATTGTCATTACTAACCCAAACAGACCCTGGTGGGAAAGATACCAGCCAATTAGCTACAAACTCTGCACTCGATCAGGAAATGAACAGGAATTCAAAGATATGGTGACCAGATGCAACAGTGTTGGGGTTCGTATCTATGTGGATGCTGTCGTCAACCATATGTGTGGGGCTGCAGGTGGCTCAGGCACACATTCTACCTGTGGAAGCCATTTTAATGCCGGAAACAGAGATTTTCCAGCTGTACCATACTCTGGCTGGGATTTCAATGATGGCAAATGTCACAGTGGAAGTGGAGATATTGAAAATTATGGTGATATATATCAGGTCCGGGACTGCCGCTTGGTCAGCCTTCTGGATCTGGCCCTGGAGAAGGACTATGTGCGCTCCAAGGTTGCTGAGTACATGAACCATCTCATTGACATCGGCGTCGCAGGATTCCGGATCGATGCTGCCAAGCACATGTGGCCTGGGGACATAAGAGCATTTCTGGACAAGCTGAAAGATCTAAATACTCAATGGTTTCCTGAAGGAACTAAACCTTTCATTTACCAGGAGGTAATTGACTTGGGTGGAGAGCCCATCAAAGGCAGCGAGTACTTTGGAAATGGCCGAGTGACAGAATTCAAATACAGTGCCAAACTGGGGACAGTGATCCGCAAGTGGGACGGAGAAAAGATGGCCTACTTAAAGAACTGGGGAGAAGGCTGGGGCTTTGTGCCTTCCGACAAAGCCCTGGTCTTTGTGGATAATCACGACAACCAGAGAGGGCATGGGGCCGGCGGAGCTTCTGTTCTGACCTTCTGGGATGCCAGGCTCTATAAAATGGCAGTTGGTTTCATGCTTGCTCATCCGTATGGGTTCACACGTGTGATGTCAAGTTTTCGCTGGCCAAGATATTTTGAAAATGGAAAGGACATCAATGACTGGGTTGGACCCCCAAGTAACTCGGATGGCTCCATAAAGCCCGTTACAATCAACGCGGACACAACCTGTGGCAACGACTGGGTTTGTGAACATCGCTGGCGTCAGATAAAGAACATGGTTATCTTCCGTAATGTGGTGGATGGTGAGCCTTTCTCCAACTGGTGGGACAATGGCAGCAATCAAGTAGCTTTTGGCCGCGGTAATAAAGGTTTCATCATCTTCAATAATGATGACTGGAATATGAATGTCTATGTGCAAACTGGACTGCCTGCTGGTACCTACTGTGATGTTATTTCTGGACAAAAGGAGGACAACAAATGTACTGGAAAGCAGGTTTTTGTTTCTCATGATGGAATGGCTAATTTCCAGATTAATACCGATGCTGAAGATCCATTTATTGCAATTCATGTTGATGCCAAATTATAA
>Cuculus_canorus_pancreatic_amy_partial
ATGGGTATCCATTTCCTTCTGTTAGTTGTAGGGGTTTGCTGGGCACAGTACAACCCTAATACTCTCTCTGGGAGGACGTCTGTTGTACATCTCTTTGAATGGCGCTGGGTGGATATTGCTCTTGAGTGTGAACGCTATTTAGCTCCCAATGGATTTGGAGGAGTTCAGATTTCACCTCCAAATGAAAATGTTATAATTACTGACCCGTGGCAACCGTGGTGGGAAAGATACCAGCCCGTCAGCTACAAGCTCTGCACACGATCTGGAAATGAAACTGAATTTAGAGACATGGTGACCAGGTGCAACAATGTTGGTGTACATATTTACGTGGATGCAGTAATCAACCATATGTGCGGAGCTAATGCTGGTGCTGGTGACCATGCTACTTGTGGAAGCTATTTCAATGCAAAGACTGAAGATTTTCCAGCTGTGCCGTATTCTGGCTGGGACTTTAATGATGGTAAATGTAAATCTAAAAGTGGAGACATTGAGAATTATCAAGATATATCTCAGGTCCGAGACTGCCGCTTGGTTAGCCTTCTTGATCTGGCCCTAGAGAAGGACTACGTACGCTCAAAAGTTGCCGAGTACATGAACTATCTCATTGACATTGGCGTAGCAGGCTTCCGAATTGATGCTGCCAAGCACATGTGGCCTGAGGATGTGAAGGCGATTTTAGACAAACTGAAAGATCTTAATACTAAATGGTTTTCTGCAGGAACTAAACCTTTCATTTACCAGGAGGTAATTGACTTGGGTGGAGAGCCGATCAAAGGCAGTGACTACTTTGGAAACGGCCGAGTGACAGAATTCAAATATGGTGCAAAGCTGGGGACAGTGATCCGCAAGTGGAATGGAGAAAAGATGGCCTACTTAAAGAACTGGGGAGAAGGCTGGGGCTTTGTGCCTTCTGACAGAGCCCTGGTCTTTGTGGATAATCACGACAACCAGCGAGGGCACGGGGCTGGTGGAGCTTCCATTCTAACCTTCTGGGACCCCAGGCTTTATAAAATGGCAGTTGGCTTCATGCTGGCTCATCCGTATGGGTTCACACGTGTGATGTCAAGTTTTCGCTGGCCAAGATATTTTGTAAATGGACGG
>Egretta_garzetta_pancreatic_amy
ATGCAAGTCCTCCTCCTCCTTGCCACTGTAGGGCTTTGCTGGGCCCAGTACAACCCCAACACTCGGGCTGGACGGACGTCTATCGTGCATCTCTTCGAATGGCGCTGGGCCGACATCGCTCTTGAGTGCGAGCGCTATTTAGCTCCTAATGGGTTTGGAGGAGTTCAGGTTTCACCTCCAAGTGAAAATATTGTCATTACTAACCCAGACAGACCCTGGTGGGAGCGATACCAGCCCGTCAGCTACAGGTTGTGCACTCGATCCGGAAATGAAAATGAATTCAGAGACATGGTGACCAGGTGCAACAATGTTGGAGTTCATATTTATGTGGACGCTGTTGTCAACCACATGTGTGGGGCTGCGGGTGGCGCAGGCACCCATTCCACCTGTGGGAGCTATTTTAACGCTGGGAACAGAGATTTTCCAGCTGTGCCGTACTCTGGCTGGGATTTCAATGACGGCAAGTGTCGAACCGGAAGCGGAGAAATTGAAAATTACGGCGATATGTATCAGGTCCGAGACTGCCGCTTGGTTAGCCTCCTTGATCTGGCCCTGGAGAAGGACTACGTGCGCTCAAAAGTTGCCGAGTACATGAACCACCTCATTGATATTGGTGTAGCAGGCTTCCGGATTGACGCTGCCAAGCATATGTGGCCTGGGGACATAAGAGCATTTCTGGACAAGCTGAAGGATCTGAATACGAAATGGTTTTCTGCAGGAACAAAACCTTTCATTTACCAGGAGGTAATCGACCTGGGGGGGGAGCCGATCAAAAGCAGCGACTACTTTGGGAACGGCCGAGTGACAGAGTTCAGATACGGTGCAAAACTGGGGACAGTGATCCGCAAGTGGAACGGAGAAAAGATGGCCTACTTGAAGAACTGGGGAGAAGGCTGGGGCTTTGTGCCTTCCGACAGAGCCCTGGTCTTTGTGGATAATCACGACAACCAGCGGGGGCACGGGGCCGGTGGAGCTTCCATTCTGACCTTCTGGGACCCCAGGCTTTATAAAATGGCGGTTGGTTTCATGCTTGCTCATCCGTACGGCTTCACGCGTGTGATGTCAAGTTTTCGCTGGCCAAGATATTTTGTAAATGGACGGGACGTCAACGACTGGATTGGACCACCAAGTCACTCGGATGGATCAGTAAAGCCTGTTACAATCAACGCCGACACTACCTGTGGCAACGACTGGGTTTGTGAGCATCGCTGGCGTCAAATAAAGAACATGGTTATCTTCCGTAACGTGGTGGACGGTCAGCCTTTCTCCAACTGGTGGGACAACGGGAGCAATCAAGTAGCTTTTGGCCGTGGTGATAAAGGCTTCATTGTTTTTAATAATGATGACTGGAACATGAATGTCTATTTGCAAACTGGCCTGCCTGCGGGTACCTACTGTGATGTTATTTCTGGACAGAAGGAGGGCAACAAATGCACTGGAAAGCAGGTGTATGTTTCTGGGGATGGAATGGCTCAGTTCCAGATCAGTAACAGTGCTGAGGATCCCTTCGTTGCTATTCACGTTAATGCCAAGCTATAG
>Eurypyga_helias_pancreatic_amy_partial
ATGCACGTCCTCCTCCTGCTTGCTGCCGTAGGGGCTTGCTGGGCGCAGTACAGCCCCAACACGCTCCCCGGCAGGACGTCCATTGTGCAGCTCTTCGAGTGGCGCTGGGCCGATATTGCGCTGGAGTGTGAACGCTACCTGGCACCCAATGGGTTTGGAGGAGTGCAGGTTTCACCTCCAAATGAAAATATTGTCCTTACTAACCCAAACAGACCCTGGTGGGAAAGATACCAGCCTATCAGCTACAAGCTCTGCACGCGATCGGGAAATGAAAATGAGTTCAGAGACATGGTGACCAGATGCAACAATGTTGGAGTTCACATTTACGTGGATGCTGTTGTCAACCACATGTGTGGGGCTGCGGGTGGCTCGGGCAGGCATTCTTCCTGTGGAAGCTATTTTAATGCTGGGAACAGAGATTTTCCAGCTGTGCCGTACTCCGGTTGGGATTTCAATGACGGCAAATGTCGAACTGGAAGCGGAGAAATTGAAAATTATGGTGATATGTACCAGGTCCGAGACTGCCGCTTGTCTAGCCTGCTTGATCTGGCCCTGGAGAAGGACTACGTACGCTCAAAAGTTGCAGAATACATGAACTACCTCATTGATATTGGTGTAGCAGGATTCCGAATTGATGCTGCCAAGCACATGTGGCCTGGGGACATAAGAGCATTTCTGGACAAGCTGAAAAATCTGAACACTAAATGGTTTTCTGCAGGAACAAAACCTTTCATTTACCAGGAG
>Falco_peregrinus_pancreatic_amy
ATGCAAGTCCTTCTCCTACTCGCAGCTGTTGGGTTTTGCTGGGCACAGTACAACCCCAATACTTGGGCTGGAAGGACGTCTATTGTACATCTCTTCGAATGGCGCTGGGCGGATATTGCTCTGGAGTGTGAGCGCTATTTAGCTCCTAATGGATTTGGAGGAGTTCAGGTTTCACCTCCAAATGAAAATATTATCATTACTAACCCCAACAGACCCTGGTGGGAAAGATACCAGCCTGTCAGCTACAAGCTCTGCACTCGATCAGGAAATGAAAATGAATTCAGAGACATGGTGACCAGATGCAACAACGTTGGAGTAATACACATTTATGTGGATGCAGTAATCAACCACATGTGTGGAGCTCATGCTGGTGCTGGCAGCCATGCTACTTGTGGGAGCTATTTCAGTGCAAAGACTGAAGATTTTCCAGCTGTGCCTTATTCTGGCTGGGACTTCAATGATGGTAAATGCAAATCTAGAAGTGGAGACATTGAGAATTATCATGATATATCTCAGGTCCGAGACTGCCGCTTGGTGAGCCTTCTTGATCTGGCCCTGGAGAAGGACTATGTCCGCTCAAAAGTTGCTGAGTACATGAACCACCTCATTGATATCGGTGTAGCAGGCTTCCGAATTGATGCTGCCAAGCATATGTGGCCGGGGGACCTGAAGGCAGTTTTAGACAAGCTGAATGACCTAAACACGAAATGGTTTTCTGCAGGAACTAAACCTTTCATTTACCAAAAGGTGATTGACCTGGGTGGAGAGCCGATCAAAGGCAGCGACTACTTTGGAAATGGCCGAGTGACAGAATTCAAATATGGTGCGAAACTGGGGACGGTGATCCGCAAGTGGAACGGGGAAAAGATGGCGTACTTAAAGAACTGGGGAGAAGGCTGGGGCTTTGTGCCTTCCGACAGAGCCCTGGTCTTTGTGGATAATCACGACAACCAGCGGGGCCACGGGGCCGGTGGAGCTTCCATTCTAACGTTCTGGGACGCCAGGCTTTATAAGATGGCAGTTGGTTTCATGCTTGCTCATCCATATGGGTTCACGCGTGTGATGTCAAGTTTTCGCTGGCCAAGAAACTTTGTCAATGGACGGGACGTCAATGACTGGGTTGGACCGCCGAGTAACGCGGATGGATCAGTAAGGCCCGTTACAATCAATGCAGACACTACCTGTGGCAACGACTGGGTTTGTGAACATCGCTGGCGTCAAATAAAGAACATGGTCATCTTCCGTAATGTGGTGGACGGTCAGCCTTTCTCCAACTGGTGGGACAACGGCAGCAATCAAGTGGCTTTTGGTCGTGGTAGTAAAGGCTTCATCGTTTTCAATAATGACGACTGGGATCTGAACATCAGTTTGCAAACGGGACTGCCTGCTGGTACCTACTGTGATGTTATTTCTGGAGAAAAGGAAGGCAACACATGTACTGGAGAACAGGTCTATGTTTCCGGAGACGGGATAGCTCGTTTCCACGTTGGTAACAATGCTGAAGATCCATTTGTTGCAATTCATGTTAATGCTAAGTTATAA
>Fulmarus_glacialis_pancreatic_amy_partial
GTAATTGACTTGGGCGGAGAGCCGATCAAAGGCAGTGACTACTTTGGAAATGGCCGAGTGACAGAATTCAAATACGGTGCAAAACTGGGGACGGTGATCCGCAAGTGGAACGGAGAAAAGATGGCCTACTTAAAGAACTGGGGAGAAGGCTGGGGCTTTGTGCCTTCCGACAGAGCCCTGGTCTTTGTGGATAATCACGACAACCAGCGGGGCCATGGGGCCGGTGGAGCTTCCATTTTAACCTTCTGGGACCCCAGGCTTTATAAAATGGCAGTCGGTTTCATGCTTGCTCATCCGTATGGGTTCACACGTGTGATGTCAAGTTTTCGCTGGCCAAGATCTTTTGTAAATGGACGGGACGTCAATGACTGGATTGGACCACCAAGTAACTCGGATGGATCAACAAAGCCTGTTACAATCAATGCAGACACTACCTGTGGCAACGACTGGGTTTGTGAACATCGCTGGCGTCAAATAAAGAACATGGTTATCTTCCGTAATGTGGTAGACGGTCAGCCTTTCTCCAACTGGTGGGACAACGGCAGCAATCAAGTAGCTTTTGGCCGTGGTAATAAAGGCTTCATCGTTTTCAATAATGATGACTGGAATATGAATGTCAATTTGCAAACTGGACTGCCTGCTGGTACCTACTGTGATGTTATTTCTGGACAAAAGGAGGGCAACAAATGTACTGGAAAACAGGTGTATGTTTCTGGCGATGGAGTGGCTAATTTCCAGATTAGTAACAATGCTGAAGATCCATTTGTTGCAATTCACATTAATGCCAAGTGGTAG
>Gallus_gallus_pancreatic_amy
ATGCAAGTCCTTCTCCTCCTCGCAGCTGTCGGGCTTTGCTGGGCACAGTACAATCCCAACACTCAGGCTGGGAGGACATCTATCGTGCATCTCTTTGAATGGCGCTGGGCCGACATTGCACTGGAGTGCGAACGCTATTTAGCTCCTAATGGGTTTGGAGGAGTTCAGGTTTCTCCTCCAAATGAAAACATTGTCATTACTAATCCGAACAGGCCCTGGTGGGAAAGATACCAGCCCATCAGCTACAAGATCTGCAGTCGATCGGGCAATGAAAATGAATTCAGAGACATGGTGACCAGATGCAACAATGTTGGAGTTCGTATTTATGTGGATGCTGTTGTCAATCACATGTGTGGATCTATGGGTGGCACGGGCACCCACTCAACATGTGGGAGCTATTTCAACACCGGGACTAGAGATTTTCCCGCTGTGCCGTACTCTGCCTGGGATTTCAATGACGGCAAATGTCACACTGCAAGTGGAGACATCGAAAATTATGGGGACATGTATCAGGTCCGGGATTGCAAGTTGTCCAGCCTTCTTGATCTGGCTCTGGAGAAGGACTATGTACGCTCAACAATTGCAGCGTACATGAATCACCTCATTGATATGGGTGTAGCAGGGTTCCGGATCGATGCTGCCAAGCATATGTGGCCAGGGGACATAAGAGCGTTTCTGGACAAACTGCACGATCTAAATACTCAGTGGTTTTCAGCAGGAACGAAACCCTTTATTTACCAAGAGGTAATTGACTTGGGAGGAGAGCCAATCACAGGCAGTCAGTACTTTGGGAATGGCCGCGTGACAGAATTCAAGTATGGTGCCAAACTGGGGACGGTGATCCGGAAGTGGAATGGAGAGAAGATGGCCTACTTAAAGAACTGGGGAGAAGGCTGGGGCTTTGTGCCTTCTGACAGAGCCCTGGTGTTTGTGGATAACCACGACAACCAGCGGGGGCACGGGGCAGGCGGAGCTTCCATTCTTACTTTCTGGGATGCCAGGCTTTATAAAATGGCGGTTGGTTTCATGCTCGCTCATCCGTACGGGTTCACACGGGTGATGTCAAGTTATCGTTGGCCAAGATATTTCGAAAACGGAGTGGATGTTAACGACTGGGTGGGACCACCAAGTAACTCGGACGGATCGACGAAGTCCGTTACAATCAACGCAGACACTACCTGTGGCAATGACTGGGTCTGCGAACATCGCTGGCGACAAATAAGGAACATGGTTATCTTCCGTAATGTGGTAGACGGTCAGCCTTTCTCAAACTGGTGGGACAACGGGAGCAATCAAGTAGCTTTCGGTCGCGGCGACAGAGGCTTCATTGTCTTTAATAATGATGACTGGTATATGAATGTCGATTTGCAAACTGGTCTGCCTGCTGGAACCTACTGCGATGTTATTTCTGGACAAAAGGAAGGCAGTGCGTGTACTGGAAAGCAGGTGTACGTTTCCTCGGATGGAAAGGCCAATTTCCAGATTAGTAACAGCGATGAAGATCCATTTGTTGCAATTCACGTTGATGCCAAGTTATAA
>Gavia_stellata_pancreatic_amy_partial
ATGCAAGTCCTCCTCCTACTTGCAGCTGCAGGGTTTTGCTGGGGGCAGTACAACCCCAACACTCAGGCTGGGAGGACGTCTATTGTACATCTCTTTGAATGGCGCTGGGCAGATATTGCTCTTGAGTGTGAACGCTATTTAGCTCCTAATGGATTTGGAGGAGTTCAGGTTTCACCTCCAAGTGAAAATATTGTCCTTACTAACCCAAACAGACCCTGGTGGGAAAGATACCAGCCCGTCAGCTACAAGCTCTGCACTCGATCAGGAAACGAAAATGAATTCAGAGACATGGTGACCAGATGCAACAACGTTGGCGTTCATATTTATGTGGATGCTGTTGTCAACCACATGTGTGGGGCTGCGGGTGGCTCAGGCACCCATTCTACCTGTGGAAGCTATTTTAATGCTGGGAACAGAGATTTTCCAGCTGTGCCGTACTCTGGCTGGGATTTCAATGATGGCAAATGTCACACTGGAAGTGGAGAAATTGAAAATTATGGTGATATGTATCAGGTCCGGGACTGCCGCTTGGCTAGCCTTCTTGATCTGGCTCTGGAGAAGGACTATGTACGCTCAAAAGTTGCCGAGTACATGAACTATCTCATTGATATTGGTGTAGCAGGCTTCCGAATTGATGCTGCCAAGCATATGTGGCCTGGGGACATAAAAGCATTTCTGGACAAGCTGAAAAATCTAAATACTAAATGGTTTTCCACAGGAACTAAACCTTTCATTTACCAGGAG
>Geospiza_fortis_pancreatic_amy
ATGAAGATCCTTCTCCTCCTCCTCGCAGCTGCAGGGCTTTGTTGGGGGCAGTACAACCCCAACACTGTCCCAAAGAGAACCTCTATTGTGCATCTCTTTGAATGGCGCTGGCAGGATATTGCTGAGGAGTGTGAACGCTACTTAGCTCCTAATGGATTTGGAGGAGTTCAGGTTTCACCTCCAAATGAAAATATTGTCATTACTAACCCAAACAGACCCTGGTGGGAAAGATACCAGCCCATTAGCTACAAGATCTGCACCCGATCAGGAAATGAAGAGCAATTCAAAGACATGGTGAAGAGATGCAACAATGTTGGAGTTCGTATCTATGTGGATGCTGTCGTCAACCATATGTGTGGGGCTGCAGGTGGCTCAGGCACACATTCTACCTGTGGAAGCTATTTTAATACTGGAACCGAAGATTTTCCAGCTGTCCCATACTCTGGCTGGGATTTCAATGACGGCAAATGTCACACTGGAAGTGGAGAAATTGAAAATTATGGTGATATTTATCAGGTCCGGGACTGCCGCTTGAGCAGCCTTCTGGATCTGGCCCTGGAGAAGGACTATGTGCGCTCAACGATTGCAGAGTACATGAACCGTCTCATTGACATTGGTGTAGCAGGATTCCGTATTGATGCTGCCAAGCACATGTGGCCTGGGGACATAAAAGCATTTCTGGACAAGCTGCATAATCTAAACACTCAATGGTTTTCTGAAGGAACTAAACCTTTCATTTATCAGGAGGTAATTGACTTGGGCACAGAGCCCATCAAAGGCAGTGAGTACTTTGGAAATGGCCGAGTGACAGAATTCAAGTACGGTGCCAAACTGGGGACAGTGCTCCGCAAGTGGGATGGAGAAAAGATGGCCTACTTAAAGAACTGGGGAGAAGGCTGGGGCTTTATGCCTTCTGACAGAGCCCTGGTCTTTGTGGATAACCACGACAACCAGAGAGGACACGGGGCTGGTGGAGCTTCTATTCTGACCTTCTGGGATGCCAGGCTCTATAAAATGGCAGTTGGTTTCATGCTTGCCCATCCGTATGGCTTCACGCGTGTGATGTCAAGTTTTCGCTGGCCAAGATATTTTCAAAATGGAAAGGATGTCAATGACTGGTATGGGCCCCCAAGTAACGCAGATGGCTCCACAAAGGCCGTTACAATCAATGCGGACACGACCTGTGGCAACGACTGGGTTTGTGAACATCGCTGGCGTCAGATCAGGAACATGGTTATCTTCCGTAACGTGGTGGATGGTGAGCCTTTCTCCAACTGGTGGGACAATGGCAGCAATCAAGTGGCTTTTGGCCGTGGTAATAAAGGCTTCATCATCTTCAATAATGACAACTGGAATATGAGTGTCGATGTGCAAACTGGACTGCCTGCTGGTACCTACTGTGATGTTATTTCTGGACAAAAGGAGAACAACAAATGTACTGGAAAGCAGGTGGTTGTTTCTGGTGATGGAAAGGCTAATTTCCAGATTAATACTGATGCTGAAGATCCATTTATTGCAATTCATGTTGATGCCAAGTTATAA
>Leptosomus_discolor_pancreatic_amy
ATGCAAGTCCTCCTCCTGCTCGCAGCTGTAGGGTTTTGCTGGGCACAGTACAACCCAAATACTCTCTCTGGGAGGACGTCTATTGTACATCTCTTTGAATGGCGCTGGGCAGATATTGCTCTTGAGTGTGAACGCTACTTAGCTCCTAATGGATTTGGAGGAGTTCAGGTTTCACCTCCAAATGAAAACATTGTCATTACTAACCCAAACAGACCCTGGTGGGAAAGATACCAGCCCATCAGCTACAAGCTCTGCACTCGATCAGGAAACGAAAATGAATTCAGAGACATGGTGACCAGATGCAACGATGTTGGAGTTCGTATTTATGTGGATGCTGTTGTCAACCACATGTGTGGGGCTGCGGGCGGCTCAGGCACGCATTCTACCTGTGGAAGTTATTTTAATGCCGGGAACAGAGATTTTCCAGCGGTGCCGTACTCTGGCTGGGATTTCAATGATGGCAAATGCCACAGTGGAAGTGGAGAAATTGAAAATTATGGTGATATCTATCAGGTCCGAGACTGCCGCTTGGTTAGCCTTCTTGATCTGGCCCTGGAGAAGGACTACGTACGCTCGAAAGTTGCCGAGTACCTGAACTACCTCATTGATATTGGTGTGGCAGGCTTCCGAATTGACGCTGCCAAGCATATGTGGCCTGGGGACATGAAAGCATTTCTGGACCAGCTGAAAGATCTGAATACTAAATGGTTTTCTGCAGGAACTAAACCTTTCATTTACCAGGAGGTAATTGACCTGGGTGGAGAGCCGATCAAAGGCAGTGACTACTTTGGAAACGGTCGAGTGACAGAGTTCAAATATGGTGCAAAACTGGGGACAGTGATCCGCAAGTGGAATGGAGAAAAGATGGCTTACTTAAAGAACTGGGGAGAAGGCTGGGGTTTTGTGCCTTCTGACAGAGCCCTGGTCTTTGTGGATAATCACGACAACCAGCGGGGGCACGGGGCCGGTGGAGCTTCCATTCTAACCTTCTGGGACGCCAGGCTTTACAAAATGGCAGTTGGTTTCATGCTTGCTCATCCGTATGGATTCACACGAGTGATGTCAAGTTTCCGCTGGCCGAGATATTTTGTTAATGGACAGGACGTCAATGACTGGGTTGGACCACCAAGTGACTCAGACGGGTCAATAAAGCCGGTTACAATCAATGCGGACACTACCTGTGGCAACGACTGGGTTTGTGAACATCGCTGGCGTCAAATAAAGAACATGGTTATCTTCCGTAACGTGGTGGACGGTCAGCCTTTCTCCAACTGGTGGGACAACGGCAGCAATCAAGTAGCTTTTGGCCGTGGCGATAAAGGCTTCATCGTTTTCAATAATGATGACTGGAATATGGACGTCAATTTGCAAACTGGACTGCCTGCTGGTACCTACTGTGATGTTATTTCTGGACAAAAAGAGGAGAACAAATGTACTGGAAAACAGGTGTATGTTTCTGGTGATGGCATGGCTAATTTCCAGATTAGTAACACTGCTGAAGATCCATTCGTTGCAATTCATGTTAATGCCAAGTTATAA
>Manacus_vitellinus_pancreatic_amy
ATGCAAGTCCTCCTCCTCCTCCTTGCAGCTGTGGGGTTTTGCTGGGGGCAGTACAACCCCAACACCCTCTCTAAGAGGACATCTATTGTACATCTCTTTGAATGGCGCTGGGCGGATATTGCTCTGGAGTGTGAACGCTATTTAGCTCCTAATGGATTTGGAGGTGTTCAGGTTTCACCTCCAAATGAAAATATTGTCATTACTAACCCAAACAGACCTTGGTGGGAAAGGTACCAGCCCATTAGCTACAAGCTCTGCACTCGGTCAGGAAATGAAGATGAGTTCAGAGACATGGTGACCAGATGCAACAATGTTGGAGTTCGTATTTATGTGGATGCTGTCGTCAACCACATGTGTGGAGCTGCGGGTGGCTCGGGCACCCATTCTACCTGTGGAAGCTATTTTAATGCTGGAAACAGAGATTTTCCAGCTGTACCATACTCTGGCTGGGATTTCAATGATGGCAAATGTCACAGTGGAAGTGGAGAAATTGAAAATTATGGTGATATATATCAGGTCCGGGACTGCCGCTTGGTCAGCCTTCTGGATCTGGCCCTGGAGAAGGACTATGTGCGCTCGAAGGTGGCTGAGTACATGAACCATCTCATTGACATTGGTGTAGCAGGCTTCCGAATTGATGCTGCCAAGCACATGTGGCCTGGAGACATTAGAGCATTTCTGGACAAGCTGAAAGATTTAAATACTACGTGGTTTCCTGAAGGAACAAAACCATTCATTTTCCAGGAGGTAATTGACCTGGGTGGAGAGCCGATCACAGGCAGCGAGTACTTTGGAAATGGCCGAGTGACAGAGTTCAAATACGGTGCAAAACTGGGGACAGTGATCCGCAAGTGGAACGGAGAAAAGATGGCCTACCTAAAGAACTGGGGAGAAGGCTGGGGCTTTGTGCCTTCTGACAGAGCCCTGGTCTTTGTGGACAATCATGACAACCAGCGGGGGCATGGGGCCGGTGGATCTGCTATTCTGACCTTCTGGGATGCCAGGCTCTATAAAATGGCAGTTGGTTTCATGCTGGCCCATCCGTATGGGTTCACACGTGTGATGTCAAGTTTCCGCTGGCCAAGATATTTTGTTGATGGAAAGGACATCAATGACTGGGTTGGACCCCCAAGTAACTCGGATGGCTCAATAAAGCCTGTGACAATCAATGAGGACACTACCTGTGGCAACGACTGGGTTTGTGAACATCGCTGGCGTCAGATAAAGAACATGGTTATTTTCCGTAACGTGGTGGACGGTGAACCTTTCTCCAACTGGTGGGACAATGGCAGCAATCAAGTAGCTTTTGGCCGTGGTAATAAAGGCTTCATCATTTTCAATAATGATGACTGGAATATGAGTGTTTATTTGCAAACTGGACTGCCTGCTGGTACTTACTGTGATGTTATTTCTGGACAAAAGGAGGACAACAAATGTACTGGAAAACAGGTGTATGTTTCTGGTGATGGAAAGGCTAATTTCCAGATTAATACCGACGCTGAAGATCCATTTATTGCTATTCATGTTGATGCAAAATTGTAA
>Meleagris_gallopavo_pancreatic_amy
ATGCAAGTCCTTCTCCTCCTCGCAGCTGTAGGGCTTTGCTGGGCGCAGTATAACCCCAACACTCAGGCTGGGAGGACGTCTATCGTGCATCTCTTTGAATGGCGCTGGGCCGATATTGCTCTGGAGTGTGAACGCTATTTAGCTCCTTATGGGTTTGGAGGAGTTCAGGTTTCTCCTCCAAATGAAAACATTGTCATTACTAATCCGAACCGGCCCTGGTGGGAAAGATACCAGCCCATCAGCTACAAGATCTGCAGTCGATCGGGCAATGAAAATGAATTCAGAGACATGGTGACCAGATGCAACAACGTTGGAGTTCGTATTTATGTGGATGCTGTTGTCAATCACATGTGCGGATCTATGGGTGGCACAGGCACCCACTCAACGTGCGGGAGCTATTTCAACACCGGGAGTAGAGATTTTCCCGCTGTGCCATATTCTGCCTGGGATTTCAATGATGGCAAATGTCAGACTGCAAGTGGGGACATCGAAAATTATGGGGACATATATCAGGTCCGAAACTGCCGCTTAGTTAATCTTCTTGATTTGGCCCTGGAGAAGAACTACGTGCGCTCCAAAATTGCAGAGTACATGAATTACCTCATTGACATCGGTGTAGCTGGGTTCCGGATTGACGCTGCCAAGCATATGTGGCCAGGGGATGTGAAGGCAATTTTAGATGAGCTGAAAGATCTAAATACGAAATGGTTTTCTGCAGGAGCTAAGCCCTTCATTTATCAGGAAGTAATTGATTTGGGAGGAGAGCCAATCACAGGCAGTCAGTACTTCGGAAATGGCCGAGTGACAGAGTTCAAGTACGGTGCAAAACTGGGGACGGTGATCCGCAAGTGGAACGGAGAGAAGATGGCCTACTTAAAGAACTGGGGAGAAGGCTGGGGCTTTGTGCCTTCTGACAGAGCCCTGGTCTTTGTGGATAACCACGACAACCAGCGGGGGCACGGGGCAGGCGGAGCTTCCATTCTTACCTTCTGGGATGCCAGGCTTTATAAAATGGCAGTCGGTTTCATGCTCGCTCATCCGTACGGCTTCACGCGGGTGATGTCAAGTTATCGTTGGCCGAGATATTTCGAGAATGGAGCGGATGTCAACGACTGGGTTGGTCCGCCCAGTAACTCGGACGGATCGACGAAGTCCGTGACAATCAATGCAGATACTACTTGCGGCAACGACTGGGTCTGTGAACATCGCTGGCGACAAATAAGGAACATGGTTGTCTTCCGTAACGTGGTAGACGGTCAGCCTTTCTCAAACTGGTGGGACAACGGGAGCAATCAAGTAGCTTTTGGTCGCGGCAACAGAGGCTTCATCGTCTTTAATAATGACGACTGGTATATGAACGTCAATTTGCAAACGGGGCTGCCCGCCGGTACCTACTGCGATGTTATTTCCGGACAAAAGGAAGGCAGTGCGTGTACTGGAAAGCAGGTGTATGTTTCCTCGGATGGAATGGCCAATTTCCAGATTAGTAACAGTGATGAAGATCCATTTGTTGCAATTCACGTTGATGCCAAGTTATAA
>Melopsittacus_undulatus_pancreatic_amy
ATGCAAGTCCTCCTCCTGCTCGCAGGTCTAGGGTTCTGCTGGGGGCAGTACAGCCCCAACACTGAGGCCGGGAGGACGTCTATAGTACATCTCTTTGAGTGGCGCTGGGCTGATATTGCTCTTGAGTGCGAGCGCTATTTAGGTCCTTATGGATTCGGAGGAGTTCAGGTTTCACCTCCAAATGAAAACATTGTCATTACTAACCCACACAGACCCTGGTGGGAAAGATACCAGCCCATCAGCTACAAGCTCTGCACTCGGTCAGGAAATGAAGATGAGTTCAGAGACATGGTGACCAGATGCAACAACGTTGGAGTTCGCATTTATGTGGATGCTGTGGTCAACCACATGTGTGGCTCCGGGGGTGGCTCAGGCACTCATTCTACCTGCGGAAGCTACTTTAATGCCGGTAACAGAGATTTTCCAGCTGTGCCATACTCTGGCTGGGATTTCAATGATGGCAAATGTAAAACTGGAAGTGGAGAAATTGAAAGTTATGGTGATATCTATCAGGTCCGGGACTGTCGCTTGTCTGGCCTTCTGGATCTGGCCCTGGAGAAGGACTATGTCCGCTCAAAAGTTGCTGACTACATGAACCATCTCATTGATATTGGCGTAGCAGGCTTCCGAATTGATGCTGCCAAACATATGTGGCCTGGCGACATTAAAGGATTTCTGGACAAGCTGAAAGATCTAAATACTCAATGGTTTTCTGCAGGAACAAGACCTTTCATTTACCAAGAGGTAATTGACTTGGGTGGAGAGCCGATCACAGGCTCACAGTACTTTGGAAACGGCCGAGTGACGGAATTCAAATATGGTGCCAAACTGGGGACGGTGATCCGCAAGTGGAATGGAGAAAAGATGGCTTACTTAAAGAACTGGGGAGAAGGCTGGGGCTTTGTGCCTTCCGACAGAGCCCTGGTCTTTGTGGATAATCACGACAACCAGCGGGGACATGGGGCCGGTGGGGCTTCCATTCTGACCTTCTGGGATGCCAGGCTTTATAAAATGGCAGTTGGTTTCATGCTTGCTCATCCATATGGGTTCACACGTGTGATGTCAAGTTTTCGCTGGCCAAGAAATTTTGTAAATGGACGGGACATCAATGACTGGGTTGGCCCACCAAGTAACTCAGATGGATCAACAAAGGCTGTTACGATCAACGCAGACACTACCTGTGGCAATGACTGGGTTTGTGAACATCGCTGGCGTCAAATCAGGAACATGGTTGTCTTCCGTAACGTGGTGGATGGTCAGCCTTTCTCCAACTGGTGGGACAATGGCAGCAACCAAGTAGCTTTTGGCCGTGGCAACAAAGGCTTCATTGTTTTCAATAATGATGACTGGGATATGAACGTCAGTTTGCAAACTGGGCTGCCTGCTGGTACCTACTGTGACGTTATTTCTGGACAAAAGGAGGACAACCGATGCACTGGAAGTCAGGTGTATGTTTCTGAGGATGGACGGGCTAATTTCAAGATTAGTAACCACGCTGAAGATCCATTCATGGCAATTCATGTTAATGCCAAGTTGTAA
>Mesitornis_unicolor_pancreatic_amy
ATGCAAGTCCTCCTCTTACTTGCAGCTGTGGGGTTTTGCTGGGGGCAGTACAACCCCAATACTCAACCTGGAAGGACATCTATTGTACATCTCTTTGAATGGCGCTGGGCAGATATTGCTCTTGAGTGTGAACGTTATTTAGCTCCTAATGGATTTGGAGGAGTTCAGGTTTCACCTCCAAATGAAAATATTGTCATTAGTAACCCAAACAGACCCTGGTGGGAAAGATACCAGCCCGTCAGCTACAAGCTCTGCACTCGTTCAGGAAACGAAAATGAATTCAGGGACATGGTGACCAGATGCAACAACGTTGGAGTTAATATTTATGTGGATGCTGTTGTCAACCACATGTGTGGAGCTGGGGGTGGTGCAGGCACCCATTCTACCTGTGGAAGTTATTTTAATGCTGGGAACAGAGATTTTCCAGCTGTGCCGTACTCTGGTTGGGATTTCAATGATGGCAAGTGTCGATCTGGAAGTGGAGACATTGAAAATTATGGTGATATGTATCAGGTCCGGGACTGCCGCCTGGTTAGCCTTCTTGACCTGGCCCTGGAGAAGGACTATGTACGCTCAAAAGTTGCTGAGTACATGAACAACCTCATTGATATTGGTGTAGCAGGTTTTCGAATTGATGCTGCCAAGCATATGTGGCCTGGGGACATAAGAGCATTTCTGGACAAGCTGAAAGATCTAAATACCAAATGGTTTCCTGCAGGAACAAAACCTTTCATTTACCAGGAGGTAATTGACTTGGGTGGAGAGCCAATCAAAGGCAGTGACTACTTTGGGAATGGCCGAGTGACAGAATTCAAATACGGTGCAAAACTGGGGACAGTGATCCGCAAGTGGAACGGAGAAAAGATGGCCTACTTGAAGAACTGGGGAGAAGGCTGGGGCTTTGTGCCTTCCGACAGAGCTCTGGTCTTTGTGGATAATCACGACAACCAGCGGGGGCACGGGGCTGGTGGAGCTTCCATTCTAACCTTCTGGGACGCCAGGCTTTACAAAATGGCAATGGGTTTCATGCTTGCTCATCCGTATGGGTTCACACGTGTGATGTCAAGTTTCCGCTGGCCAAGACATTTTGAAAATGGACGGGACGTCAATGACTGGATTGGGCCACCAAGTAACTCAGATGGATCAACAAAGCCTGTTACAATCAATGCAGACACTACCTGTGGCAACGACTGGGTTTGTGAGCACCGTTGGCGTCAAATAAAGAACATGGTTATCTTCCGTAATGTGGTGGACGGTCAGCCTTTCTCCAACTGGTGGGACAATGGCAGCAACCAAGTGGCTTTTGGCCGTGGTAATAAAGGCTTCATCGTTTTCAATAATGATGACTGGGATATGAACGTCTCTCTGCAAACTGGACTGCCTGCTGGTACCTACTGTGATGTTATTTCTGGACAAAAGGAGGACAACAGATGTACTGGAAAACAGGTGTATGTTTCTGGTGATGGAATGGCTAATTTCCAGATTAGCAACCATGCTGAAGATCCGTTCGTTGCAATTCACGTTAATGCCAAGTTATAA
>Nipponia_nippon_pancreatic_amy
ATGCAAGTCCTCCTCCTCCTCGCAGCTGTAGGGTTTTGCTGGGCGCAACCCTAATATTCTCTCTGGGAGGACGTCTATTGTACATCTCTTTGAATGGCGCTGGGCGGATATTGCTCTTGAGTGTGAACGCTATTTAGCTCCTAATGGATTTGGAGGAGTTCAGGTTTCACCTCCAAGTGAAAATATTGTCATTACTAACCCAAACAGACCCTGGTGGGAAAGATACCAGCCCATCAGCTACAAGCTCTGCACTCGGTCAGGAAATGAAAATGAATTCAGAGACATGGTGACCAGATGCAACAACGTTGGAGTTCATATTTATGTGGATGCTGTTGTCAACCACATGTGTGGGGCTGCGGGTGGCGCAGGTACCCATTCTACCTGTGGAAGCTATTTTAATGCTGGGAACAGGGATTTTCCAGCTGTGCCATACTCTGGCTGGGATTTCAATGATGGCAGATGTCGAACTGGAAGTGGAGAAATTGAAAATTATGGTGATATATACCAGGTCCGAGACTGCCGCTTGGTTAGCCTTCTTGATCTGGCCCTGGAGAAGGACTATGTACGCTCAAAAGTTGCTGAGTACATGAACCATCTCATTGATATTGGTGTAGCGGGCTTCCGGATTGATGCTGCCAAGCATATGTGGCCTGGGGACATAAGAGCATTTCTGGACAAGCTGAAAAATCTAAATACTAAATGGTTTTCTGCAGGAACAAAACCTTTCATTTACCAGGAGGTAATTGACTTGGGCGGAGAGCCGATCAAAGGCAGTGACTACCTTGGAAACGGGCGAGTGACAGAATTCAAATATGGTGCAAAACTGGGGACAGTGATCCGCAAGTGGAACGGAGAAAAGATGGCCTACTTAAAGAACTGGGGAGAAGGCTGGGGCTTTGTGCCTTCCGACAGAGCCCTGGTCTTTGTGGACAATCACGACAACCAGCGGGGGCACGGGGCCGGTGGAGCTTCCATTCTGACCTTCTGGGACCCCAGGCCTTACAAAATGGCAGTTGGTTTCATGCTTGCTCATCCGTATGGGTTCACACGTGTGATGTCGAGTTTTCGCTGGCCAAGATATTTTGTAGATGGACGGGACATCAATGACTGGATGGGACCACCAAGTCACTCGGATGGATCAATAAAGCCTGTTACAATCAATGCAGACACTACCTGTGGCGACGCCTGGGTTTGCGAACATCGCTGGCGTCAAATAAAGAACATGGTTATCTTCCGTAATGTGGTGGATGGTCAGCCTTTCTCCAACTGGTGGGACAATGGCAGCAATCAAGTAGCTTTTGGCCGTGGTAATAAAGGCTTCATCGTTTTCAATAATGATGACTGGAATATGAATGTCAGTTTGCAAACGGGATTGCCTGCTGGTACCTACTGCGATGTTATTTCTGGACAAAAGGAGGGCAATAAATGTACTGGAAAACAGGTGTACGTTTCTGGTGATGGAATGGCTAATTTCCAGATTAGTAACAATGCTGAAGATCCATTCGTTGCAATTCACGTTAATGCCAAGTTATAA 
>Opisthocomus_hoazin_pancreatic_amy
ATGCAAGTCCTTCTCCTACTCGCAGCTGTGGGGTTTTGCTGGGGGCAGTATGACCCCAATATTCAGGCTGGGACGACGTCTATCGTACATCTCTTTGAATGGCGCTGGGCCGATATTGCTCTTGAGTGTGAACGCTATTTAGCTCCTAATGGATTTGGAGGAGTTCAGGTTTCACCTCCAAATGAAAATATTGTCATTACTAACCCATTCAGACCCTGGTGGGAAAGATACCAGCCCATCAGCTACAAGCTCTGCACTCGATCAGGCAATGAAGACGAATTCAGAGACATGGTGACCAGATGCAACAACGTTGGAGTTCATATTTATGTGGATGCTGTTGTCAACCACATGTGTGGGGCTGGAGGTGGCTCAGGCACCCATGCTACTTGTGGAAGTTATTTTGATGCTGGGACCGAAGATTTTCCAGCTGTGCCGTACTCTGACTGGGATTTCAATGACGGAAAATGTCAGAGTGGAAGTGGAGACATTGAAAATTATGGTGATATGTATCAGGTCCGGGACTGTCGCTTGGTTAGCCTTCTTGATCTGGCCCTGGAGAAGGACTATGTACGCACAAAAGTTGCCGAGTACATGAACTATCTCATTGATATTGGTGTAGCAGGCTTCCGAATTGATGCTGCCAAGCATATGTGGCCTGGGGACATAAAAGCATTTCTGGATAAGCTGCAAAATCTGAATACGCAATGGTTTTCAGAAGGAACAAAACCCTTTATTTATCCGGAGGTAATTGACTTGGGTGGAGAGCCGATCACAGGCAGCGACTACTTTGAGAATGGCCGAGTGACAGAATTCAAATACGGTGCGAAACTGGGGACAGTGATCCGCAAGTGGAATGGAGAAAAGATGGCCTACTTAAAGAACTGGGGAGAAGGCTGGGGCTTTGTGCCTTCCGACAGAGCCCTGGTCTTTGTGGATAATCACGACAACCAGCGTGGGCACGGGGCTGGTGGAGCTTCCATTCTAACCTTCTGGGACGCTAGGCTTTATAAAATGGCAGTTGGTTTCATGCTTGCTCATCCATATGGGTTCACACGTGTGATGTCAAGTTTTCGCTGGCCAAGAAATTTTGTAGATGGAGAGGACACCAATGACTGGGTTGGACCACCAAGTGAGTCAGATGGATCAACAAAGGCTGTTACAATCAATGAAGACACTACCTGTGGCAACGACTGGGTTTGCGAACATCGCTGGCGTCAAATAAAGAACATGGTTATCTTCCGTAATGTGGTGGACGGTCAGCCTTTCTCCAACTGGTGGGACAACGACAGCAATCAAGTAGCTTTTGGCCGTGGTGATAAAGGCTTCATCGTTTTCAACAATGACGACTGGAGTATGAACGTCGATTTGCAAACCGGACTGCCTGCTGGTACCTACTGCGATGTTATTTCAGGACAAAAGGAGGGCAGTGGATGTACTGGAATACAGGTGTATGTTTCTGATGATGGAATGGCTAATTTCCAGATTAGTAACAGTGCTGAAGATCCATTTGTTGCAATTCACGTTAATGCCAAGTTATAA
>Phalacrocorax_carbo_pancreatic_amy_partial
ATGCACGTCCTCCTCCTGCTCGCAGCTGTAGGGCTTTGCTGGGCACAGTACAACCCCAACACTCGCCCCGGGAGGACGTCCATTGTGCACCTCTTTGAATGGCGCTGGGCCGATATTGCTCTTGAGTGTGAACGCTATTTAGCTCCTAATGGATTTGGAGGAGTTCAGGTTTCACCTCCAAATGAAAATATTGTCATTACTAACCCGGACAGACCCTGGTGGGAAAGATATCAGCCCGTCAGCTACAAGCTCTGCACTCGATCAGGAAACGAAAATGAATTCAGAGACATGGTGACCAGGTGCAACAACGTCGGAGTTCGTATTTATGTGGATGCTGTTGTCAATCACATGTGTGGGGCTGCGGGTGGCTCAGGCACCCATTCCACCTGCGGAAGCTATTTTAACGCTGGGAACAGAGATTTTCCAGCTGTGCCATACTCTGGCTGGGATTTCAATGATGGCAAGTGTCGAACTGGAAGCGGAGACATTGAAAATTATGGTGATATGTATCAGGTCCGGGACTGCCGCTTGGTTAGCCTTCTTGACCTGGCCCTGGAGAAGGACTATGTACGCTCAAAAGTTGCTGAGTACATGAACCACCTCATTGACATTGGCGTAGCAGGCTTCCGGATTGATGCCGCCAAGCATATGTGGCCTGGGGACATAAGAGCATTTCTGGACAAGCTGAACGACCTAAATACTAACTGGTTTGCTGCAGGAACTAAACCTTTCATTTACCAGGAG
>Phoenicopterus_ruber_pancreatic_amy_partial
GTAATTGATTTGGGCGGAGAGCCGATCAAAGGCAGCGAGTACTTTGGAAACGGCCGAGTGACAGAATTCAAATACGGTGCAAAGCTGGGGACAGTGATCCGCAAGTGGAACGGAGAAAAGATGTCCTACTTAAAGAACTGGGGAGAGGGCTGGGGCTTTGTGCCTTCCGACAGAGCCCTGGTCTTTGTGGATAATCACGACAACCAGCGGGGGCACGGGGCCGGTGGAGCTTCCATTCTAACCTTCTGGGACGCCAGGCTTTATAAAATGGCCGTTGGTTTCATGCTTGCTCATCCGTATGGGTTCACACGTGTGATGTCAAGTTTTCGCTGGCCAAGAAACTTTGTAAATGGACGGGACACCAATGACTGGATTGGACCACCAAGTAACTCGGACGGATCAACAAAGCCCGTCACAATCAATGCAGATACTACCTGTGGCAACGACTGGGTTTGTGAACATCGCTGGCGTCAAATAAAGAACATGGTTATCTTCCGTAACGTGGTGGACGGTCAGGCTTTCTCCAACTGGTGGGACAACGGCAGCAATCAAGTAGCTTTTGGCCGTGGTAACAAAGGCTTCATCGCTTTCAATAACGATGACTG
>Picoides_pubescens_pancreatic_amy
ATGCAAGTCCTTCTCCTGCTCGTGGCTGTAGGGCTTTGCTGGGGGCAGTACACCCCCAATACGCTCCCTGGGAGGACATCTATTGTGCACCTCTTTGAATGGCGCTGGGCAGATATCGCTCTGGAGTGCGAGCGGTATTTAGCTCCTAATGGTTTTGGAGGAGTTCAGGTTTCACCTCCAAATGAAAATATTGTCATTACTAACCCAAACAGACCTTGGTGGGAACGATACCAGCCTGTGAGTTACAAGATCTGCACTCGGTCAGGAAATGAAGATGAATTCAGAGACATGGTGACCAGGTGCAACAATGTTGGAGTTCGTATTTATGTGGATGCTGTTGTCAACCACATGTGTAGTACTGCAGGTGGTGCAGGCACACATTCTACCTGTGGAAGCTATTTTAATGCTGGGAACAGAGATTTTCCGGCTGTGCCATACTCTGGCTGGGATTTCAATGATGGCAAATGTCGAACTGGAAGTGGAGATATTGAGAATTATGGTGATATCTATCAGGTGCGGGACTGCCGCTTGGTTAGCCTGCTGGACCTGGCCCTGGAGAAGGACTACGTGCGCTCCAAGGTTGCCGAGTACATGAACCACCTCATTGATATTGGCGTAGCGGGCTTCCGGATTGATGCTGCAAAGCACATGTGGCCTGGGGACATGAGAGCATTTCTGGACAAGCTGAATGATCTAAACACTAAATGGTTTTCTCCAGGAACAAAACCTTTCATTTACCAGGAGGTGATTGACTTGGGTGGAGAGCCCATCAAAGGCAGTGACTACTTTGGGAACGGTCGGGTGACAGAATTCAAATACGGTGCAAAGCTGGGGACGGTGATCCGCAAGTGGAACGGAGAGAAGATGGCCTACTTAAAGAACTGGGGAGAAGGCTGGGGCTTCGTACCTTCTGACAGAGCCCTGGTCTTTGTGGATAACCACGACAACCAGCGAGGGCATGGGGCTGGTGGAGCTTCCATTCTAACCTTCTGGGATTCCAGGCTTTACAAGATGGCAGTTGGTTTCATGCTTGCCCACCCGTACGGGGTCACACGTGTGATGTCAAGCTTCCGCTGGCCCAGATATTTCGTAGATGGCCGGGATATCAATGACTGGGTTGGGCCCCCAAGCAATGCGGATGGCTCCATCAAGCCTGTTACAATCAATGCAGACACTACCTGTGGCAATGACTGGGTGTGCGAACATCGCTGGCGACAAATCAGGAACATGGTTATCTTCCGTAATGTGGTGGATGGTGAACCTTTCTCCAACTGGTGGGACAATGGCAGCAATCAAGTGGCTTTTGGCCGTGGGAACAAAGGCTTCATCGTTTTTAATAATGATGACTGGTACATGAATGTCTATTTGCAAACTGGACTACCTGCTGGGACATATTGTGATATTATTTCTGGACAAAAGGAGGGTGACAAATGTACTGGGAAAGTCCTGTATGTGTCTGGTGATGGAATGGCCAATTTCCAGATTACTAACACTGATGAAGATCCATTCATTGCGATTCATGTGGATGCCAAGTTGTAA
>Podiceps_cristatus_pancreatic_amy_partial
ATGCAAGTCTTCCTCCTACTCGCAGCTGTAGGGTTATGCTGGGCACAGTACAACCCCAACACTCAGCCTGGGAGGACATCTATTGTACATCTCTTTGAATGGCGCTGGGCGGATATTGCTCTTGAGTGTGAACGCTACTTAGCTCCTAATGGATTTGGAGGCGTTCAGGTTTCACCTCCAAGTGAAAATATTGTCATTACTAACCCAAACAGACCCTGGTGGGAGAGATACCAGCCCGTCAGCTACAAGCTCTGCACTCGTTCAGGAAATGAAAATGAATTCAGAGACATGGTGACCAGATGCAACAACGTTGGAGTTCGTATTTATGTGGATGCTGTTGTCAACCACATGTGTGGGGCTGTGGGAGGCTCAGGCACACATTCTACCTGTGGAAGCTATTTTAATGCTGGGAACAGAGATTTTCCAGCTGTGCCATACTCTAGCTGGGATTTCAATGACGGCAAATGTCGAACTGGAAGTGGAGATATTGAAAATTATGGTGATATGTATCAGGTTCGGGACTGCCGCTTGGTTAGCCTTCTTGATCTGGCCTTGGAGAAGGACTACGTACGCTCAAAAGTTGCTGAGTACATGAACTATCTCATTGACATTGGCGTAGCAGGCTTCCGAATTGATGCTGCCAAGCACATGTGGCCTGGGGACATAAAAGCATTTCTGGAAAAGCTGAAAGATCTAAATACTAAATGGTTTTCTGCAGGAACTAAACCTTTCATTTACCAGGAG
>Pygoscelis_adeliae_pancreatic_amy
ATGCAAGTCCTCCTCCTGCTCGCAGCAGTAGGGTTTTGCTGGGCGCAGTACGACCCTAACACTCTCTCTGGGAGGACGTCTATTGTGCATCTCTTTGAATGGCGCTGGGCCGATATTGCTCTTGAGTGTGAACGCTATTTAGCTCCTAATGGATTTGGAGGAGTTCAGGTTTCACCTCCAAATGAAAATATTGTCATTACTAACCCGAGCAGACCCTGGTGGGAGAGATACCAGCCCGTCAGCTACAAGCTCTGCACTCGATCAGGAAACGAAAATGAATTCAGAGACATGGTGACCAGATGCAACAACGTTGGAGTTCATATTTATGTGGATGCTGTTGTCAACCACATGTGTGGGGCTGCGGGTGGCTCAGGCACCCATTCTACCTGTGGAAGCTATTTTAATGCTGGGAACAGAGATTTTCCAGCTGTGCCATACTCTGGCTGGGATTTCAATGATGGCAAATGTCGAACTGGCAGTGGAGAAATTGAAAATTATGGCGATATTACACTGGTCCGGGACTGCCGCTTGGTTAGCCTTCTTGATCTGGCCCTGGAGAAGGACTACGTACGCTCAAAAGTTGCCGAGTACATGAACTACCTCATTGATATTGGCGTAGCAGGCTTCCGGATTGATGCTGCCAAGCATATGTGGCCTGGGGATCTGAAGGCGATTTTAGACAAGCTGAAAGATCTAAATACTAGATGGTTTTCTGCAGGAACAAAACCTTTCATTTACCAGGAGGTAATTGACTTGGGCGGCGAGCCGATCAAAGGCAGTGACTACTTTGGAAATGGCCGAGTGACAGAATTCAAATACGGTGCAAAACTGGGGACAGTGATCCGCAAGTGGAACGGAGAAAAGATGGCCTACTTGAAGAACTGGGGCGAAGGGTGGGGCTTTGTGCCTTCCGACAGAGCCCTGGTCTTTGTGGATAATCACGACAACCAGCGGGGTCACGGGGCCGGCGGAGCTTCCATTCTAACCTTCTGGGACCCCAGGCTTTATAAAATGGCAGTTGGTTTCATGCTTGCTCATCCGTATGGGTTCACGCGTGTGATGTCAAGTTTTCGCTGGCCAAGATCTTTTGTAAATGGACGGGACGTCAACGACTGGATCGGACCGCCGAGTAACTCGGATGGATCAACAAAGCCTGTTACAATCAACGCAGACACTACCTGTGGCAACGGCTGGGTTTGTGAACATCGCTGGCGTCAAATAAAGAACATGGTTATCTTCCGTAATGTGGTGGACGGTCAGCCTTTCTCCAACTGGTGGGACAACGGCAGCAATCAAGTAGCTTTTGGCCGTGGTAATAAAGGCTTCATCGTTTTTAATAATGATGACTGGAATATGAACATCCATTTGCAAACTGGTCTGCCTGCTGGTACCTACTGTGATGTTATTTCTGGACAAAAGGAGGGCAACAAATGTACTGGAAAACAGGTGTATGTTTCTGGTGATGGAATGGCTAATTTCCAGATTAGTACCAATGCTGAAGATCCATTCGTTGCAATTCACGTTGATGCCACGTTATAA
>Taeniopygia_gutatat_pancreatic_amy
ATGCAAGTCCTTCTCCTCCTCCTCGCAGCCGCAGGGCTTTGCTGGGGGCAGTACAACCCCAACACTTTCCCTAAGAGAACCTCTATTGTGCATCTCTTCGAATGGCGCTGGCAGGATATTGCTCAGGAGTGTGAACGCTACTTAGCTCCTAATGGATTTGGAGGTGTTCAGGTTTCACCTCCAAATGAAAATATTGTCATTACTAGCCCGAACAGACCCTGGTGGGAAAGATACCAGCCCATTAGCTACAAGATCTGCACTCGATCAGGAAATGAACAGGAATTCAGAGACATGGTGGCCAGATGCAACAATGTTGGAGTTCGTATCTATGTGGATGCTGTCGTCAACCATATGTGTGGGGCTGCAGGTGGCTCAGGCACACATTCTACCTGTGGAAGCTATTTCAATACTGGAAAAGAAGATTTTCCAGCTGTACCATACTCTGGCTGGGATTTCAATGATGGCAAATGTCACACTGGAAGTGGAAATGTTGAAAATTATGGTGATGCCAATCAGGTCCGGAATTGCCGTGTGACCGGCCTTCTGGATCTGGCCCTGGATAAGGACTATGTGCGCTCAAAGATTGCAGAGTACATGAACAATCTCATTGACATGGGTGTAGCAGGATTCCGACTCGATGCTGCCAAGCACATGTGGCCTGGGGACATAAAAGCGTTTCTGGACAAGCTGCATAATCTAAACACTCAATGGTTTTCTGAAGGAACTAGACCTTTCATTTACCAAGAGGTAATTGACTTGGGTACTGAGCCCATCACAGGCAGCCAGTACTTTGGAAATGGCCGAGTGACAGAATTCAAGTACGGTGCCAAACTGGGGACAGTGCTCCGCAAGTGGGACGGAGAAAAGATGGCCTACTTAAAGAACTGGGGAGAAGGCTGGGGATTTATGCCTTCTGACAGAGCCCTGGTCTTTGTGGATAATCACGACAACCAGAGAGGACACGGGGCCGGTGGAGCTTCTATTCTGACCTTCTGGGATGCCAGGCTCTATAAGATGGCGGTTGGTTTCATGCTTGCCCATCCCTATGGGTTCACACGCGTGATGTCAAGTTTTCGCTGGCCGAGACGTTTTGAAAATGGAAAGGACGTCAATGACTGGTATGGGCCCCCAAGTAACTCAGATGGCTCCACAAAGGCCGTCACAATCAACCCGGACACGACCTGTGGCAACGACTGGGTTTGTGAACATCGCTGGCGTCAAATCAGGAACATGGTTATCTTCCGTAACGTGGTGGATGGTGAGCCTTTCTCCAACTGGTGGGACAATGGCAGCAATCAAGTGGCTTTTGGCCGTGGTAACAAAGGCTTCATCATCTTCAATAATGATGACTGGAATATGAATGTCAATGTGCAAACTGGACTGCCCTCTGGTACCTACTGTGATGTTATTTCTGGACAAAAGGAGAATAACAGATGTACTGGAAAGCAGGTGTTTGTTTCTGGTGATGGAAAGGCTAATTTCCAGATTAATACCGATGCTGAAGATCCATTTATTGCAATTCATGTTGATGCCAAGTTATAA
>Tinamus_guttatus_pancreatic_amy
ATGCGAGTCCTGCTCCTGCTTGCAGCCGTCGGGCTCTGCGGGGCCCAGTACAGCCCCAACACTGCGTACGGCAGGACCGCCATCGTGCACCTCTTCGAGTGGCGCTGGGCCGACATCGCTCTCGAGTGCGAGCGCTACTTGGCTCCTTACGGCTTTGGAGGAGTTCAGGTTTCACCTCCAAATGAAAATGTGGTTGTAACTAGCCCCTATAGACCCTGGTGGGAAAGATACCAGCCCATCAGCTACAACATCTGCACTCGCTCAGGAAATGAAGATGAGTTTAGAGAAATGGTGTCCAGATGCAACAATGTTGGAGTTCGTATCTATGTGGATGCTGTTGTCAATCACATGTGCGGATCTGGAGCTGGATACGGCACCCATTCAACCTGTGGAAGCTATTTTGATGCCGGGACCAGAGATTTTCCATCTGTGCCATACTCTGGCTGGGATTTCAACGATGGCAAATGTAGTACTTATAGCGGAGAAATCGAAAATTACCAGGATATTTATCAGGTTCGGGACTGCCGCTTGTCTGGCCTTCTGGATCTGGCCCTGGAGAAGGACTACGTGCGCTCCACAATTGCTGGGTACCTGAATCACCTCATAGATATTGGCGTAGCAGGCTTCCGGATCGACGCTGCCAAGCATATGTGGCCTGGGGACATGAAGGCATTTCTTGATCAGCTGAACGACCTAAACACACAATGGTTTTCTTCAGGAACTAGACCTTTCATTTACCAGGAGGTTATTGACTTGGGTGGAGAGCCAATCACAGGCAGCCAGTACTTTGATAACGGCCGAGTGACGGAGTTCAAGTACGGCGCAAAGCTGGGGACCGTGCTCCGCAAGTGGGATGGCAAGAAGATGTCCTACTTAAAGAACTGGGGAGAGGACTGGGGCCTTGTGCCTTCTGACAGAGCCCTGGTCTTCGTGGATAACCACGACAACCAGCGTGGGCACGGGGCTGGTGGAGCTTCCATTCTCACCTTCTGGGATGCCAGGCTTTACAAAATGGCTGTTGGTTTCATGCTGGCTCATCCTTATGGATTCACGCGGGTGATGTCAAGCTTCCGTTGGCCAAGATATTATGAAAATGGAGAGGATGTTAATGACTGGTATGGACCACCACACAATTCGGATGGATCAACAAAATCTGTTCCAATTAACGAAGATACTACCTGTGGTGATGATTGGGTTTGTGAACATCGCTGGCGTCAAATAAGGAACATGGTTGTCTTCCGTAACGTGGTGAGCACCGAGGATTTCACCAACTGGTGGGACAACGACAGCAACCAAGTGGCTTTTGGACGTGGTAGTAAGGGATTCATTGTCTTCAATAACGATGATTGGGAATTGAATCAGTCTTTGGAAACTGGACTGCCTGCTGGTACCTACTGTGATGTTATTTCTGGAGATAAGGAAGATGGCAGATGTACTGGAATAGAGGTGTACGTTTCCAGTGATGGCAGGGCTAATTTCCAGATCAGTAACAATGCTGAAGACCCGTTCATTGCAATTCACGTTGAAGCAAAATTGTAA
>Tyto_alba_pancreatic_amy_partial
ATGCAAGTCCTCCTCCTACTCGCAGCTGTAGGGGTTTGCTGGGGGCAGTACAACCCCAATACTCTCTCTGGGAGGACGTCTATTGTACATCTGTTTGAATGGCGCTGGGCTGATATTGCTCTTGAGTGTGAACGCTATTTAGCTCCTAATGGATTTGGAGGAGTTCAGGTTTCACCTCCAAATGAAAATATTGTCATTACTAATCCAAACAGACCCTGGTGGGAAAGATACCAGCCCATCAGCTACAAACTCTGCACTCGATCAGGAAACGAAAATGAATTCAGAGATATGGTGACCAGATGCAACAATGTTGGAGTTCATATTTATGTGGATGCTGTTGTCAATCACATGTGTGGGGCTGCAGCTGGCTCAGGCACACATAGTACCTGTGGCAGCTATTTTAATGCTGGGAACAGAGAATTTCCAGCTGTACCATACTCTGGCTGGGATTTCAATGATGGCAAATGTCGAACTGGAAGTGGAGAAATTGAAAATTATGGTGATATGTATCAGGTCCGGGACTGCCGCCTGGTTAGCCTTCTTGATCTGGCCCTGGAGAAGGACTATGTACGCTCAAAAGTTGCTGAGTACATGAACTACCTCATTGATATTGGCGTGGCAGGCTTCCGAATTGATGCTGCCAAGCATATGTGGCCTGGGGACATAAGAGCCTTTTTGGACAAGCTGAAAAATCTGAATACTAAATGGTTTTCTGCAGGAACAAAACCTTTCATTTACCAGGAG

Hepatic amylase gene
>Acanthisitta_chloris_hepatic_amy
ATGGGTATCTATTTTCTTCTGTTAATTGTAGGGTTTTGCTGGGGGCAGTACAGCCCTAACACTCTCCCTGGGAGGACATCTATTGTGCATCTCTTTGAATGGCGCTGGGTGGATATTGCTCTGGAATGTGAACGCTATTTAGCTCCTAATGGATTTGGAGGTGTTCAGATTTCACCTCCAAATGAAAATGTTATCATTACTGACCCCCAGCAACCATGGTGGGAAAGATACCAGCCTGTCAGCTACAAGCTATGCACACGATCTGGAAATGAAACTGAATTTAGAGACATGGTGACCAGGTGCAACAATGTTGGAGTACATATTTACGTGGATGCAGTAATCAACCATATGTGTGGAGCTAATGCTGGTGCTGGCGACCATGCGACTTGTGGAAGCTATTTCAATGCAAAGACTGAAGATTTTCCAGCTGTGCCGTATTCTGGCTGGGACTTTAATGATGGGAAATGTAAATCTAGAAGTGGAGACATTGAGAATTATCAAGATATATTTCAGGTCCGGGACTGCCGCTTGGTTAGCCTTCTGGATCTGGCCCTGGGGAAGGACTATGTCCGCTCAAAGGTTGCTGAGTACCTGAACCATCTCATCGATATTGGCGTCGCAGGATTCCGAATTGATGCTGCCAAGCACATGTGGCCTGGGGATGTGAAGGCAATTTTAGACAAGCTGAATGATCTAAATACTACATGGTTTCCTGAAGGAACTAAGCCTTTCATTTACCAGGAGGTAATTGACTTGGGTGGAGAGCCGATCAAAAGCAGTGACTACTTTGGAAATGGCCGAGTGACAGAATTCAAATATGGTGCAAAACTGGGGACAGTGATCCGCAAGTGGGATGGAGAAAAGATGGCCTACTTAAAGAACTGGGGAGAAGGCTGGGGCTTCATGCCTTCCGACAGAGCCCTGGTCTTTGTGGATAACCATGACAACCAGCGGGGACACGGGGCCGGTGGAGCTTCTATTCTAACCTTCTGGGATGCCAGGCTCTATAAAATGGCCCTTGGTTTCATGCTTGCTCATCCATATGGATTCACCCGTGTGATGTCAAGTTTCCGTTGGCCAAGATATTTTGTAAATGGAAAGGACATCAATGACTGGGTTGGACCACCAAGTAACTCAGATGGCTCAACAAAGCCTGTTACAATCAATGAGGACACTACCTGTGGCAATGACTGGGTTTGCGAACATCGCTGGCGTCAGATAAAGAACATGGTTATCTTCCGTAATGTGGTGGACGGTGAACCTTTCTCCAACTGGTGGGACAATGGCAGCAATCAAGTAGCTTTTGGCCGTGGTAATAAAGGCTTCATCATTTTCAATAATGATGACTGGTCCTTGAATGTAACTCTGCAGACTGGTCTGCCTGCTGGCACTTACTGTGATGTCATTTCTGGGCAAAAGGAGGGTGACTCCTGTACAGCAGTTGAAGTTCATGTTGGTGCTGATGGCATGGCTAACTTCCTGATTGCTAACAAGGATGAAGACCCATTCATTGCCATTCATGTTGATGCTAAATTGTAA
>Anas_platyrhynchos_hepatic_amy
ATGGGTATCTGTTTTCTTCTGTTAATTGTAGGGGTTTGCTGGGCACAGTACAACCCCAACACTCAGGCTGGGAGGACTTCTATTGTTCATCTCTTTGAATGGCGCTGGGCCGATATTGCTCTTGAGTGTGAACGCTACTTAGCTCCTAATGGATTTGGAGGAGTTCAGATCTCACCTCCAAATGAAAACGTTATTGTTGCTGACCCCTGGCATCCATGGTGGGAAAGATACCAGCCAGTCAGCTACAAGCTCTGCACACGATCTGGAAATGAAACTGAATTTAGAGACATGGTGACCAGGTGCAACAGTGTTGGAGTGCATATTTATGTGGATGCGGTAATCAACCATATGTGCGGAGGTACTGCTGGTGCTGGCAACCATTCTACTTGTGGAAGCTATTTCAATGCAAAGACTGAAGACTTTCCAGCTGTGCCATATTCTGCTTGGGACTTTAATGATGGTAAATGTAAATCTGAAAGTGGAGACATTGAGAACTATCATGATGCATCTCAGGTCCGAAACTGCCGCTTGGTTAATCTTCTTGATCTGGCCCTGGAGAAGGACTATGTGCGCTCCAAAGTTGCAGAGTATCTGAACTACCTCATTGATATTGGTGTAGCAGGCTTCCGGATTGATGCTGCCAAGCATATGTGGCCAGAGGATGTGAAGGCAATTTTAGACAAGCTGAAAGACCTAAATACTAAGTGGTTTTCTGCAGGAGCCAAACCTTTCATTTATCAGGAGGTAATTGACTTGGGCGGCGAGCCAATCACAGGCAGTGAATACTTTGGAAATGGCCGAGTGACCGAATTCAAATATGGCGCAAAACTGGGGACAGTGATCCGCAAGTGGAATGGAGAAAAGATGGCCTACTTAAAGAACTGGGGAGAAGGCTGGGGCTTTGCGCCTTCTGACAGAGCCCTGGTCTTTGTGGATAACCATGACAACCAGCGGGGGCACGGGGCTGGTGGAGCTTCCATTCTCACCTTCTGGGACGCCAGGCTTTATAAAATGGCTGTTGGTTTCATGTTGGCTCATCCGTATGGATTCACACGTGTGATGTCAAGTTATCGTTGGACAAGAAATTTTGTAAACGGGCAGGACGTCAACGACTGGATTGGACCACCTAGCAACTCGGATGGATCAACAAAGTCCGTTACAATCAATGCAGATACCACCTGTGGCAATGACTGGGTTTGTGAGCATCGCTGGAGGCAAATAAGGAACATGGTTATCTTCCGTAACGTGGCAGATGGCCAGCCTTTCTCAAACTGGTGGGACAATGGCAGCAATCAAGTAGCTTTTGGCCGTGGCAATAAAGGCTTCATCGTCTTTAATAATGACGACTGGTACATGAACGTCAATTTGCAAACTGGTCTGCCTGCTGGTACCTACTGTGATGTTATTTCTGGACAAAAGGAGGGCAACGCGTGTACTGGAAAGCAGGTGTATGTTTCTGGGGATGGAACGGCTAACTTCCAGATCAGTAACACTGACGAAGATCCATTTGTTGCAATTCACGTTGATGCCAAGTTATAA
>Apaloderma_vittatum_hepatic_amy_partial
ATTGGCATCTGTTTTCTTCCATTAATTGTGAGGTTTTGCTGGGCACAGTACAGCCCCAATACTCTCTCCGGGAGGACGTCTATTGTACATCTCTTTGAATGGCGCTGGGCTGATATTGCTCTCGAGTGCGAACGCTATTTAGGCCCTAATGGGTTTGGAGGAGTTCAGGTTTCACCTCCAAATGAAAACGTTATCATTACTGACCCTTGGCAACCATGGTGGGAAAGATACCAGCCCATCAGCTACAAGCTATGCACAAGATCTGGAAATGAAACTGAATTTAGAGACATGGTGACCAGATGCAACAATGTTGGAGTACATATTTATGTGGATGCAGTCATCAACCATATGTGTGGAGCTCATACTGGTGCTGGTGACCATACTACTTGTGGAAGCTATTTCAATGCAACGAGTGAAGATTTTCCAGCTGTACCATATTCTGGCTGGGACTTTAACGATCATAAATGTAAATCTAAAAGTGGAGACATTGAGGATTATCATGATATATTTCAG//GTTCGAGACTGCCGCTTGGTTAGCCTTCTTGATCTGGCCCTGGACAAGGATTACGTACGCTCAAAAGTTGCCGAGTACTTGAACCACCTCGTTGACGTTGGCGTAGCAGGCTTCCGAATTGATGCTGCCACGAACATGTGGCCGGAGGACTTGAAGGCAATTTTTGGCAGTCTGAAAGATCTAAGTACTAAATGGTTTTCTGCAGGAACTAAACCTTTCATTTACCAGGAGGTAATTGACATGGGCGGAGATTCAATCAAAGGCAGTGACTACTTTGGAAATGGTCGAGTGACGGAATTCAAATATGGTGCGAAGCTGGGGACGGTGATCCGCAAGTGGAATG//GAACTGGGGAGAAGGCTGGGGCTTTATGCCTTCAGACAAAGCCCTGGTCTTTGTGGATAATCACGACAACCAGCGGGGGCATGGCGCTGGTGGAGCTGCCATTCTGACGTTCTGGGACTCCAGGCTTTATAAAATGGCAGTGGGTTTCATGCTCGCTCATCCCTATGGCTTCACTCGTGTGATGTCAAGTTTTCGCTGGCCAAGATACTTTGTAGATGGAAAGGACATCAATGACTGGGTTGGACCACCAAGTAACGCGGATGGATCAGTCAAGTCCGTTACAATCAATCCAGACACTACGTGCGGCAACGACTGGGTTTGTGAACATCGCTGGCGTCAAATAAAGAACATGGTTATATTCCGTAACGTGGTGGATGGGCAGCCTTTCGCCAACTGGTGGGACAACGGCAGCAATCAAGTCGCTTTTGGCCGTGGCAATAAGGGCTTCATCGTTTTCAATAATGATGACTG
>Aptenodytes_forsteri_hepatic_amy
ATGGGTATCTCTTTTCTTCTGTTAATCGTAGGGTTTTGCTGGGCGCAGTACAACCCTCATACTCTCTCTGGGAGGACGTCTATTGTGCATCTCTTTGAATGGCGCTGGGCCGATATTGCTCTGGAGTGTGAACGCTATTTAGCTCCTAACGGATTTGGAGGAGTTCAGATTTCACCTCCAAATGAAAATGTTATCATTACTGACCCCTGGCAACCGTGGTGGGAGAGATACCAGCCCGTCAGCTACAAGCTGTGCACACGATCCGGGAATGAAACTGAATTTAGAGATATGGTGACCAGGTGCAACAATGTTGGAGTACATATTTATGTGGATGCAGTAATCAACCATATGTGCGGAGCTAATGCTGGTGCTGGCAACCATGCTACTTGTGGAAGCTATTTCAATGCAAAGACTGAAGATTTTCCTGCTGTGCCATATTCTGGCTGGGACTTTAATGATGGTAAATGTAAATCTAGAAGTGGAGACATTGAGAATTATCATGATATATCTCAGGTGCGAGACTGCCGCTTGGTTAGCCTTCTTGATCTGGCCCTGGAGAAGGACTACGTACGCTCAAAAGTTGCTGAGTACATGAACTACCTCATTGATATTGGCGTAGCAGGCTTCCGGATTGATGCTGCCAAGCATATGTGGCCTGGGGATCTGAAGGCGATTTTAGACAAGCTGAAAGATCTAAATACTAAATGGTTTTCTGCAGGAGCTAAACCTTTCATTTACCAGGAGGTAATTGACTTGGGCGGCGAGCCGATCAAAGGCAGTGACTACTTTGGAAATGGCCGAGTGACGGAATTCAAATACGGTGCAAAACTGGGGACAGTGATCCGCAAGTGGAACGGAGAAAAGATGGCCTACTTAAAGAACTGGGGAGAAGGCTGGGGCTTTGTGCCTTCCGACAGAGCCCTGGTCTTTGTGGATAATCACGACAACCAGCGGGGTCACGGGGCCGGCGGAGCTTCCATTCTAACCTTCTGGGACCCCAGGCTTTATAAAATGGCAGTTGGTTTCATGCTTGCTCATCCGTATGGGTTCACGCGTGTGATGTCAAGTTTTCGCTGGCCAAGGTCTTTTGTAAATGGACGGGACGTCAACGACTGGATCGGACCACCGAGTAACTCGGATGGGTCAACAAAGCCTGTTACAATCAATGCAGACTCTACCTGTGGCGACGGCTGGGTTTGTGAACATCGCTGGCGTCAAATAAAGAACATGGTTATCTTCCGTAATGTGGTGGACGGTCAGCCTTTCTCCAGCTGGTGGGACAACGGCAGCAATCAAGTAGCTTTTGGCCGTGGTAATAAAGGCTTCATCGTTTTTAATAATGATGACTGGTCTTTGAATGTAACTCTGCAGACTGGTCTGCCTGCTGGCACTTACTGCGATGTCATTTCTGGGCAAAAGAAAGATGACTACTGTACCGCAGTTGAAGTTCATGTTGCTGCTGATGGCGTGGCTAATTTCCTGATTAGTAACGAGGATGAAGACCCATTCATTGCAATTCATGTTGACGCCAAATTGTAA
>Caprimulgus_carolinensis_hepatic_amy_partial
ATGGGTATCTATTTTCTTTTGTTAGTTGTAGGGTTTTGCTGGGCACAGTACAACCCCAATACTCTCTCCGGGAGGACATCTATTGTACATCTCTTTGAATGGCGCTGGGTGGATATTGCTCTTGAGTGTGAACGCTATTTATCTCCTAATGGATTTGGAGGAGTTCAGATTTCACCTCCAAATGAAAATGTTATCATTACTGACCCCTGGCAACCATGGTGGGAAAGATACCAGCCCATTAGCTACAAGCTGTGCACAAGATCTGGAAATGAAACTGAATTTAGAGACATGGTGACCAGGTGCAACAATGTTGGAGTACATATTTATGTAGATGCAGTAATCAATCATATGTGCGGAGCTAATGCGGGTGCTGGTGACCATGCTACTTGTGGAAGCTATTTCAATGCAAAGACTGAAGATTTTCCAGCTGTGCCGTATTCTGGTTGGGACTTTAATGATGGCAAATGTAAATCTAGAAGTGGAGACATTGAGAATTATCAGGATATATCTCAGGTACGAGACTGCCGCTTGGTTAGCCTTCTTGATCTGGCCCTGGAAAAGGACTATGTACGCTCAAAAGTTGCCGAGTATATGAACTACCTCATTGATGTTGGCGTAGCAGGCTTCCGAATTGATGCTGCCAAGCATATGTGGCCTGGGGATGTGAAGGCAATTTTAGATAAGCTGAAAGATCTAAATACTAAATGGTTTTCTGCAGGAACTAAACCTTTCATTTACCAGGAG
>Cariama_cristata_hepatic_amy_partial
ATGGGCATCTATTTTCTTCTGTTAATTGTAGGGTTTTGCGGGGCACAGTACAACCCCAATACTCTCTCTGGGAGGACGTCTATTGTACATCTCTTTGAATGGCGCTGGGCAGATATTGCTCTTGAGTGTGAACGCTATTTAGCTCCTAATGGATTTGGAGGAGTTCAGATTTCGCCTCCAAATGAAAATGTTATCATTACTGACCCCTGGAAACCATGGTGGGAAAGATACCAGCCCATCAGCTACAAACTGTGCACGCGATCTGGAAATGAAACTGAATTTACAGACATGGTGACCAGGTGCAACAATGTTGGAGTACACATTTATGTGGATGCAGTAATCAACCATATGTGTGGAGCCAATGCTGGTGCTGGTGACCATGCTACTTGTGGAAGCTATTTCAATGCAAAAGCTGAAGATTTTCCAGCTGTGCCATATTCTGACTGGGACTTTAATGATGGTAAATGTAAATCTAGAAGTGGAGACATTGAGAATTATCATGATATATCTCAGGTCCGAGACTGCCGCTTGGTTAGCCTTCTTGATCTGGCCCTGGAGAAGGATTACGTACGCTCAAAAGTTGCTGAGTACATGGACTACCTCATTGATATTGGTGTAGCAGGCTTCCGAATTGATGCTGCCAAGCATATGTGGCCTGAGGATGTGAAGGCAATTTTAGACAAGCTGAAAGATCTAAATACTAAATGGTTTTCTGCAGGAACAAAACCTTTCATTTACCAGGAGGTAGTAATTGACTTGGGCGGAGAGCCAATCAAAGGCAGTGACTACTTTGGAAACGGCCGAGTGACAGAATTCAAGTACGGTGCAAAACTGGGGACAGTGATCCGCAAGTGGAACGGAGAAAAGATGGCCTACTTAAAGAACTGGGGAGAAGGCTGGGGCTTTGTGCCTTCCGACAGAGCTCTGGTCTTTGTGGATAATCACGACAACCAACGGGGGCATGGGGCCGGCGGAGCTTCCATTCTGACCTTCTGGGACCC
>Cathartes_aura_hepatic_amy_partial
ATGGGTATCTATTTTCTTCTGTTAATTGTAGGGTTTTGCTGGGCACAGTACAACCCTAATACTCTCTCTGGGAAGACGTCTATTGTACATCTATTTGAATGGCGCTGGGTGGATATTGCTCTTGAGTGTGAACGCTATTTAGCTCCTAATGGCTTTGGAGGAGTTCAGATTTCACCTCCAAATGAAAACGTCATCATTACTGACCCCTGGCAACCATGGTGGGAAAGATACCAGCCCGTCAGCTACAAGCTGTGCACACGATCTGGAAATGAAACTCAATTTAGAGACATGGTGACCAGGTGCAACAATGTTGGAGTACGTATTTATGTGGATGCAGTAATCAACCATATGTGCGGAGCTAATGCTGGTGCTGGCGACCATGCTACTTGTGGAAGCTATTTCAATGCAAAGACTGAAGATTTTCCAGCTGTGCCATATTCTGGCTGGGACTTTAATGATGGTAAATGTAAATCTAGAAGTGGAGACATTGAGAATTATCATGATATATCTCAGGTCCGAGACTGCCGCTTGGTTAGCCTCCTTGATCTGGCCCTGGAGAAGGACTATGTACGCTCAAAAGTTGCTGAGTACATGAACTACCTCATTGATATTGGTGTAGCAGGCTTCCGAATTGATGCTGCCAAGCATATGTGGCCTGAGGATGTGAAGGCAATTTTAGACAAGCTGAAAGATCTAAATACTAAATGGTTTTCTTCAGGAACTAAACCTTTCATTTTCCAGGAG
>Chaetura_pelagica_hepatic_amy
ATGGGTATCTATTTCCTTCTGTTAATTATAGGGCTGTGCTGGGCACAGTACAACCCTAATACTCTCCCTGGGAGGACGTCAATTGTACATCTCTTTGAATGGCGCTGGGCTGATATTGCTCTTGAGTGTGAACGCTATTTAGCTCCTAATGGATTTGGAGGAGTTCAGATTTCACCTCCAAATGAAAATGTTATCATTACTGACCCTAAGCAACCATGGTGGGACAGATACCAGCCTGTCAGCTATAAGCTGTGCACGCGTTCTGGAAATGAAACTGAATTTAGAGACATGGTGACCAGGTGCAACAATGCTGGAGTACATATTTATGTGGATTCAGTAATCAACCATATGTGTGGAGCTAGTGCTGGTGCTGGTGACCATGCTACTTGTGGAAGCTATTTCAATGCAAAGACTGAAGATTTTCCAGCTGTGCCATATTCTGGCTGGGACTTTAATGATGGTAAATGTAAATCTAGAAGTGGAGACATTGAGAATTATCATGATAAATCGCAGGTCCGGGACTGCCGCTTGGTTGGCCTTCTGGATCTGGCCCTGGAGAAGGACTATGTGCGCTCAAAAGTTGCTGAGTACATGAACTACCTGATTGATACTGGTGTGGCAGGCTTCAGAATTGATGCTGCCAAGCATATGTGGCCTGATGATGTGAAGGCAATTTTGGACAAGCTTAAAGATCTAAATACTACATGGTTTCCGGCAGGAACAAAACCTTTTATTTACCAGGAGGTTATTGACTTGGGTGGAGAGCCCATCAAGGGCAGTGACTACTTTGGAAACGGCCGAGTGACAGAGTTCAAATACGGTGCAAAACTGGGGACAGTGATCCGCAAGTGGAACGGAGAAAAGATGGCCTACTTGAAGAACTGGGGAGAAGGCTGGGGCTTTATGCCTTCTGACAGAGCCCTGGTTTTTGTGGATAATCATGACAACCAGCGTGGACACGGGGCTGGTGGATCTTCCATTCTAACCTTCTGGGATGCCAGACTTTATAAAATGGCAGTTGGTTTCATGCTTGCTCATCCATACGGGTTCACACGTGTGATGTCAAGTTTTCGCTGGCCAAGATATTTTGAAAACGGACGGGATGTCAACGACTGGGTTGGACCACCGAGTGACTCGGATGGATCCATAAAGCCTGTGACAATCAATCCAGACACTACCTGTGGCAACGACTGGGTTTGTGAACATCGCTGGCGTCAAATCAAAAACATGGTTATCTTCCGTAACGTGGTGGACGGTCAGCCTTTCTCCAACTGGTGGGACAACAACAGCAATCAAGTAGCCTTTGGCCGTGGCAACAAAGGCTTCATCATTTTCAATAACGATGACTGGGACATGAACGTCTATTTGCAAACGGGACTGCCTGCTGGTACCTACTGTGATGTTATTTCTGGACAAAAGGAGGGTGACAAATGTACTGGAAAACAGGTGTACGTTTCTCGTGACGGAATGGCTAATTTCCAGATCAGCAGCAGTGCTGAAGACCCATTTGTTGCAATTCACGTTAACGCCAAATTATAA
>Charadrius_vociferus_hepatic_amy
ATGGGTATCTATTTTCTTCTGTTAATTGTAGGGGTTTGCTGGGCACAGTACAACCCTAATACTCTCTCTGGGAGGACGTCTATTGTACATCTCTTTGAATGGCGCTGGGAGGATATTGCTCTTGAGTGTGAACGCTATTTAGCTCCTAATGGATTTGGAGGAGTTCAGATTTCGCCTCCAAATGAAAATATTATCATTACTGACCCCCAGCAACCATGGTGGGAAAGATACCAGCCTGTCAGCTACAAGCTGTGCACACGATCTGGAAATGAAACTGAATTTAGAGACATGGTGACCAGGTGCAACAATGTTGGAGTACATATTTATGTGGATGCAGTAATCAACCATATGTGCGGAGCTAATGCTGGTGCTGGCAACCATGCTACTTGTGGAAGCTATTTCGATGCAAAGACTGAAGATTTTCCAGCTGTGCCATATTCTGGCTGGGACTTTAATGATCGTAAATGTAAATCTAGAAGTGGAGACATTGAGAATTATCAGGATATATCTCAGGTCCGAGACTGTCGCTTGGTTAGTCTTCTCGATCTGGCCCTGGAGAAGGACTATGTACGCTCAAAAGTTGCTGAGTACATGAACTACCTCATTGATATTGGCGTAGCAGGCTTCCGAATGGATGCTGCCAAGCATATGTGGCCTGGGGACATGAAAGCATTTCTGGACAAGCTGAAAGACCTAAATACTAAATGGTTTTCTCCAGGAACAAAACCTTTCATTTACCAGGAGGTAATTGACTTGGGCGGAGAGCCGATCAAAGGCAGTGACTACTTTGGAAATGGACGAGTGACAGAATTCAAATATGGTGCAAAACTGGGGACAGTGATCCGCAAGTGGAATGGAGAAAAGATGGCCTACTTGAAGAACTGGGGAGAAGGCTGGGGCTTTGTGCCTTCTGACAGAGCCGTGGTCTTTGTGGATAATCATGACAACCAGCGTGGGCACGGTGCTGGTGGAGCTTCCATTCTAACCTTCTGGGACCCCAGGCTTTATAAAATGGCCGTTGGTTTCATGCTTGCTCATCCGTATGGGTTCACACGTGTGATGTCAAGTTTTCGCTGGCCAAGATATTTTGAAAACGGGCGGGACATCAATGATTGGGTTGGACCACCAAGTAACCCGGATGGATCAACGAAGCCTGTCACAATCAATCCAGACACTACCTGTGGCAACGACTGGGTTTGTGAACATCGCTGGCGTCAAATAAAGAACATGGTTATCTTCCGTAACGTGGTAGATGGTCAACCTTTCTCCAACTGGTGGGACAATGGCAGCAATCAAGTAGCTTTTGGCCGTGGTAATAAAGGCTTCATCGTTTTCAATAATGATGACTGGTCTTTGAATGTAACTCTGCAGACCGGTCTGCCTGCTGGCACTTACTGTGATGTCATTTCTGGGGAAAAGAAAGGTGACTACTGTACAGCAGTTGAAGTTCATGTTGCTGATGATGGCATGGCTAATTTCCTGATTAATAACGAGGATGAAGACCCATTCATTGCAATTCACGTTGACACTAAATTGTAA
>Chlamydotis_macqueenii_hepatic_amy_partial
ATGGGTATCTCTTTTCTTCTGTTAATTATAGGGGTTTGCTGGGCACAGCACAACCCTAATACTCTCCCTGGGAGGACGTCTATTGTACATCTCTTTGAATGGCGCTGGGCGGATATTGCTCTTGAGTGTGAACGCTATTTGGCCCCTAATGGATTTGGGGGAGTTCAGATTTCACCTCCAAATGAAAATGTTGTCATTGCTCACTCCTCGCAACCGTGGTGGGAAAGATACCAGCCAGTCAGCTACAAGCTCTGCACACGTTCTGGAAATGAAACTGAATTTAGAGATATGGTGACCAGGTGCAACAATATTGGAGTATATATTTATGTGGATGCAGTAATCAACCATATGTGTGGAGCTAATGTTGGTGCTGGCAACCATGCTACTTGTGGAAGCTATTTCAATACAAAGACTAAAGATTTTCCAGCTGTGCCGTATTCTGACTGGGACTTTAATGATGGTAAATGTAAATCTGGAAGTGGAGACATTGAGAATTATCATGATATATTTCAG
>Colius_striatus_hepatic_amy_partial
ATGGGCATCTACTTTCTTCTGCTCATTGTAGGCTTTTGCTGGGGTCAGTACAACCCCAACACTGTCTCTGGCACCACGTCCATCGTCCACCTCTTTGAATGGCGCTGGGCCGATGTTGCTCTCGAGTGCGAGCGCTACTTAGCTCCCAATGGCTTTGGAGGAGTTCAGATTTCACCTCCAAATGAAAATGTTATCGTTACTGACCCCTGGCAACCGTGGTGGGAAAGATACCAGCCCGTCAGCTACAAGCTGTGCTCACGATCTGGAAACGAAACTGAATTTAGAGACATGGTGGCCAGGTGCAACAATGTTGGAGTACACATCTATGTGGATGCAGTAATCAACCATATGTGTGGAGCTAGTGCTGGCGCTGGCGACCATGCGACTTGTGGAAGCTATTTCGATGCAAACACTGAAGATTTTCCAGCTGTGCCCTATTCTGGCTTGGACTTTAATGACAGAAAATGTAAATCTAGAAGTGGAGACATTGAGGATTATCAAGATGTATCACAGGTGCGGGACTGCCGCCTGGTGAGCCTGCTCGACCTGGCCCTGGAGAAGGACGACGTGCGCTCCAAGGTCGCCGAGTACCTGAACCGCCTCATCGGCATCGGCGTCGCCGGCTTCCGGCTGGATGCTGCCAAGCACATGTGGCCTGGGGACCTGAAGGCTGTTTTAGACAAGCTGAAAGACCTCAATACTACCTGGTTTCCTGCAGGAACTAAACCTTTCATTTACCAGGAGGTGATTGACCTGGGGGGAGAGCCCATCCAGTGCAGCCAGTACTTTGGCAACGGCCGAGTGACAGAATTCAAGTACGGAGCCAAACTGGGGATGGTGCTGCGCAAGTGGGATGGCGAGAAGATGGCCTACTTGAAGAACTGGGGAGAAGGCTGGGGCTTTGTGCCCGCCGACAGAGCCCTGGTCTTTGTGGACAATCACGACAACCAGCGGGGCCACGGGGCTGGTGGAGCTTCCATTCTGACCTTCTGGGACGCCAGGCTCTATAAAATGGCCGTGGGTTTCATGCTGGCTCATCCCTACGGGTTCCCACGCATCATGTCGAGTTTTCACTGGTCCAGATACTTTGTCAACGGCAAG
>Columba_livia_hepatic_amy
ATGGGTATCTGTTTTCTTCTGCTAATTGTAGGCTTTTGCTGGGCACAGTACAACCCTAACGCTCTCTCTGGAAGGACGTCTATTGTACATCTCTTTGAATGGCGCTGGGCTGATATTGCTCTTGAGTGTGAACGCTATTTAGCTCCTAATGGATTTGGAGGAGTTCAGATTTCGCCTCCAAATGAAAATGTTATCATTACTGACCCCTGGCAACCATGGTGGGAAAGATACCAGCCTGTCAGCTACAAGCTGTGCACACGATCTGGAAATGAAACTGAATTTAGAGATATGGTGACCAGGTGCAACGATGTTGGAGTACATGTCTATGTGGATGCAGTAATCAACCATATGTGTGGAGCTAATGCTGGTGCTGGCAACCATGCTACTTGTAGAAGCTATTTCAATGCAAAGACTGAAGATTTTCCAGCTGTGCCATATTCTGCCTTGGACTTTAATGATGCTAAATGTAAATCTAGAAGTGGAAACATTGAGAATTATCAGGATGTATCTCAGGTTCGAAACTGCCGCTTGGTTAGTCTTCTTGATCTGGCCCTGGAGAAGGATTATGTGCGCTCAAAAGTTGCTGAGTACCTGAACTACCTCATTGATATTGGTGTAGCAGGCTTCCGAATTGATGCTGCCAAGCATATGTGGCCTGAAGATGTGAAGGCGATTTTGGAAAAGCTGAAAGACCTAAATACTAAATGGTTTTCTGCAGGAACTAAACCTGTCATTTACCAGGAGGTAATTGACTTGGGCGGAGAGCCGATCACAGGCAGTGAGTACTTTGGAAATGGCCGAGTGACAGAGTTCAAATACGGTGCAAAACTGGGGACAGTGATCCGCAAGTGGAACGGAGAAAAGCTGTCCTACTTAAAGAACTGGGGAGAAGGCTGGGGCTTTGTGCCTTCTGACAGAGCCCTGGTCTTTGTGGATAATCACGACAACCAGCGTGGGCACGGCGCCGGCGGAGCTTCCATTCTAACCTTCTGGGATGCCAGGCTTTATAAAATGGCAGTTGGTTTCATGCTTGCTCATCCGTATGGGTTCACCCGTGTGATGTCAAGTTATCGCTGGCCAAGATCTTTTGTAAATGGACAGGACGTCAATGACTGGATTGGACCCCCAAGCTACTCAGATGGAACCACGAAGCCTGTTACGATCAATGCAGACACTACCTGTGGCAACGACTGGGTTTGTGAACATCGCTGGCATGAAATAAGGAACATGGTTGTCTTCCGTAATGTGGTGGACGGTCAGCCTTTCTCCAACTGGTGGGACAACGGCAGCAATCAAGTAGCTTTTGGCCGTGGTAGTAAAGGCTTCATCGTTTTCAACAATGATGACTGGTCTTTGAATGTAACTCTGCAGACTGGTCTGCCTGCTGGCACTTACTGCGATGTCATTTCTGGCCAAAAGAAAGGTGACTACTGTACAGCAGTTGAAGTTCATGTTGCTGCTGATGGCATGGCTAATTTCCTGATCAGTAATGAGAATGAAGACCCATTCATTGCAATTCATGTTGATGCTAAATTGTAA
>Corvus_brachyrhynchos_hepatic_amy
ATGGGTATCTATTTTCTGCTGTTAATTGTAGGGCTTTGCTGGGGGCAGTACAACCCCAACACTCTGCCCAAGAGAACATCTATCGTGCATCTCTTTGAATGGCGCTGGCAGGATATTGCTCTGGAGTGTGAACGCTACTTAGCTCCTAATGGATTTGGAGGAGTTCAGATTTCACCTCCAAATGAAAATGTTATCGTTACTGACCCCCAGCAACCATGGTGGGAAAGATACCAACCCGTCAGCTACAAGCTGTGCACAAGATCTGGAAATGAAACTGAATTTAGAGACATGGTGACCAGGTGCAACAATGTTGGAGTGCACATTTATGTGGATGCAGTGATCAACCATATGTGCGGAGCTAATGCTGGGGCTGGTGACCATGCTACTTGTGGAAGCTATTTCAATGCAAAGACTGAAGATTTCCCAGCTGTGCCCTATTCTGGCTGGGACTTTAATGATCATAAATGTAAATCTAGAAGTGGAAACATTGAGAATTATCATGATATATCTCAGGTCCGGGACTGCCGCCTGGTCAGCCTGCTGGACCTGGCCCTGGAGAAGGACTATGTGCGCTCCAGGGTTGCGGAGTACATGAACCATCTCATTGACATCGGCGTCGCAGGATTCCGGATCGATGCTGCCAAGCACATGTGGCCTGGGGATGTCAAGGCGATTTTAGACAAGCTGAAAGATCTAAATACTCAATGGTTTCCTGAAGGAACTAAACCTTTCATTTACCAGGAGGTAATTGACTTGGGTGGAGAGCCCATCAAAGGCAGCGAGTACTTTGGAAATGGCCGAGTGACAGAATTCAAATACAGTGCCAAACTGGGGACAGTGATCCGCAAGTGGGACGGAGAAAAGATGGCCTACTTAAAGAACTGGGGAGAAGGCTGGGGCTTTGTGCCTTCCGACAAAGCCCTGGTCTTTGTGGATAATCACGACAACCAGAGAGGGCATGGGGCCGGCGGAGCTTCTGTTCTGACCTTCTGGGATGCCAGGCTCTATAAAATGGCAGTTGGTTTCATGCTTGCTCATCCGTATGGGTTCACACGTGTGATGTCAAGTTTTCGCTGGCCAAGATATTTTGAAAATGGAAAGGACATCAATGACTGGGTTGGACCCCCAAGTAACTCGGATGGCTCCATAAAGCCCGTTACAATCAACGCGGACACAACCTGTGGCAACGGCTGGGTTTGTGAACATCGCTGGCGTCAGATAAAGAACATGGTTATCTTCCGTAATGTGGTGGATGGTGAGCCTTTCTCCAACTGGTGGGACAATGGCAGCAATCAAGTAGCTTTTGGCCGCGCTAATGTTTCATCATCTTCAATAATGATGACTGGTAAGTCCTTGAATGTATCTCTGCAGACTGGTCTGCCTGCTGGCACTTACTGCGATGTCATTTCTGGGCAAAAGGAAGGTGACTTCTGTACAGCAGTTGAAGTTCATGTTGCTGCTGATGGCATGGCTAATTTCCTGATTGGGAATGAAGACGAAGACCCATTCATTGCCATTCATGTTGATGCTAAATTGTAA
>Cuculus_canorus_hepatic_amy_partial
ATGGGTATCTGTTTTCTTCTGTTAGTTATAGGGGTTTGCTGGGCACAGTACAACCCTAATACTCCTTCTGGGAGGACATCTATTGTGCATCTGTTTGAATGGCGCTGGGCAGATATTGCTCTTGAGTGTGAACGCTATTTAGCTCCTAATGGATTTGGAGGAGTTCAGATTTCACCTCCAAATGAGAATGTTATCATTACTGACCCCTCACGTCCATGGTGGGAAAGGTACCAGCCCGTCAGCTACAGGCTATGCACACGATCTGGAAACGAAACTGAATTTAGAGACATGGTGACTAGGTGCAACAATGTTGGAGTACATATTTATGTGGATGCAGTAATCAACCATATGTGCGGAGCTAATGCTGGTGCTGGCGACTATGCTACATGTGGAAGTTATTTCAATGCAAAGACTGAAGATTTTCCAGCTGTGCCATATTCTAGTTGGGACTTTAATGATGGTAAATGTAATTCTAGAAGTGGAGATATTGAGAATTACCATGATATAGCTCAGGTCCGAGACTGCCGCTTGGTTAGCCTGCTTGATCTGGCCCTGGACAAGGACTATGTACGCTCAAAAGTTGCTGAGTACATGAACAGCCTCATCGCTATTGGTGTAGCAGGCTTCCGAATTGATGCTGCCAAGCATATGTGGCCTGAGGATGTGAAGGCGATTTTAGACAAGCTGAAAGATCTAAATACTACGTGGTTTTCTGCAGGAACTAAACCTTTAATTTACCAGGAGGTAATTGACTTGGGTGGAGAGCCGATCAAAGGCAGTGACTACTTTGGAAACGGGCGAGTAACAGAATTCAAATACGGTGCAAAACTGGGGACAGTGATCCGCAAGTGGAATGGAGAAAAGATGGCCTACTTAAAGAACTGGGGAGAAGGCTGGGGCTTTGTGCCTTCCGACAGAGCCCTGGTCTTTGTGGATAATCATGACAACCAACGAGGGCACGGGGCTGGTGGATCTTCCATTCTAACCTTCTGGGATGCCAGGCTTTATAAAATGGCAGTTGGTTTCATGCTTGCTCATCCATATGGGTTCACACGTGTGATGTCAAGTTTTCGCTGGCCAAGATATTTTGTAAATGGGCAGGATGTCAATGACTGGGTTGGGCCACCAAGTAACGCGGATGGATCAACGAAGCCTGTTACAATCAATGAAGACACCACCTGTGGCAACGACTGGGTTTGTGAGCATCGCTGGCGTCAAATAAGGAACATGGTTATCTTCCGTAATGTGGTGGACGGTCAGCCTTTCTCCAACTGGTGGGACAATGGCAACAATCAAGTGGCTTTTGGCCGTGGTAATAAAGGCTTCATCGTTTTCAATAATGATGACTG
>Egretta_garzetta_hepatic_amy
ATGGCAGAGCACGGGCTGGGTATCTGCTTCCTCCTGTTAACTGTGGGGCTCTGCTGGGCCCAGTACAACCCCAACGCTCGGGCCGGGCGGACGTCTATCGTGCATCTCTTTGAGTGGCGCTGGGCCGACGTCGCTCTTGAGTGCGAGCGCTATTTAGCTCCTAACGGGTTTGGAGGAGTTCAGATTTCACCTCCAAATGAAAATGTTGTCATTACGGACCCCTGGCAGCCGTGGTGGGAGAGATACCAGCCCGTCAGCTACAGGCTCTGCACGCGATCTGGAAATGAAACGGAATTTAGAGACATGGTGACCAGGTGCAACAACGTTGGAGTACGTATTTATGTGGATGCAGTGATCAACCATATGTGCGGAGCCAGCGCTGGCACTGGTGACCACGCTACTTGTGGAAGCTATTTCAATGCAAAGACTAAAGATTTTCCAGCTGTGCCGTATTCCGGCTGGGACTTTAACGATGGTAAATGTAAATCTAGAAGTGGTGACATTGAGAATTATCACGATATATATCAGGTCCGAGACTGCCGCTTGGTTAGCCTCCTTGATCTGGCCCTGGAGAAGGACTACGTGCGCTCAAAAGTTGCCGAGTACATGAACCACCTCATTGATATCGGTGTAGCAGGCTTCCGGATTGACGCTGCCAAGCATATGTGGCCTGGGGATGTGAAGGCGATTTTAGACCAGCTGAAGGACCTGAATACGAAATGGTTTTCTGCAGGAACAAAACCTTTCATTTACCAAGAGGTAATCGACCTGGGGGGGGAGCCGATCAAAAGCAGCGACTACTTTGGGAACGGCCGAGTGACGGAGTTTAAATACGGTGCAAAACTGGGGACAGTGATCCGCAAGTGGAACGGAGAAAAGATGGCCTACTTGAAGAACTGGGGAGAAGGCTGGGGCTTTGTGCCTTCCGACAGAGCCCTGGTCTTTGTGGATAATCACGACAACCAGCGGGGGCACGGGGCCGGTGGAGCTTCCATTCTGACCTTCTGGGACCCCAGGCTTTATAAAATGGCGGTTGGTTTCATGCTTGCTCATCCGTACGGCTTCACGCGTGTGATGTCAAGTTTTCGCTGGCCAAGATATTTTGTAAATGGACGGGACGTCAACGACTGGATTGGACCACCAAGTCACTCGGATGGATCAGTAAAGCCTGTTACAATCAACGCCGACACTACCTGTGGCAACGACTGGGTTTGTGAGCATCGCTGGCGTCAAATAAAGAACATGGTTATCTTCCGTAACGTGGTGGACGGTCAGCCTTTCTCCAACTGGTGGGACAACGGGAGCAATCAAGTAGCTTTTGGCCGTGGTGATAAAGGCTTCATCGTTTTTAATAATGATGACTGGTCTCTGAATGTAACTCTGCAGACGGGTCTGCCTGCTGGCACTTACTGCGATGTCATTTCTGGGCAAATGGAAGGCGACGCCTGCACCGCAGTTGAGGTTCGTGTTGCTGATGATGGCATGGCTAATTTCCTGATTAGTAACAAGGATGAAGACCCGTTCGTTGCCATTCATGTTGACGCTAAATTGTAA
>Eurypyga_helias_hepatic_amy_partial
ATGGGACTCTACTTGCTCCTGCTCACGGTAGGGGCTTGCTGGGCGCAGCACCACCCCAACACGCTCCCCGGCAGGACGTCCGTCGTGCATCTCTTCGAGTGGCGCTGGGCCGATGTTGCGCTGGAGTGTGAACGCTCCCTGGCGCCCAATGGGTTTGGAGGAGTGCAGATTTCCCCTCCAAATGAAAACCTTATCATTACCAACCCCTGGCACCCGTGGTGGGAAAGGTACCAGCCCGTCAGCTACAAGCTGTGCACACGATCTGGAAATGAAACAGAATTTAGAGACATGGTCACCCGCTGCAACCGTGTCGGAGTGCACATCTATGTGGACGCAGTAATCAACCACATGTGCGGCGCTGGTGCTGGCGGCCACGCTACCTGTGGAAGCTATTTCAATGCAAAAACTGAAGATTTTCCAGCTGTGCCGTATTCTGGCTGGGACTTTAATGATGGGAAATGTAAATCTGGAAGTGGAAACATTGAGGATTATCATGACATATCTCAGGTAAACGTCCGAGACTGCCGCTTGGTCAGCCTGCTTGATCTGGCCCTGGAGAAGGACTACGTACGCTCAAAGGTGGCCGAGTACATGAACTACCTCATTGACATCGGAGTAGCAGGATTCCGAATTGATGCTGCCAAGCACATGTGGCCTGGGGATGTGAAGGCAATTTTAGACAGGCTGAAAGATCTGAATACTACGTGGTTTTCTGCAGGAACGAAACCTTTCATTTACCAGGAG
>Falco_peregrinus_hepatic_amy
ATGAGTATCTTTTTTCTGCTGTTAGTTGTAGGAGTTTGCTGGGCACAGTACAGCCCTAACGCGCTCTCTGGGAGGACGTCTATTGTACATCTCTTCGAATGGCGCTGGGCGGATATTGCTCTGGAGTGTGAGCGCTATTTAGCTCCTAATGGATTTGGAGGAGTTCAGATTTCACCTCCAAATGAAAATGTTATCATTACTGACCCCTGGCAACCATGGTGGGAAAGATACCAGCCTGTCAGCTACAAGCTGTGCACACGATCTGGAAATGAAACTGAATTTAGAGACATGGTGACCAGGTGCAACAATGTTGGAGTACATATTTATGTGGATGCAGTAATCAACCACATGTGTGGAGCTCATGCTGGTGCTGGCAGCCATGCTACTTGTGGGAGCTATTTCAGTGCAAAGACTGAAGATTTTCCAGCTGTGCCTTATTCTGGCTGGGACTTCAATGATGGTAAATGCAAATCTAGAAGTGGAGACATTGAGAATTATCATGATATATCTCAGGTCCGAGACTGCCGCTTGGTGAGCCTTCTTGATCTGGCCCTGGAGAAGGACTATGTCCGCTCAAAAGTTGCTGAGTACATGAACCACCTCATTGATATCGGTGTAGCAGGCTTCCGAATTGATGCTGCCAAGCATATGTGGCCGGGGGACCTGAAGGCACAGTTGTACTTTACAAACTTCCTTCTTGCAGGCACGTTTTTCGAGAACGCTCTGTCTTTCCTGTACCAGGTGATTGACCTGGGTGGAGAGCCGATCAAAGGCAGCGACTACTTTGGAAATGGCCGAGTGACAGAATTCAAATATGGTGCGAAACTGGGGACGGTGATCCGCAAGTGGAACGGGGAAAAGATGGCGTACTTAAAGAACTGGGGAGAAGGCTGGGGCTTTGTGCCTTCCGACAGAGCCCTGGTCTTTGTGGATAATCACGACAACCAGCGGGGCCACGGGGCCGGTGGAGCTTCCATTCTAACGTTCTGGGACGCCAGGCTTTATAAGATGGCAGTTGGTTTCATGCTTGCTCATCCATATGGGTTCACGCGTGTGATGTCAAGTTTTCGCTGGCCAAGAAACTTTGTCAATGGACGGGACGTCAATGACTGGGTTGGACCGCCGAGTAACGCGGATGGATCAGTAAGGCCCGTTACAATCAATGCAGACACTACCTGTGGCAACGACTGGGTTTGTGAACATCGCTGGCGTCAAATAAAGAACATGGTCATCTTCCGTAATGTGGTGGACGGTCAGCCTTTCTCCAACTGGTGGGACAACGGCAGCAATCAAGTGGCTTTTGGTCGTGGTAGTAAAGGCTTCATCGTTTTCAATAATGACGACTGGGATCTGAACATCAGTTTGCAAACGGGACTGCCTGCTGGTACCTACTGTGATGTTATTTCTGGAGAAAAGGAAGGCAACACATGTACTGGAGAACAGGTCTATGTTTCCGGAGACGGGATAGCTCGTTTCCACGTTGGTAACAATGCTGAAGATCCATTTGTTGCAATTCATGTTAATGCTAAGTTATAA
>Gallus_gallus_hepatic_amy
ATGGGCATCTATTTTCTTCTGTTCATTGTGGGGCTTTGCTGGGGACAGTACAATCCCAACACTCAGCCTGGGAGGACATCTATTGTGCATCTCTTTGAATGGCGCTGGGCCGATATTGCACTGGAGTGTGAACGCTATTTAGCTCCTAATGGGTTTGGAGGAGTTCAGATTTCGCCTCCAAATGAAAATCTTGTCATTGCTGATCCCTTGCAACCGTGGTGGGAAAGATATCAGCCAGTCAGCTACAAACTCTGCACGCGATCGGGAAATGAAGCTGAATTTAGAGACATGGTGACCAGGTGCAACAATGTTGGTGTATATGTTTATGCGGATGCAGTAGTAAACCATATGTGCGGAGGTAATGCTGGTGCTGGCAATTATTCTACTTGTGGAAGCTATTTCAATGCTGAGACTAAAGATTTTCCAGCTGTGCCATATTCTGCCTGGGATTTTAATGATGCTAAATGTAAATCCAGAAGTGGAGACATTGAGGATTATCAAGATGTGCCTCAGGTCCGAAACTGCCGCTTAGTTAATCTTCTTGATTTGGCCCTGGAGAAGAACTATGTGCGCTCCAAAATTGCAGAGTACATGAACTACCTCATTGACATCGGTGTAGCTGGGTTCCGGATTGATGCTGCCAAGCATATGTGGCCAGGGGATGTGAAGGCAATTTTAGATGAGCTGAAAGATCTAAATACTAAATGGTTTTCTGCAGGAGCTAAGCCTTTCATTTATCAGGAGGTAATTGACTTGGGAGGAGAGCCAATCACAGGCAGTCAGTACTTCGGAAATGGACGAGTGACAGAATTCAAGTACGGTGCCAAACTGGGGATGGTGATCCACAAGTGGAATGGAGAGAAGATGGCCTACTTAAAGAACTGGGGAGAAGGCTGGGGCTTTGTGCCTTCTGACAGAGCCCTTGTGTTTGTGGATAACCACGACAACCAGCGGGGGCACGGGGCAGGCGGAACTTCCATTGTTACCTTCTGGGATGCCAGACTTTATAAAATGGCAGTTGGTTTCATGCTCGCTCATCCATATGGATTCACACGGGTAATGTCAAGTTATCGTTGGCCAAGATATTTCAAGAATGGAGTGGATGTCAACGACTGGGTGGGACCACCGAGTAACTCGGACGGATCGACGAAGTCCGTTACAATCAATGCGGACACTACCTGTGGCAATGACTGGGTCTGCGAACATCGCTGGAGACAAATAAGGAACATGGTTATCTTCCGTAACGTGGTAGATGGTCAGCCTTTCTCAAACTGGTGGGACAACGGGAGCAATCAAATAGCTTTCAGTCGCGGCAACAGAGGCTTCATTGTCTTTAATAATGACGACTGGTATATGAATGTCAATTTGCAAACTGGGCTGCCTGCCGGAACCTACTGTGATGTTATTTCTGGACAAAAGGAAGACAGTACGTGTACTGGAAAGCAGGTGTATGTTTCCTCGGATGGAATGGCCAATTTCCAGATTAGTGACAGCGACGAAGATCCATTTGTTGCAATTCACATTGATGCCAAGTTGTAA
>Gavia_stellata_hepatic_amy_partial
ATGGGTATCTATCTTCTTCTGTTAATTGTAGGGTTTTGCTGGGCACAGTACAACCCTAATACTGTCTCTGGGAGGACGTCTATTGTACATCTCTTTGAATGGCGCTGGGCAGATATTGCTCTTGAGTGTGAACGCTATTTAGCTCCTAATGGATTTGGAGGAGTTCAGATTTCACCTCCAAATGAAAATGTTATCATTACTGACCCCTGGCAGCCATGGTGGGAAAGATACCAGCCCGTCAGCTACAAGCTGTGCACACGATCTGGAAATGAAACTGAATTTAGAGATATGGTGACCAGGTGCAACAATGTTGGAGTACATATTTATGTGGATGCAGTAATCAACCATATGTGCGGAGCTAATGCTGGTGCTGGTGATCATACTACTTGTGGAAGCTATTTCAATTCGAAAACTAAAGATTTTCCAGCTGTGCCATATTCTGGCTGGGACTTTAATGATGGTAAATGTAAATCTAGAAGTGGAGACATTGAGAATTATCATGATATATCTCAGGTCCGAGACTGCCGCTTGGTTAGCCTTCTTGATCTGGCCCTGGAGAAGGACTATGTACGCTCAAAAGTTGCTGAGTACCTGAACTATCTCATTGATACTGGTGTAGCAGGCTTCCGGATTGATGCTGCCAAGCATATGTGGCCTGGGGATGTGAAGGCGATTTTAGACAGGTTGGAAGATCTAAATACTACATGGTTTTCTGCAGGAACTAAACCTTTCATTTACCAGGAGGTAATTGACTTGGGCGGAGAGCCGATCAAAGGCAGTGAGTACTTTGGAAATGGCCGAGTAACAGAATTCAAGTACGGTGCAAAACTGGGGACAGTGATCTGCAAGTGGAACGGAGAAAAGATGGCCTACTTAAAGAACTGGGGAGAAGGCTGGGGCTTTATGCCTTCCGATAGAGCCCTGGTCTTCGTGGATAATCACGATAACCAGCGGGGGCACGGTGCCGGTGGAGCTTCCATTCTAACCTTCTGGGACCCCAG
>Geospiza_fortis_hepatic_amy
ATGGGGATGTATTTGCTGCTGTTAGTTGCAGGGGTTTGCTGGGGGCAGTACAACCCCAACACTGTCCCAAAGAGAACCTCTATTGTGCATCTCTTTGAATGGCGCTGGCAGGATATTGCTGAGGAGTGTGAACGCTACTTAGCTCCTAATGGATTTGGAGGAGTTCAGATTTCACCTCCAAATGAAAATGTTATCATTACTGACCCCCAGCAACCATGGTGGGAAAGATACCAGCCTGTCAGCTACAAGCTGTGCACAAGGTCTGGAAATGAAACTGAATTTAGAGACATGGTGACCCGGTGCAACAATGTTGGAGTACACATTTATGTGGATGCTGTAATCAACCATATGTGTGGAGCCAATGCTGGGGCTGGTGACCATGCTACTTGTGGAAGCTATTTCAATGCAAAGACTGAAGATTTCCCAGCTGTGCCCTATTCTGTCTGGGACTTTAATGATCATAAATGTAAATCTAGAAGTGGAAACATTGAGAATTATCATGATATATCTCAGGTGCGGGACTGCCGCCTGGTCAGCCTGCTGGACCTGGCCCTGGACAGGGAGCACGTGCGCTCCAGGGTTGCCGCGTACCTGAACCGGCTCATCGGCCTGGGCGTTGCGGGCTTCCGCATCGACGCTGCCAAGCACATGTGGCCTGCCGATGTCAAGGCCATTTTAGACAAGCTGGAAGATCTAAATACTCAATGGTTTCCTGCAGGAACTAAACCTTTCATTTACCAAGAGGTAATTGACTTGGGTGGAGAGCCCATCAAAGGCAGCGAGTACTTTGGAAATGGCCGAGTGACAGAATTCAAGTACGGTGCCAAACTGGGGACAGTGCTCCGCAAGTGGGATGGAGAAAAGATGGCCTACTTAAAGAACTGGGGAGAAGGCTGGGGCTTTATGCCTTCTGACAGAGCCCTGGTCTTTGTGGATAACCACGACAACCAGAGAGGACACGGGGCTGGTGGAGCTTCTATTCTGACCTTCTGGGACACCAGGCTCTATAAAATGGCAGTTGGTTTCATGCTTGCCCATCCGTATGGCTTCACGCGTGTGATGTCAAGTTTCCGCTGGCCAAGATATTTTCAAAATGGAAAGGATGTCAATGACTGGTATGGGCCCCCAAGTAACGCAGATGGCTCCACAAAGGCCGTTACAATCAATGCGGACACGACCTGTGGCAACGACTGGGTTTGTGAACATCGCTGGCGTCAGATCAGGAACATGGTTATCTTCCGTAACGTGGTGGATGGTGAGCCTTTCTCCAACTGGTGGGACAATGGCAGCAATCAAGTGGCTTTTGGCCGTGGTAATAAAGGCTTCATCATCTTCAATAATGATGATTGGTCCTTGAATGTATCTCTGCAAACCGGTCTGCCTGCTGGCACTTACTGTGATATCATTTCTGGGCAAAAGGAAGGTGACTTCTGTACAGCAGTTGAAGTTCACGTTGCTGCTGATGGCATGGCTAATTTCCTAATTGGGAATGAAGACCAAGACCCATTCATTGCCATTCACGTTGATGCTAAATTGTAA
>Haliaeetus_albicilla_hepatic_amy_partial
GTCCGTGACTGTCGCTTGGTTAGCCTTCTTGATCTGGCCCTAGAGAAGGACTACGTACGCTCAAAAGTTGCCGAGTACATGAACTACCTCATTGATATCGGCGTAGCAGGCTTCCGAATTGATGCTGCCAAGCATATGTGGCCTGGGGATCTGAAGGCAATTTTAGACAAGCTGAAAGATCTAAATACGAAATGGTTTTCTGCAGGAGCAAAACCTTTCATTTACCAGGAGGTAATTGACTTGGGTGGAGAGCCGATCAAAGGCAGTGACTACTTTGGAAACGGCCGAGTGACAGAGTTCAAATACGGTGCAAAACTGGGGACAGTGATCCGCAAGTGGAATGGAGAGAAGATGGCCTACTTAAAGAACTGGGGAGAAGGCTGGGGCTTCGTGCCTTCCGACAGAGCCCTGGTCTTTGTGGATAATCACGACAACCAGCGGGGGCATGGGGCTGGTGGAGCTTCCATTCTAACCTTCTGGGACTCCAGGCTTTATAAAATGGCCGTTGGTTTCATGCTTGCTCACCCATATGGGTTCACACGTGTGATGTCAAGTTTTCGCTGGCCAAGATCTTTTGTGAATGGACGGGACGTCAATGACTGGGTTGGACCACCGAGTAACTCGGATGGGTCAACAAAGCCTGTTGCAATCAATGCAGACACTACCTGTGGCAACGACTGGGTTTGTGAACATCGCTGGCGTCAAATAAAGAACATGGTTATCTTCCGCAACGTGGTGGACGGTGAGCCTTTCTCCAACTGGTGGGACAACGGCAGCAATCAAGTAGCTTTTGGCCGTGGTAATAAAGGCTTCATCGTCTTTAATAATGACGACTGGAATATGAATGTCAATGTGCAAACTGGGCTGCCTGCTGGTACCTACTGCGATGTTATTTCTGGACAAAAGGAGGACGACAGATGCACTGGAAAAGAGGTGCATGTTTCTGGTGATGGAATGGCTAATTTCCAGATTAGTAACAATGCTGAAGATCCATTCGTTGCAATTCATGTTAATGCCAAGTTGTAA
>Haliaeetus_leucocephalus_hepatic_amy_partial
GTCCGTGACTGTCGCTTGGTTAGCCTTCTTGATCTGGCCCTAGAGAAGGACTACGTACGCTCAAAAGTTGCCGAGTACATGAACTACCTCATTGATATCGGCGTAGCAGGCTTCCGAATTGATGCTGCCAAGCATATGTGGCCTGGGGATCTGAAGGCAATTTTAGACAAGCTGAAAGATCTAAATACGAAATGGTTTTCTGCAGGAGCAAAACCTTTCATTTACCAGGAGGTAATTGACTTGGGTGGAGAGCCGATCAAAGGCAGTGACTACTTTGGAAACGGCCGAGTGACAGAGTTCAAATACGGTGCAAAACTGGGGACAGTGATCCGCAAGTGGAATGGAGAGAAGATGGCCTACTTAAAGAACTGGGGAGAAGGCTGGGGCTTCGTGCCTTCCGACAGAGCCCTGGTCTTTGTGGATAATCACGACAACCAGCGGGGACATGGGGCTGGTGGAGCTTCCATTCTAACCTTCTGGGACTCCAGGCTTTATAAAATGGCCGTTGGTTTCATGCTTGCTCACCCATATGGGTTCACACGTGTGATGTCAAGTTTTCGCTGGCCAAGATCTTTTGTGAATGGACGGGACGTCAATGACTGGGTTGGACCACCGAGTAACTCGGATGGGTCAACAAAGCCTGTTGCAATCAATGCAGACACTACCTGTGGCAACGACTGGGTTTGTGAACATCGCTGGCGTCAAATAAAGAACATGGTTATCTTCCGCAACGTGGTGGACGGTGAGCCTTTCTCCAACTGGTGGGACAACGGCAGCAATCAAGTAGCTTTTGGCCGTGGTAATAAAGGCTTCATCGTCTTTAATAATGACGACTGGAATATGAATGTCAATGTGCAAACTGGGCTGCCTGCTGGTACCTACTGCGATGTTATTTCTGGACAAAAGGAGGACGACAGATGCACTGGAAAAGAGGTGCATGTTTCTGGTGATGGAATGGCTAATTTCCAGATTAGTAACAATGCTGAAGATCCATTCGTTGCAATTCATGTTAATGCCAAGTTGTAA
>Mancus_vitellinus_hepatic_amy
ATGGGTATCTATTTTCTTCTGTTAATTGTAGGGTTTTGCTGGGGGCAGTACAACCCCCACACCCTTTCTAAGAGGACATCTATTGTGCATCTCTTTGAATGGCGCTGGGAGGATATTGCTCTGGAGTGTGAACGCTATTTAGCTCCTAATGGATTTGGAGGAGTTCAGATTTCACCTCCAAATGAAAATGTTATTGTTACTGACCCCAAGCAACCATGGTGGGAAAGATACCAGCCTGTCAGCTACAAACTGTGCACACGATCTGGAAATGAAACTGAATTTAGAGACATGGTGACCAGGTGCAACAATGTTGGAGTATATATTTATGTGGATGCAGTAATCAACCATATGTGTGGAGCTAATGCTGGTGCTGGTGACCATGCCACTTGTGGAAGCTATTTCAATGCAAAGACTGAAGATTTTCCAGCTGTGCCATATTCTGGCTGGGACTTTAATGATGGTAAATGTAAATCTAGAAGTGGAGACATTGAGAATTATCATGATATATCTCAGGTCCGGGACTGCCGCTTGGTCAGCCTTCTGGATCTGGCCCTGGAGAAGGACTATGTGCGCTCGAAGGTGGCTGAGTACATGAACCATCTCATTGACATTGGTGTAGCAGGCTTCCGAATTGATGCTGCCAAGCACATGTGGCCTGGAGACATTAGAGCATTTTTAGACAAGCTGAAAGATTTAAATACTACGTGGTTTCCTGAAGGAACTAAACCTTTCATTTACCAGGAGGTAATTGACCTGGGTGGAGAGCCGATCAAAGGCAGTGAATACTTTGGAAATGGCCGAGTGACAGAGTTCAAATACGGTGCAAAGCTGGGGACAGTGATCCGCAAGTGGAACGGAGAAAAGATGGCCTACCTAAAGAACTGGGGAGAAGGCTGGGGCTTTGTGCCTTCTGACAGAGCCCTGGTCTTTGTGGACAATCATGACAACCAGCGGGGGCATGGGGCCGGTGGATCTGCTATTCTGACCTTCTGGGATGCCAGGCTCTATAAAATGGCAGTTGGTTTCATGCTGGCCCATCCGTATGGGTTCACACGTGTGATGTCAAGTTTCCGCTGGCCAAGATATTTTGTTGATGGAAAGGACATCAATGACTGGGTTGGACCCCCAAGTAACTCGGATGGCTCAATAAAGCCTGTGACAATCAATGAGGACACTACCTGTGGCAACGACTGGGTTTGTGAACATCGCTGGCGTCAGATAAAGAACATGGTTATTTTCCGTAACGTGGTGGACGGTGAACCTTTCTCCAACTGGTGGGACAATGGCAGCAATCAAGTAGCTTTTGGCCGTGGTAATAAAGGCTTCATCATTTTCAATAATGATGACTGGTCTTTGAATGTAACTCTGCAGACTGGTCTGCCTGCTGGCACTTACTGCGATGTCATTTCTGGGCAAAAGAATGGTGACCATTGTACAGCAGGTGAAGTTCACGTTGCTGCTGATGGCATGGCAAATTTCCTGGTTGGTAATGAGGACGAAGACCCATTCATTGCCATTCACGTTGATGCTAAATTGTAG
>Nipponia_nippon_hepatic_amy
ATGCAAGTCCTCCTCCTACTCGCAGCTGTAGGGTTTTGCTGGGCGCAGTACAACCCTAATACTCTCTCTGGGAGGACGTCTATTGTACATCTCTTTGAATGGCGCTGGGCGGATATTGCTCTTGAGTGTGAACGCTATTTAGCTCCTAATGGATTTGGAGGAGTTCAGATTTCACCTCCAAATGAAAATGTTATCATTACTGACCCCTGGCAACCATGGTGGGAAAGATACCAGCCCGTCAGCTACAAGCTGTGCACACGATCTGGAAATGAAACTGAATTTAGAGACATGGTGACGAGGTGCAACAATGTTGGAGTACATATTTATGTGGATGCAGTAATCAACCATATGTGCGGAGCTAATGCTGGTGCTGGCGACCATGCTACTTGTGGAAGCTATTTCAATGCAAAGACTAAAGATTTTCCAGCTGTGCCATATTCTGGCTGGGACTTTAATGATGGTAAATGTAAATCTAGAAGTGGAGACATTGAGAATTATCATGATATATATCAGGTCCGAGACTGCCGCTTAGTTAGCCTTCTTGATCTGGCCCTGGAGAAGGACTATGTACGCTCAAAAGTTGCTGAATACATGAACTACCTCATTGATATTGGTGTAGCAGGCTTCCGGATTGATGCTGCCAAGCATATGTGGCCTGGGGATGTGAAGGCGATTTTAGACAAGCTGAAAGATCTAAATACTAAATGGTTTTCTGCAGGAACTAAGCCTTTCATTTACCAGGAGGTAATTGACTTGGGCGGAGAGCCGATCAAAGGCAGTGACTACTTTGGAAACGGGCGAGTGACAGAATTCAAATATGGTGCAAAACTGGGGACAGTGATCCGCAAGTGGAACGGAGAAAAGATGGCCTACTTAAAGAACTGGGGAGAAGGCTGGGGCTTTGTGCCTTCCGACAGAGCCCTGGTCTTTGTGGACAATCACGACAACCAGCGGGGGCACGGGGCCGGTGGAGCTTCCATTCTGACCTTCTGGGACCCCAGGCCTTACAAAATGGCAGTTGGTTTCATGCTTGCTCATCCGTATGGGTTCACACGTGTGATGTCGAGTTTTCGCTGGCCAAGATATTTTGTAGATGGACGGGACATCAATGACTGGACTGGACCACCAAGTCACTCGGATGGGTCAACAAAGCCTGTTACAATCAATGCAGACACTACCTGTGGCAACGACTGGGTTTGCGAACATCGCTGGCGTCAAATAAAGAACATGGTTATCTTCCGTAATGTGGTGGATGGTCAGCCTTTCTCCAACTGGTGGGACAATGGCAGCAATCAAGTAGCTTTTGGCCGTGGTAATAAAGGCTTCATCGTTTTCAATAATGATGACTGGTCTTTGAATGTAGCTCTGCAGACTGGTCTGCCTGCTGGCACTTACTGCGATGTCATTTCTGGGCAAAAGAAAGGTGACTACTGTACCGCGGTTGAAGTTCATGTTGCTGCTGATGGCATGGCTAATTTCCTGATTAGTAATGAGAATGAAGACCCATTCATTGCAATTCATGTTGACGCGAAATTGTAA
>Phalacrocorax_carbo_hepatic_amy_partial
GTTTCACCTCCAAATGAAAATGTGATCATTACTGACCCCCGGCAACCCTGGTGGGAAAGATACCAGCCCGTCAGCTACAAGCTGTGCACACGATCTGGAAATGAAACTGAATTTAGAGACATGGTGACCAGGTGCAACAAAGTTGGCGTACATATTTATGTGGATGCAGTAATCAACCATATGTGCGGCGCTAGCGCTGGTGCTGGCAACCATGCTACGTGTGGAAGCTATTTCAATGCAAAGACTGAAGATTTTCCAGCTGTGCCATATTCTGGCTGGGACTTTAATGATGGTAAATGTAAATCTAGAAGTGGAGATATTGAGAATTATCATGATATATCTCAGGTCCGGGACTGCCGCTTGGTTAGCCTTCTTGACCTGGCCCTGGAGAAGGACTATGTACGCTCAAAAGTTGCTGAGTACATGAACCACCTCATTGACATTGGCGTAGCAGGCTTCCGGATTGATGCCGCCAAGCATATGTGGCCTGGGGATGTGAAGGCGATCTTAGACAAGCTGAAAGACCTAAATACTAACTGGTTTCCTGCAGGAACTAAACCTTTCATTTACCAGGAG//GTAATCGACTTGGGCGGAGAGCCGATCAAAGGCAGTGACTACTTTGGAAACGGCCGAGTGACAGAATTCAAATACGGTGCAAAGCTGGGGACAGTGATCCGCAAGTGGAACGGAGAAAAGATGGCCTACTTAAGGAACTGGGGAGAAGGCTGGGGCTTTGTGCCTTCCGACAGAGCCCTGGTCTTTGTGGATAATCACGACAACCAGCGCGGGCACGGGGCCGGAGGAGCTTCCATTCTGACCTTCTGGGACCCCAGGCCTTATAAAATGGCAGTTGGCTTCATGCTTGCTCATCCGTATGGGTTCGCACGTGTGATGTCGAGTTTTCGCTGGCCAAGATATTTTGTGAATGGACGGGACGTCAATGACTGGATGGGCCCGCCAAGTAACTCGGATGGCTCAACGAAGCCCGTTACGCTCAATGCAGACACCACATGTGGCAACAACTGGGTCTGTGAACACCGCTGGCGTCAAATAAAGAACATGGTTATCTTCCGTAACGTGGTGGACGGTCAGCCGTTCTCCAACTGGTGGGACAACGGCAGCAATCAAGTGGCTTTTGGCCGTGGGAATAAAGGCTTCATCGTTTTCAATAATGATGACTG
>Picoides_pubescens_hepatic_amy
ATGGGTATCTATTTTCTTCTGCTAATTGCAGGGCTTTGCTGGGGGCAATACACCCCCAATACTCTCCCTGGGAGGACTTCTATTGTACATCTCTTTGAATGGCGCTGGGCAGATGTCGCTCTGGAGTGTGAGCGCTATTTAGCTCCTAATGGATTTGGAGGAGTTCAGATTTCACCTCCAAATGAAAATGTTATCATTACTGACCCCTGGCAGCCATGGTGGGAAAGATACCAGCCTGTCAGCTACAAGCTGTGCACTCGATCTGGAAATGAAACTGAATTTAGAGATATGGTGACCAGGTGCAACAATGTTGGAGTACATATTTATGTGGATGCGGTAATCAACCATATGTGTGGAGCTAATGCTGGTGCTGGTGACCATGCTACTTGTGGAAGCTATTTCAATGCAAAGGCTGAAGACTTTCCAGCTGTGCCCTATTCTGGCTGGGACTTTAATGATGGTAAATGTAAATCTAGAAGTGGAGACATTGAGAATTATCATGATGTATCTCAGGTGCGGAACTGCCGCTTGGTTAGCCTGCTGGACCTGGCCCTGGAGAAGGACTATGTGCGCTCCAAGGTCGCTGAGTACATGAACCACCTCATTGATATTGGCGTAGCAGGCTTCCGGATTGATGCTGCCAAACACATGTGGCCTGGGGATCTGAGGGCGACATTAGACAAACTGAAAGAGCTAAACACTAAGTGGTTTCCTGAAGGAACGAAACCTTTCATTTACCAGGAGGTGATTGACTTGGGTGGAGAGCCCATCAAAGGCAGTGACTACTTTGGGAACGGTCGGGTGACGGAATTCAAATACGGTGCAAAGCTGGGGATGGTGATCCGCAAGTGGAACGGAGAGAAGATGGCCTACTTAAAGAACTGGGGAGAAGGCTGGGGCTTCGTACCTTCTGACAGAGCCCTGGTCTTTGTGGATAACCACGACAACCAGCGAGGGCATGGGGCTGGTGGAGCTTCCATTTTAACCTTCTGGGATTCCAGGCTTTACAAGATGGCAGTTGGTTTCATGCTTGCCCACCCGTACGGGGTCACACGTGTGATGTCAAGCTTCCGCTGGCCCAGATATTTCGTAGACGGCCGGGATATCAATGACTGGGTTGGGCCCCCAAGCAATGCGGATGGCTCCATCAAGCCTGTTACAATCAATGCAGACACTACCTGTGGCAATGACTGGGTGTGCGAACATCGCTGGCGACAAATCAGGAACATGGTTATCTTCCGTAATGTGGTGGATGGTGAACCTTTCTCCAACTGGTGGGACAATGGCAGCAATCAAGTGGCTTTTGGCCGTGGGAACAAAGGCTTCATCGTTTTTAATAATGATGACTGGTCTTTGAATGTAACTCTGCAGACTGGTCTGCCTGCTGGCACTTACTGCGATGTCATTTCTGGGCAAAAGGAAGATGGCTCCTGTACAGCAGCTGAAGTCCACGTTGCTGCTGATGGAATGGCCAGCTTTCTGATCAGTAACAAGGATGAGGACTCATTCATTGCAATTCATGCTGATGCTAAACTGTAA
>Podiceps_cristatus_hepatic_amy_partial
ATGGGTATCCATTTCCTTCTGTTAGTTGTAGGGGTTTGCTGGGCACAGTACAACCCTAATACTCTCTCTGGGAGGACGTCTGTTGTACATCTCTTTGAATGGCGCTGGGTGGATATTGCTCTTGAGTGTGAACGCTATTTAGCTCCCAATGGATTTGGAGGAGTTCAGATTTCACCTCCAAATGAAAATGTTATAATTACTGACCCGTGGCAACCGTGGTGGGAAAGATACCAGCCCGTCAGCTACAAGCTCTGCACACGATCTGGAAATGAAACTGAATTTAGAGACATGGTGACCAGGTGCAACAATGTTGGTGTACATATTTACGTGGATGCAGTAATCAACCATATGTGCGGAGCTAATGCTGGTGCTGGTGACCATGCTACTTGTGGAAGCTATTTCAATGCAAAGACTGAAGATTTTCCAGCTGTGCCGTATTCTGGCTGGGACTTTAATGATGGTAAATGTAAATCTAAAAGTGGAGACATTGAGAATTATCAAGATATATCTCAGGTCCGAGACTGCCGCTTGGTTAGCCTTCTTGATCTGGCCCTAGAGAAGGACTACGTACGCTCAAAAGTTGCCGAGTACATGAACTATCTCATTGACATTGGCGTAGCAGGCTTCCGAATTGATGCTGCCAAGCACATGTGGCCTGAGGATGTGAAGGCGATTTTAGACAAACTGAAAGATCTTAATACTAAATGGTTTTCTGCAGGAACTAAACCTTTCATTTACCAGGAGGTAATTGACTTGGGTGGAGAGCCGATCAAAGGCAGTGACTACTTTGGAAACGGCCGAGTGACAGAATTCAAATATGGTGCAAAGCTGGGGACAGTGATCCGCAAGTGGAATGGAGAAAAGATGGCCTACTTAAAGAACTGGGGAGAAGGCTGGGGCTTTGTGCCTTCTGACAGAGCCCTGGTCTTTGTGGATAATCACGACAACCAGCGAGGGCACGGGGCTGGTGGAGCTTCCATTCTAACCTTCTGGGACCCCAGGCTTTATAAAATGGCAGTTGGCTTCATGCTGGCTCATCCGTATGGGTTCACACGTGTGATGTCAAGTTTTCGCTGGCCAAGATATTTTGTAAATGGACGG
>Pygoscelis_adeliae_hepatic_amy
ATGCAAGTCCTCCTCCTGCTCGCAGCAGTAGGGTTTTGCTGGGCGCAGTACAACCCTAACACTCTCTCTGGGAGGACGTCTATTGTGCATCTCTTTGAATGGCACTGGGCCGATATTGCTCTTGAGTGTGAACGCTATTTAGCTCCTAATGGATTTGGAGGAGTTCAGATTTCACCTCCAAATGAAAATGTTATCATTACTGACCCCTGGCAACCATGGTGGGAAAGATACCAGCCCGTCAGCTACAAGCTGTGCACACGATCTGGGAATGAAACTGAATTTAGAGACATGGTGACCAGGTGCAACAATGTTGGAGTACGTATTTATGTGGACGCAGTAATCAACCATATGTGCGGAGCTAATGCTGGTGCTGGCAACCATGCTACTTGTGGAAGCTATTTCAATGCAAAGACTGAAGATTTTCCCGCTGTGCCATATTCTGGCTGGGACTTTAATGATGGTAAATGTAAATCTAGAAGTGGAGACATTGAGAATTATCATGATATATCTCAGGTCCGAGACTGCCGCTTGGTTAGCCTTCTTGATCTGGCCCTGGAGAAGGACTACGTACGCTCAAAAGTTGCCGAGTACATGAACTACCTCATTGATATTGGCGTAGCAGGCTTCCGGATTGATGCTGCCAAGCATATGTGGCCTGGGGATCTGAAGGCGATTTTAGACAAGCTGAAAGATCTAAATACTAGATGGTTTTCTGCAGGAACAAAACCTTTCATTTACCAGGAGGTAATTGACTTGGGCGGCGAGCCGATCAAAGGCAGTGACTACTTTGGAAATGGCCGAGTGACAGAATTCAAATACGGTGCAAAACTGGGGACAGTGATCCGCAAGTGGAACGGAGAAAAGATGGCCTACTTGAAGAACTGGGGCGAAGGGTGGGGCTTTGTGCCTTCCGACAGAGCCCTGGTCTTTGTGGATAATCACGACAACCAGCGGGGTCACGGGGCCGGCGGAGCTTCCATTCTAACCTTCTGGGACCCCAGGCTTTATAAAATGGCAGTTGGTTTCATGCTTGCTCATCCGTATGGGTTCACGCGTGTGATGTCAAGTTTTCGCTGGCCAAGATCTTTTGTAAATGGACGGGACGTCAACGACTGGATCGGACCGCCGAGTAACTCGGATGGATCAACAAAGCCTGTTACAATCAACGCAGACACTACCTGTGGCAACGGCTGGGTTTGTGAACATCGCTGGCGTCAAATAAAGAACATGGTTGTCTTCCGTAACGTGGTGGACGGTCAGCCTTTCTCCAACTGGTGGGACAACGGCAGCAATCAAGTAGCTTTTGGCCGTGGTAATAAAGGCTTCATCGTTTTTAATAATGATGACTGGTCTTTGAATGTAACCCTGCAGACTGGTCTGCCTGCTGGCACTTACTGCGATGTCATTTCTGGGCAAAAGAAAGGTGACTCCTGTACCGCAGTTGAAGTTCACGTTGCTGCTGATGGCGTGGCTAATTTCCTGATTAGTAACGAGGATGAAGACCCATTCATTGCAATTCACGTTGACGCCAAATTGTAA
>Taeniopygia_guttata_hepatic_amy
ATGGGGATCTATTTACTGCTGTTAATTGTAGGGCTTTGCTGGGGGCAGTACAACCCCAACACTCTCCCTAAGAGAACCTCTATTGTGCATCTCTTCGAATGGTGCTGGCAGGATATTGCTCAGGAGTGTGAACGCTACTTAGCTCCTAATGGATTTGGAGGAGTTCAGATTTCACCTCCAAATGAAAATGTTATCATTACTGACCCCCAGCAACCATGGTGGGAAAGATACCAGCCTGTCAGCTACAAGCTGTGCACAAGATCTGGAAATGAAACTGAATTTAGAGACATGGTAACCCGGTGCAATAATGTTGGAGTGCACATTTATGTGGATGCAGTGATCAACCATATGTGTGGAGCTAATGCTGGGGCTGGTGACCATGCTACTTGTGGAAGCTATTTCAATTCAAAGACTGAAGATTTCCCAGCTGTGCCCTATTCTAGCTGGGACTTTAATGATCATAAATGCAAATCTAGAAGTGGAAACATTGAGAATTATCATGATATATCTCAGGTGAGGGACTGCCGCCTGGTCAGCCTGCCGGACCTGGCGCTGGAGAAGGACCACGTGCGCTCCAGGATTGCCGGGTACCTGAACCAGCTCGTCGCCATCGGCGTCGCGGGGTTCCGGATCGACGCTGCCAAGCACATGTGGCCTGCAGACATCAAGGCCATTTTAGACAAGCTGGAAGACCTAAACACTCAGTGGTTTCCTGCAGGAACTAAACCTTTCATTTACCAAGAGGTAATTGACTTGGGTACTGAGCCCATCACAGGCAGCCAGTACTTTGGAAATGGCCGAGTGACAGAATTCAAGTACGGTGCCAAACTGGGGACAGTGCTCCGCAAGTGGGACGGAGAAAAGATGGCCTACTTAAAGAACTGGGGAGAAGGCTGGGGATTTATGCCTTCTGACAGAGCCCTGGTCTTTGTGGATAATCACGACAACCAGAGAGGACACGGGGCTGGTGGAGCTTCTATTCTGACCTTCTGGGATGCCAGGCTCTATAAGATGGCGGTTGGTTTCATGCTTGCCCATCCCTATGGGTTCACACGTGTGATGTCAAGTTTTCGCTGGCCAAGACATTTTGAAAATGGAAAGGATGTCAATGACTGGTATGGACCCCCAAGTAACTCAGATGGCTCCACAAAAGCTGTCACAATCGATGAGGACACGACCTGTGGTAACGACTGGGTTTGTGAACATCGCTGGCGTCAAATCAGGAACATGGTTATCTTCCGTAACGTGGTGGATGGTGAACCTTTCTCCAACTGGTGGGACAATGGCAGCAATCAAGTGGCTTTTGGCCGTGGTAACAAAGGCTTCATCATCTTCAATAATGATGACTGGTCTTTGAATGCATCTCTGCAGACTGGTCTGCCTGCTGGCACTTACTGTGATATCATTTCTGGGCAAAAGGAAGGTGACTTCTGTACAGCAGTTGAAATTCATGTTGCTGCTGATGGTATAGCTAATTTCCTAATTGGGAATGAAGAAGAAGACCCATTCATTGCCATTCATGTTGATGCTAAATTATAA
>Tauraco_erythrolophus_hepatic_amy_partial
ATGGGTATCTGTTTTCTTCTGTTAATTGTAGGGTTTTGCTGGGCACAGTACAACCCTAATACTCTCCCTGGGAGGACGTCTATTGTGCACCTCTTTGAATGGCGCTGGGACGATATTGCTCTAGAGTGTGAACGCTATTTAGCTCCTTATGGATTTGGAGGAGTTCAGATTTCACCTCCAAATGAAAATGTTATCGTTACTGACCCCTGGCAACCATGGTGGGAAAGATACCAGCCCATCAGCTACAAGCTGTGCACGCGATCTGGAAATGAAACTGAATTTAGAGACATGGTGACCAGGTGCAACAATGTTGGAGTACATATTTACGTGGATGCAGTAATCAACCATATGTGCGGAGCTAGCGCTGGTGCTGGCGACCATGCTACTTGTGGAAGCTATTTCAATGCAAAGACTGAAGATTTTCCAGCTGTGCCATATTCTGGCTGGGACTTTAATGATGGTAAATGTAAATCTAGAAGTGGAGACATTGAGAATTATCATGATATATCTCAGGTCCGGGACTGCCGCTTGGTTAGCCTTCTTGATCTAGCCCTGGAGAAGGACTATGTGCGCTCAAAAGTTGCTGAGTACATGAACCATCTCGTTGATATTGGCGTAGCAGGCTTCCGACTTGATGCTGCCAAGCATATGTGGCCTGAAGATGTGAAGGCGATTTTAGACAAGCTGAATGATCTAAATACTACATGGTTTTCTGCAGGAACTAAACCTTTCATATACCAGGAG//GTAATTGACTTGGGTGGAGAGCCGATCACAGGCAGTCAGTACTTTGGAAACGGACGAGTGACAGAATTCAAATACGGCGCAAAACTGGGGACAGTGATCCGCAAGTGGAATGGAGAAAAGATGGCCTACTTAAAGAACTGGGGAGAAGGCTGGGGCTTTGTGCCTTCTGACAGAGCTCTGGTCTTTGTGGATAATCACGACAACCAGCGGGGGCATGGGGCCGGTGGAGCTTCCATTCTGACCTTCTGGGACTCCAGACTTTATAAAATGGCTGTTGGCTTCATGCTTGCTCATCCGTATGGGTTCACGCGTGTGATGTCAAGTTATCGCTGGTCAAGATATTTCGTAGATGGAAAGGACGTCAATGACTGGATGGGACCACCAAGTGAGTCGGATGGTTCCATAAAGCGTGTTACAATCAATGCAGACACTACCTGTGGCAATGACTGGGTTTGTGAACATCGCTGGCGCCAGATAAGGAACATGGTTGTCTTCCGTAATGTGGTGGATGGTGAGCCTTTCTCCAACTGGTGGGACAATGACAGCAATCAAGTAGCTTTTGGCCGTGGTAGCAAAGGCTTCATCGTTTTCAATAATGATGACTGGCACCTGAACATTGATTTGCAAACCAGACTGCCTGCTGGTACCTACTGTGACGTTATTTCTGGACAAAAGGAGGGCAACAGCTGTACCGGAAAACAGGTGTATGTTTCTAGTGATGGAATGGCTAATTTTGACATTAGTAACAGTGCTGAAGACCCATTCGTTGCAATTCACGTTGATGCCAAGTTGTAA
>Tinamus_guttatus_hepatic_amy
ATGAGGATCCGTTTGCTGCTGCTGGTTGCGGGGCTCTGCGGGGCCCAGCACAGCCCCAACACCGGGCCCGGCCGGACCTCCCTCGTGCACCTCTTCGAGTGGCGCTGGGCCGACGTCGCGCGCGAGTGCGAGCGCTACCTGGCTCCTCACGGCTTCGGCGGCGTTCAGATTTCTCCTCCAAATGAAAATATTATCGTTACCAATCCCTGGCAGCCTTGGTGGGAAAGATACCAGCCCATCAGCTACAAGCTCTGCTCCCGCTCTGGAAATGAAACCGAGTTCAGAGACATGGTGACCAGGTGTAACAATGTTGGAGTACATATTTACGTGGATGCAGTTATGAACCATATGTGTGGAGCTAATGCTGGGGCAGGAACCCATGCGACTTGTGGAAGTTATTTCAATGCAGAGACCGAGGATTTTCCAGCTGTATCGTACTCTAGCCTGGACTTCAATGATCGTAAATGTAAATCTCGAAGTGGAGACATTGAAAATTATCAAGACATATATCAGGTCCGTAACTGCCGCTTGGTCAGCCTCTTGGACCTGGCCCTGGACAGGGACTACGTGCGCTCCAAAATCGCGGAGTACCTGAACCGCCTCATCGACATCGGTGTGGCCGGCTTCCGCATCGACGCGGCCAAGCATATGTGGCCTGAGGATGTGAAGGCAACGTTGGACAAGCTGCACAACCTAAACACTACCTGGTTTTCTCCAGGGTCTAAACCTTTCATTTACCAGGAGGTTATTGACTTGGGTGGAGAGCCGGTCACAGGCAGCCAGTACTTTGGAAATGGCCGAGTGACGGAGTTCAAGTACGGCGCAAAGCTGGGGACCGTGCTCCGCAAGTGGGATGGCAAGAAGATGTCCTACTTAAAGAACTGGGGAGAGGACTGGGGCCTTGTGCCTTCTGACAGAGCCCTGGTCTTCGTGGATAACCACGACAACCAGCGTGGGCACGGGGCTGGTGGAGCTTCCATTCTCACCTTCTGGGATGCCAGGCTTTACAAAATGGCTGTTGGTTTCATGCTGGCTCATCCTTATGGATTCACGCGGGTGATGTCAAGCTTCCGTTGGCCAAGACATTTTCAAAACGGAACGGATATTAATGATTGGGTGGGTCCACCTAGCTACCCAGATGGATCGATCAAAAATGTTACCATCAATTCAGACAACACTTGTGGGAATGGTTGGGTCTGTGAACATCGCTGGCATCAAATCCGGAACATGGTTATCTTCCGTAACGTGGTGGATGGCGAGCCTTTCTCCAACTGGTGGGACAACAAGAGCAATCAAATTGCTTTTGGACGTGGTAATAAAGGATTCATTGTCTTTAATAACGATGACTGGTACTTGAACGTGACTCTGCAGACCGGCCTGCCTGCTGGCACGTACTGTGATGTCGTTTCTGGGCAAAAGCAAGGCGACTCCTGCACAGCAACTGCAGTACATGTTGCCGCAGATGGCACGGCTCTGTTCCTGATTAGCAGTGATAGAGAAGACCCATTCATTGCAATTCATGTTGATGCTAAACTGTAA
>Tyto_alba_hepatic_amy_partial
ATGGGTATCTGTCTTCTTCTGTTAATTGTAGGGGTTTGCTGGGGGCAGTACAACCCCAATACTCTCTCTGGGAGGACGTCTATTGTACATCTGTTTGAATGGCGCTGGGCTGATATTGCTCTTGAGTGTGAACGCTATTTAGCTCCTAATGGATTTGGAGGAGTTCAGATTTCACCTCCAAATGAAAATGTTATCATTACTGACCCCCGGCAACCATGGTGGGAAAGATACCAGCCCGTCAGCTACAAGCTGTGCACACGATCTGGAAATGAAACTGAATTTAGAGACATGGTGACCAGGTGCAACAATGTTGGAGTACATATCTATGTGGATGCAGTAATCAACCATATGTGTGGAGCTAGTGCTGGTGCTGGTGACCATGCTACTTGTGGAAGCTATTTCAATGCAAAGACTGAAGATTTTCCAGCTGTGCCATATTCTGGCTGGGACTTTAATGATGGTAAATGTAAATCTAGAAGTGGAGACATTGAGAATTATCATGATATATCTCAGGTCCGAGACTGCCGCCTGGTTAGCCTTCTTGATCTGGCCCTGGAGAAGGACTATGTACGCTCAAAAGTTGCGGAGTACATGAACTACCTCATTGATATTGGCGTGGCAGGCTTCCGAATTGATGCTGCCAAGCATATGTGGCCTGGGGATGTGAAGGTGATTTTAGAGAAGCTGAAAGATCTAAATACTAAATGGTTTTCCGCAGGAACCAAACCTTTCATTTACCAGGAG

agl
>Geospiza_fortis_agl
ATGGCGGGCGGTAAGGAGACGCGGCTGCTGCACCTCGGCGAGATGGAGAAGCTGGACAAGACCCTCTTCAGGCTGGAGCAGGGGTTTGAGCTACAATTCCGATTGGGCCCAACTCTTCAGGGCAAGCCTGTTACTGTGTATACAAATTATCCAGCTTCTGGAGAAGTATTTGATCGCCACAGGTTCAGGACACTGTCATGGCACAATCCCACAGGAAAAGAAGATGATTCTGACAAATACTGCAAGTTGGATCTCCAAATTTCTGGGTCATACCAGTACTATTTTAGTCTTGGAAATGAAAAAAGTGGTGGTGGTTACATAGTTGTGGATCCCATTTTGCACGTTGGAGCTGATAATCATGTGTTGCCTTTGGATTGTGTTACACTCCAGACATACCTTGCTAAGTGTCTGGGACCGTTTCATGAATGGGAAGATAGGCTGAAAGTGGCAAAAGAAACAGGTTACAACATGATTCATTTTACGCCACTACAGATGCTTGGACTATCTAGATCATGTTACTCATTGGCTGACCAGTTAGAAGTAAACCCTGAATTTTCAAACCATAATAAAAAGTGCACTTGGAGTGATATAGGAGCGCTTGTGGAGAAACTGAAAAATGAATGGAATATGCTTTGCATCACAGATGTAGTCTACAATCATACAGCTACTAACAGTGAATGGCTCAGGATGCATCCAGAATGTGGCTATAACCTTGTAAATTCTCCTCACCTGAAGCCAGCATGGGTCCTGGACAGAGCTCTGTGGCATTTGACTGGTATGGTGGCTGATGGAAAGTGTATTGCCAAAGGAGTCCCTCCCTTGATTGAAAATGATCAGCACTTGAATTGTTTACGTAAAATAATTTATGAAGATATATATCCAAAACTGAAACTATGGGAATTTTTCCAAGTGGATGTTAACAAAGCTGTGCAGCAATTTAAAACTCTTCTAACTCAAGGCAAAATGGGCACTAAATCTGATCCAAATCAGCATCTTCAAATACTTCAGGACCCTGATTATAGACGGCTTGGCTGTACTGTAGATATGAACGTAGCACTGGCAACATTTGTACCACACAGCAATGGACCAGCTGCAATAGAAGAATGTTGTAACTGGTTTCGCAAGAGGATTGAGGAACTAAATGCTGAGCAATACAGACAAACTTGTCACCATCAAGAACAGGCTGTCAATTGCCTTGTGGGGACTGTGGTTTATGAACGAATCGCTTGTAATGGTCCTAAGCTGGGACCTATCAGTAGAAAACATCCCTTGGTTACCAGGTATTTTACATATCCATTCAAAGAGCTGACTGTGGAGGAAGAGGAAGCTATGATACATCAGCCAGATAAAGCTTGTTATTTCATGGCTCATAATGGCTGGGTTATGGGAGATGATCCTCTTAGAAACTTTGCAGAACCAGGTTCAAATGTGTACTTGAGAAGAGAGCTCATTTGCTGGGGAGACAGTGTGAAACTGCGTTACGGTAATAAACCTGAGGACTGCCCATACCTCTGGGCACATATGAAAAAATACACTGAAATCACTGCCAAGTATTTCCATGGTGTTCGTCTGGACAACTGTCACTCAACGCCTATTCATGTAGCTGAGGAGATGCTAGCAACAGCCAGATCAGTCAGACCTAATCTTTATGTGATAGCTGAACTCTTCACGGGCAGTGAGTACATTGACAATGTTTTTGTCAACCGCCTGGGAATTACCAGCCTGATTAGAGAGGCCATGACTGCCTACAATAGCCATGAAGAGGGGAGGTTGGTCTATCGCTTTGGAGGTGAGCCTGTCGGATCTTTCGTTCAGCCACGTTTGAGGCCTTTGATGCCAGCTATTGCTCATGCACTGTTTATGGATATTACACATGATAATGAATGTCCAATTCAGCACCGATCTGCATATGATGCTCTTCCTAGTGCAATGATTGTTTCCATGGCTTGCTGTGCTACAGGAAGTACCAAAGGCTATGATGAACTAGTACCACACCAGATCTCTGTAGTATCTGAAGAGAGGTTTTATTCAAAATGGAGTTCAGCAGCACATCTGACCTCTGGTGAAGTTAATTTCCAAACAGGAATTCTAGCAGGAAGGCTGGCCATAAACAGGCTGCATCAGGAGCTGGGGGCTAAAGGCTTTAATCAGGTGTATGTAGATCAAGTTGATGAAGATATAGTTGCAGTGACAAGACACTGCCCTAACACACACCAGTCTGTTGTGGCTGTGTGTCGAACTGCCTTCAGGGATCCTAAAACTTGTTTCTACAGTAAAGAAGTACCTGAAATGTGTATCCCAGGAAAAATAGACGAAGTAGTACTTGAGGCAAGGACCATTGAGAGAAGTGCTAGTCCTTACAAAAAAGATATGCATTTTATAAATGGATTGCCTAATTTCACAATGGAACTCAGAGAGCATATCCAGATAAAAGACAGTAAAATCATAAAGCAAGCTGGAACTGCTATAAAAGGGCCAAATGAATTCGTTCAAGAAATAGAATTTGAAAGATTAACACCAGGAAGTGTAATAGTATTCAGAGTTAGTCTGGACCCAAAGGCACAAGAGGCTGTGGGGATACTCCGCAATCATTTGATCCAGTTCAGCTCTCATTTTAAATCTGGAAGTCTTCCTGATGATCACTCAGCACCAATATTAAAAACACCATTTTCTTCAATTGCATCTAAACTAACTTTGGCTGAACTAAATCAAGTGCTATATAGATGTGAGGCAGAAGAACAGGAAGATGGTGGAGGCTGTTACAATATACCAAACTGGTCATCCCTAAAGTATGCAGGCCTCCAAGGGTTAATGTCAGTGATGGCGGACATTAGACCAAAGAATGATTTGGGTCATCCATTTTGTGATAATTTAAGATCTGGAGACTGGATGATTGATTATGTCAGTAATCGTCTGATTTCACGTGCTGGAGCCTGTGCAGAAGTTGGTAAATGGTTGAAGGCCATGTTTGTCTACCTAAAGAGAATTCCACGTTACCTCATCCCATGTTACTTTGATGCCATATTAGTGGGAGCGTACACAACGCTTCTGGACGTGGCATGGCATCAGATGTCGAGCTTTGTGCAGAATGGATCAACATTTGTTAAACACCTTTCCTTGGGTTCCATTCAGTTATGTGGGATAGGAAAATACCCTTGTCTGCCAGATCTGTCTCCTTCCTTACATGATGTTCCCTATAGGCTGAATGAGATTACAAATCAGAAAGAACAATGTTGTGTTTCTTTGGCAGCTGGTTTACCTCACTTTTCTTCTGGAATTTTTCGTTCATGGGGAAGGGATACTTTTATTGCACTAAGAGGGCTACTGTTAGTTACTGGGCGCTATCTAGAAGCAAGAAATATCATTTTAGCATATGCTGGGACTTTAAGACATGGTCTTATTCCCAATCTGCTCGGTGGGGGGACACATGCCAAATACAACTGTCGTGATGCTGTGTGGTGGTGGCTTCAGTGCATCCAGGAGTACTGTAAAATTGTTCCCAATGGATTAGATATTCTCAGGTGTCCTGTTTCTAGGATGTACCCAAGAGATGACTCTTCTCCTCAGCCTGCAGGCACTGTGGATCAGCCACTTTATGAAGTAATACAGGAAGCAATGCAACGACATATGGAAGGCATAAATTTCCGAGAAAGGAATGCTGGTCCTCAGATTGACCAAAAAATGAGAGATGAAGGTTTTAATGTAACTGCAGGCATTGACCATGAAACTGGCTTTGTGTTTGGAGGAAACCGCTTCAATTGTGGTACTTGGATGGATAAAATGGGAGAGAGCGACAAGGCTCGCAACACAGGAATTCCAGCTACTCCGAGAGATGGCTCTGCTGTGGAAATAGTTGGCCTGTGCAAGTCGGCTGTTCGCTGGTTGATGGATTTATCTGGGAAAAACATATTTCCATTTCGTGGAGTCACTGTAAAAAGACATGGAAAGGAGGAGATTATCACATACGATGAGTGGGACAGGAAAATTCAAGGACACTTTGAAAAGCTGTTCTTTGTGTCTGAGAATCCAGCAGATCCTAATGAAAAACACCCAAATCTTGTACACAAACGTGGGATTTATAAGGACAGCTATGGAGCTTCAAGTCCATGGTGTGATTACCAACTCAGGCCAAATTTTGCAATAGCAATGGTTGTGGCCCCTGAGTTGTTTACACCTGAGAGAGCTTGGAAAGCTTTGCAGATAGCAGAGGAAAAGCTTCTTGGTCCATTAGGCATGAAAACCTTAGACCCAGATGATATGGTGTACTGTGGAGTCTATGATAATGCTCTTGACAATGACAACTACAATGTAGCCAGAGGGTTTAATTATCACCAAGGACCTGAATGGCTGTGGCCAATTGGATATTTTCTTCGTGCCAAACTGTATTTCTCTAGGTTGATTGGTCCAGAGATATATGCAAAAACTGTAGTCATGATTAAGAATGTTCTTTCTCGCCACTATGTTCATCTTGAAAGCAGATCATCCTGGAAAGGACTTCCAGAACTAACCAATGAGAATGGGCAGTATTGTCCTTTTAGCTGTGAAACTCAGGCCTGGTCAATTGGTGTTATCCTTGAAATCCTTTATGACTTGTAA
>Taeniopygia_guttata_agl
ATGCCGGGCAGTAAGGAGACGCGGCTGCTGCACCTCGGCGAGATGGAGAAGCTGGACAAGACCCTCTTCAGGCTGGAGCAGGGTTTTGAGCTACAGTTCCGATTGGGCCCAACTCTTCAGGGCAAGCCTGTTACTGTGTATACAAATTATCCAGCTTCTGGAGAAGTATTTGATCGCCACAAGTTCAGGACACTGTCATGGCACAATCCCACAGGAAAAGAAGATGACTCTGACAAATACTGCAAGCTGGATCTCCAAGTTTCTGGGTCATACCAGTACTATTTTAGTCTTGGAAATGAAAAAAGTGGTGGTGGTTACATAGTTGTGGATCCCATTTTGCATGTTGGAGCTGATAATCATGTGCTGCCTTTGGATTGTGTTACACTCCAGACATACCTCGCTAAGTGTCTGGGACCGTTTCATGAATGGGAAGATAGGCTTAAAGTGGCAAGAGAAACAGGTTACAACATGATTCATTTTACGCCACTACAGATGCTTGGATTATCTAGATCATGTTATTCATTGGCTGACCAGTTGGAAGTAAACCCTGAATTTTCAAGCCATAATAAAAAGTGCACTTGGAGTGATATAGGAGCGCTTGTGGAGAAACTGAAAAATGAATGGAATATGCTTTGCATCACAGACGTAGTCTACAATCATACTGCTACTAACAGTGAATGGCTCAGGATACATCCAGAATGTGGCTATAACCTTGTAAATTCTCCTCACCTGAAGCCAGCTTGGGTCCTGGACAGAGCTCTGTGGCACTTGACCGGTATGGTGGCTGATGGAAAGTGTATTGCCAAAGGGGTCCCTCCCTTGATTGAAAATGACCAGCACTTGAATTGTTTACGTAAAATAATTTATGAAGATATATATCCAAAACTGAAACTATGGGAATTTTTCCAAGTGGACGTTAACAAAGCTGTTCAGCAATTTAAAACCCTTTTAACTCAAGGCAAAATGGGCACTAAATCTGATCCGAATCAACATCTTGAAATAGTTCAGGACCCTGATTTTAGACGGCTTGGCTGTACTGTAGATATGAACATAGCACTGGCAACATTTATACCGCACAGCAATGGACCAGCTGCAATAGAAGAATGTTGTAACTGGTTTCGCAAGAGGATTGAGGAACTGAATGCTGAGCAATACAGACAAACTAGTCACCATCAAGAACAGGCTGTCAATTGCCTTGTGGGGACTGTGGTTTATGAACGAATCGCTTGTCATGGTCCTAAGCTGGGACCTATCAGTAGAAAACATCCCTTGGTTACCAGGTATTTTACATATCCATTCGAAGAGCGGACTGTGGAGGAAGAAGAAAATATGATACATCAGCCAGATAAAGCTTGTTATTTCATGGCTCATAATGGCTGGGTTATGGGAGACGATCCTCTTAGAAACTTTGCAGAACCAGGTTCAAATGTGTACTTGAGAAGAGAGCTCATTTGCTGGGGAGACAGTGTGAAACTGCGTTATGGTAATAAACCTGAAGACTGCCCATACCTCTGGGCACATATGAAAAAATACACTGAAATCACTGCCAAATATTTCCATGGTGTTCGTCTGGACAACTGTCACTCGACACCTATTCATGTAGCTGAGGAGATGCTAGCAACAGCCAGATCAGTCAGACCTAATCTTTATGTGATAGCTGAACTCTTCACGGGCAGTGAGTACATTGACAATATTTTTGTCAACCGCCTGGGAATTACCAGCCTGATTAGAGAGGCCATGACTGCCTACAATAGCCATGAAGAGGGGCGGTTGGTCTATCGGTTTGGAGGTGAGCCTGTCGGATCTTTCGTGCAGCCACGTTTGAGGCCTTTGATGCCAGCTATTGCTCATGCACTGTTTATGGATATTACACATGATAATGAATGTCCAATTCAGCACCGATCTGCATATGATGCTCTTCCTAGTGCAATGATTGTTTCCATGGCATGCTGTGCTACAGGAAGCACCAAAGGCTATGATGAGCTAGTACCACATCAGATCTCTGTAGTATCTGAAGAGAGGTTTTATGCAAAGTGGAATCCAGCAGCACATCTGACCTCTGGTGAAGTTAATTTCCAGACAGGAATTCTAGCAGGAAGGCTGGCCATAAACAGGCTGCATCAGGAGCTGGGGGCTAAAGGCTTTAATCAGGTGTATGTAGATCAAGTTGATGAAGATATAGTTGCAGTGACAAGACACTGCCCTAACACACACCAGTCTGTGGTGGCTGTGTGTCGAACTGCCTTCAGGGATCCTAAAACTTGTTTCTACAGTAAAGAAGTACCTGAAATGTGTATCCCAGGAAAAATAGACGAAGTAGTGCTTGAGGCAAGGACTGTTGAGAGAAGTGCTAGTCCTTACAAAAAAGATCTACATTTTATAAATGGATTGCCAAATTTCACAGTGGAGCTCAGAGAGCATATCCAGATAAAAGACAGTAAAATTATAAAGCAAGCTGGAACTGCTATAAAAGGGCCAAATGAATTTGTTCAAGAAATTGAATTTGAAAGATTAACACCAGGAAGTGTAATAGTATTCAGAGTTAGTCTGGACCCAAACGCACAAGAGGCTGTGGGGATACTCCGCAATCATTTGATCCAGTTCAGCTCTCATTTTAAATCTGGAAGTCTTCCTGATGATCACTCAGCACCAATATTAAAAACACCATTTTCTTCAATTGCATCTAAGCTAACTTTGGCTGAACTAAATCAAGTGCTGTATAGATGTGAGGCAGAAGAACAGGAAGATGGTGGAGGCTGTTACAATATACCAAACTGGTCACCCCTAAAGTATGCCGGCCTCCAAGGGTTAATGTCAGTGATGGCAGACATTAGACCAAAGAATGATTTGGGTCATCCATTTTGTGATAATTTAAGATCTGGAGACTGGATGATTGATTATGTCAGTAATCGTCTGATTTCGCGTGCTGGAGCCTGTGCAGAAGTTGGTAAATGGTTGAAGGCCATGTTTGTCTACCTAAAGAGAATTCCACGTTACCTCATCCCATGCTACTTTGATGCCATATTAGTGGGAGCCTACACAACGCTTCTGGATATGGGATGGCATCAGATGTCGAGCTTTGTGCAGAATGGATCAACATTTGTTAAGCACCTTTCCTTGGGTTCAATCCAGTTATGTGGGATAGGAAAATACTCTTGTCTGCCAGATCTGTCTCCCTCCTTACATGATGTTCCCTATAGACTGAATGAGATTACAAATCAGAAGGAACAATGTTGTGTTTCCTTAGCAGCTGGTTTACCTCACTTTTCTTCTGGAATTTTTCGTTCGTGGGGAAGGGATACTTTTATTGCACTAAGAGGTCTAATGTTAGTTACTGGGCGCTATCTAGAAGCAAGAAACATCATTTTAGCATATGCTGGGACTTTAAGACATGGTCTCATTCCCAATCTGCTTGGTGGGGGAACACATGCCAGATACAACTGTCGTGATGCTGTGTGGTGGTGGCTTCAGTGTATCCAGGAGTACTGTAAAATTGTTCCCAATGGATTAGACATTCTCAGGTGTCCTGTTTCTAGGATGTACCCAAGAGATGACTCTTCTCCTCAACCTGCAGGCACTGTGGATCAGCCACTTTATGAAGTAATACAGGAAGCAATGCAACGACATATGGAAGGCATAAATTTCCGAGAAAGGAATGCTGGTCCTCAGATTGACCAAAAGATGAGAGATGAAGGTTTTAATGTAACTGCAGGCATTGACCATGAAACTGGCTTTGTCTTTGGAGGGAACCGCTTCAATTGTGGCACTTGGATGGATAAAATGGGAGAGAGTGACAGAGCTCGCAACACAGGAATTCCAGCTACTCCAAGAGATGGCTCTGCTGTGGAAATGGTTGGCCTGTGCAAGTCAGCAGTTCGCTGGTTGATGGATTTATCTAGGAAAAACATATTTCCATTTCGTGGAGTCACTGTAAAAAGACATGGAAAGGAGGAGATTATCACATATGATGAGTGGGACAGGAAAATTCAAGGACACTTTGAAAAGCTGTTCTTTGTCTCTGAGAATCCATCAGATCCTAATGAAAAACACCCAGATCTTGTACACAAACGTGGAATTTATAAGGACAGCTATGGAGCTTCGAGTCCATGGTGTGATTACCAGCTCAGGCCAAATTTTCCAATAGCAATGGTTGTGGCCCCTGAGTTGTTTACACCTGAGAGAGCTTGGAAGGCTCTGCAGATAGTAGAGGAGAAGCTTCTTGGTCCATTAGGCATGAAAACCTTGGACCCAGATGATATGGTGTACTGTGGAGTCTATGATAATGCTCTTGACAATGACAACTACAATGTAGCCAAAGGGTTTAATTATCACCAAGGACCTGAATGGCTGTGGCCAATTGGATATTTTCTTCGTGCCAAACTTTATTTCTCGAGGTTGATTGGTCCAGAGATGTATGCAAAAACTGTAGTTATGATTAAGAATGTTCTTTCTCGCCACTATGTTCATCTTGAAAGATCGTCCTGGAAAGGACTTCCAGAACTAACTAATGAGAATGGGCAGTATTGTCCTTTTAGCTGTGAAACTCAGGCCTGGTCAATTGGTGTTATCCTTGAAATCCTTTATGACATGTAA
>Corvus_brachyrhynchos_agl_partial
ATGGAGAAGCTGGACAAGACTCTGTTCAGGCTGGAGCAGGGTTTTGAGCTACAATTCCGATTGGGCCCAACTCTTCAGGGCAAGTCCGTTACTGTGTACACAAATTATCCAGCTTCTGGAGAAGTTTTTGATCGCCACAAGTTCAGGACACTATCATGGCACAATCCCACAGGAAAAGAAGATGACTCTGACAAATACTGCAAGTTGGATCTCCAAATTTCTGGGTCATACCAGTACTATTTTAGTCTTGGAAATGAAAAAAGTGGTGGAGGTTACATAGTTGTGGATCCCATTTTGCATGTTGGAGCTGATAATCATGTACTACCTTTGGATTGTGTTACACTCCAGACGTTCCTCGCTAAGTGTCTGGGACCATTTCATGAATGGGAAGATCGGCTTAAAGTGGCAAAAGAAACAGGTTACAACATGATTCATTTTACACCACTGCAGAAGCTTGGACTATCTAGATCATGTTATTCATTGGCTGATCAGTTAGAAGTAAATCCTGAATTTTCAAACCATAATAAAAAGTGCACTTGGAGCGATATAGGAGCGCTTGTGGAGAAATTGAAAAATGAATGGAATATGCTTTGCATCACAGATGTAGTCTACAATCATACTGAAGCTACTAACAGTGAATGGCTCAGGATGCATCCAGAATGTGGCTATAACCTTGTAAATTCTCCTCACCTGAAGCCAGCTTGGGTCCTGGATAGAGCTCTGTGGCATTTGACTGGTATGGTGGCTGATGGAAAGTATATTGCCAAAGGGGTCCCACCCTTGATTGAAAATGATCAGCACTTAAATTGTTTACGTAAAATAATTTATGAAGATATATATCCAAAAATTAAACTATGGGAATTTTTCCAAGTGGATGTTAACAAAGCTGTGCAGCAATTTAAAACCCTTCTAACTCAAGGCAAAATGAGCAGTAAATCTGATCCAAATCAACATCTTCAAATACTTCAGGACCCTGATTACAGACGACTTGGCTGTACTGTGGATATGAATGTAGCACTGGCAACGTTCATACCACACAGACAAAGCAATGGACCAGCTGCAATAGAAGAATGTTGTAACTGGTTTCGCAAGAGGATTGAGGAGCTAAATGCTGAGCAATTCAGACAAACTAGTCACCATCAAGAACAGGCTGTCAATTGTCTTGTGGGGACTGTGGTTTATGAACGAATCGCTTGTGATGGTCCTAAGCTGGGTCTTATCAGTAGAAAACATCCCTTGGTTACCAGGTATTTTACCTATCCATTCAAAGAACTGACTGTGGAGGAGGAAGAAGCTATGATACATCAGCCAGATAAAGCTTGTTATTTCATGGCTCATAATGGCTGGGTTATGGGAGATGATCCTCTTAGAAACTTCGCAGAACCGGGTTCAAATGTTTACTTGAGAAGAGAGCTCATTTGTTGGGGAGACAGTGTGAAACTGCGTTATGGTAATAAACCTGAAGACTGCCCATACCTCTGGGCACATATGAAAAAATACACCGAAATCACTGCCAGATATTTCCATGGTGTTCGTCTGGACAACTGTCACTCAACACCTATTCATGTAGCTGAGGAGATGCTAGCAACAGCCAGATCAGTCAGACCTAATCTTTATGTGATAGCTGAACTCTTCACGGGCAGTGAGTACATTGACAATGTTTTTGTCAACCGCCTGGGAATTACCAGCCTGATTAGAGAGGCCATGACTGCTTACAATAGCCACGAAGAAGGGAGGTTGGTTTATCGGTTTGGAGGTGAGCCTGTTGGATCTTTTGTTCAGCCACGTTTGAGGCCTTTGATGCCAGCTATTGCTCATGCACTGTTCATGGATATTACACATGATAATGAATGTCCAATTCAGCACCGATCTGCATATGATGCTCTTCCTAGTGCAATGATTGTTTCCATGGCATGTTGTGCTACAGGAAGTACCAAAGGCTATGATGAACTAGTACCACACCAGATCTCTGTAGTATCTGAAGAGAGGTTTTATGCAAAATGGAATCCAGCAGCACATCTGACTTCTGGTGAAGTTAATTTCCAAACAGGAATTCTAGCAGGAAGGCTGGCCATAAACAGGCTGCATCAGGAGCTGGGGGCTAAAGGCTTTAATCAGGTGTATGTAGACCAAGTTGATGAAGATATAGTTGCAGTGACAAGACACTGCCCTAACACACACCAGTCTGTTGTGGCTGTGTGTCGAACTGCCTTCAGGGATCCTAAAACTTGTTTCTACAGTAAAGAAGTTCCTGAAATGTGTATCCCAGGAAAAATAGACGAAGTAGTACTTGAGGCTAGGACTATTGAGAGAAGTGCTAGTCCTTACAAAAAAGATCCACATTTTATAAATGGATTGCCTAATTTCACAATGGAACTCAGAGAGCATATCCAGATAAAAGACAGTAAAATCATAAAGCAAGCTGGAACTGCCATAAAAGGGCCAAATGAATTTGTTCAAGAAATAGAATTTGAAAGATTGACACCAGGAAGTGTAATAGTATTCAGAGTTAGTCTGGACCCAAAGGCACAAGAGGCTGTGGGTATACTCCGCAATCATTTGATCCAGTTCAGCTCTCATTTTAAATCTGGAAGTCTTCCTGATGATCAATCAGCACCAGTATTAAAAACACCATTTTCTTCTATTGCATCTAAACTAACTTTGGCTGACCTAAATCAAGTGCTATATAGATGTGAGGCAGAAGAACAAGAGGATGGTGGAGGCTGTTACAATATACCAAACTGGTCACCCCTAAAGTATGCAGGCCTCCAAGGGTTAATGTCAGTGATGGCAGACATTAGACCAAAAAATGATTTGGGTCATCCATTTTGTGACAATTTAAGATCTGGAGACTGGATGATTGATTATGTCAGTAATCGTCTAATTTCTCGTGCAGGAGCCTGTGCAGAGGTTGGTAAATGGTTGAAGGCCATGTTTGTCTACCTGAAGAGAATTCCACGTTACCTCATCCCATGTTACTTTGATGCCATATTAGTGGGTGCATACACAACGCTTCTGGATGTGGGATGGCATCAGATGTCTAGCTTTGTGCAGAATGGATCAACATTTGTTAAACACCTTTCCTTGGGTTCAATCCAGTTATGTGGGATAGGAAAATACTCTTGTCTGCCAGATCTGTCTCCTTCTTTACATGATGTTCCCTATAGGCTGAATGAGATTACAAATCAGAAAGAGCAATGTTGTGTTTCCTTGGCAGCTGGTTTACCTCACTTTTCTTCTGGAATTTTTCGTTCATGGGGAAGGGATACTTTTATTGCACTAAGAGGTCTACTGTTAGTTACTGGGCGCTATCTAGAAGCAAGAAACATCATTTTAGCATTTGGTGGGACTTTAAGACATGGTCTCATTCCCAATCTGCTTGGCGGGGGGACACATGCCAGATACAACTGTCGTGATGCTGTGTGGTGGTGGCTTCAGTGTATCCAGGACTACTGTAAAATTGTTCCAAATGGATTAGACATTCTCAGGTGTCCTGTTTCTAGAATGTACCCAAGAGATGACTCTTCTCCTCAGCCTGCAGGCACTGTGGATCAGCCACTTTATGAAGTAATACAGGAAGCAATGCAACGACACATGGAAGGCATAAATTTCCGAGAAAGGAATGCTGGTCCTCAGATTGATCAAAACATGAGAGATGAAGGTTTTAATGTAACTGCAGGCATTGACCATGAAACTGGCTTTGTCTTTGGAGGGAACCGCTTCAATTGTGGCACTTGGATGGACAAAATGGGAGAGAGCGACAAAGCTCGCAATAAAGGAATTCCAGCTACTCCAAGAGATGGCTCTGCTGTGGAAATGGTTGGCCTGTGCAAGTCGGCTGTTCGCTGGTTGATGGATTTATCTGGGAAAAACATATTTCCATTCCGTGGAGTCACTGTAAAAAGACATGGAAAGGAGGAGATTATCACCTATGATGAGTGGGACAGGAAAATTCAAGGACATTTTGAAAGGCTGTTCTTTGTCTCTGAGAATCCAGCAGATCCTAATGAAAAACACCCAGATCTTGTACACAAACGTGGAATTTATAAAGACAGCTATGGAGCTTCGAGTCCATGGTGTGATTACCAGCTCAGGCCAAATTTTCCAATAGCAATGGTTGTGGCCCCTGAGTTGTTCTCACCTGAGAGAGCTTGGAAAGCTCTGCAGATAGCAGAAGAAAAGCTTCTTGGTCCATTAGGCATGAAAACCTTAGACCCAGATGATATGGTGTACTGTGGAGTATATGATAATGCTCTTGACAATGACAACTACAATGTAGCCAGAGGTTTTAATTATCACCAAGGACCTGAATGGCTATGGCCAATTGGGTATTTTCTTCGTGCCAAATTGTACTTCTCCAGGTTGATTGGTCCAGAGATATATGCAAAAACTGTAGTTATGATTAAGAATGTTCTTTCTCGCCACTATGTTCATCTTGAAAGCAGATCATCCTGGAAAGGGCTTCCAGAACTTACAAATGAGAATGGGCAGTATTGTCCTTTTAGCTGTGAAACTCAGGCCTGGTCGATTGGTGTTATCCTTGAAATCCTTTATGACTTGTAA
>Manacus_vitellinus_agl
ATGCCGGGCGGTAAGGAGACACGGCTGCTGCACCTCAGCGAGATGGAGAAGCTCGACAAGACCCTTTTCAGGCTGGAGCAGGGTTTTGAACTGCAGTTCCGACTGGGCCCAACTCTTCAAGGCAAGCCCGTTACTGTGTACACAAATTATCCAGCTTCTGGAGAAGTGTTTGATCGCCACAAGTTCAGGACATTATCATGGCACAATCCTGCAGGAAAGGAAGATGACTCTGACAAATACTGCAAGCTGGATCTCCAAATTTCTGGGTCATATCAGTACTATTTTAGTCTTGGAAATGAAAAAAGCGGTGGAGGTTACATAGTTGTGGATCCTATTTTGCATGTTGGAGCTGATAATCATGTACTACCTTTGGATTGTGTTACGCTCCAGACATTCCTTGCTAAGTGTCTGGGACCATTTCATGAATGGGAAGATAGACTTAAAGTTGCAAAAGAAACAGGTTACAACATGATTCATTTTACGCCACTGCAGAAGCTTGGACTGTCTAGATCATGTTATTCACTGGCTGACCAGTTAGAAGTAAATCCTGAATTTTCAACCCATAATAAAAAGTGCACTTGGAGTGATATAGGAGCTCTTGTGGAGAAACTGAAAAATGAATGGAATATGCTTTGCATCACAGATGTAGTCTACAATCACACTGCTACTAACAGTGAATGGCTCAGGATGCATCCAGAATGTGGCTATAACCTTGTAAATTCTCCTCACCTGAAGCCAGCTTGGGTATTGGATAGAGCTCTGTGGCACTTGACCGGTATGGTGGCCGATGGGAAGTGTATTGCCAAAGGCGTCCCTCCCTTGATTGAGAGTGATCAACACCTGAATTGTTTACGTAAAATAATTCATGAAGATATATATCCAAGAATTAGACTATGGGAGTTTTTCCAAGTGGATGTTAACAAAGCTGTGCAGCAATTTAAAACCCTTCTAACTCAAGGCAAAATGAACACTAAATCTGATCCAAATCAACATCTTCAAATACTTCAAGACCCTGATTATAGGCGATTTGGCTGTACTGTAGATATGAATATAGCATTGGCAACATTCATACCACACAGCAATGGACCAGCTGCAATAGAAGAATGTTGTAACTGGTTTCGCAAGAGGATTGAGGAACTAAACGCTGAGCAATACAGACAAACTACTCACCATCAAGAACAGGCTGTCAATTGTCTTGTGGGGACTGTGGTTTATGAACGAATGGCTTGTGGTGGTCCTAAGCTGGGTCTTATCAGTAGAAAAAATCCCTTAGTTACCAGGTATTTTACGTATCCATTTAAAGAGATGACTGTGGAGGAAGAAGAAAGTATGATACATCAGCCAGATAAAGCTTGTTATTTCATGGCTCATAATGGCTGGGTTATGGGAGATGATCCTCTTAGAAACTTTGCTGAACCAGGTTCGAATGTTTACTTGAGAAGAGAGCTCATTTGTTGGGGAGACAGTGTGAAACTGCGTTATGGTAATAAACCTGAAGACTGCCCATACCTCTGGGCACATATGAAAAAATACACTGAAATCACTGCCAAATATTTCCATGGTGTTCGTCTTGACAACTGTCACTCAACGCCTATTCATGTAGCTGAGGAGATGCTAGCAACAGCCAGATCAGTCAGACCTAATCTTTATGTGATAGCTGAACTCTTCACGGGCAGTGAGTACATTGACAATGTTTTTGTCAACCGCCTGGGAATTACCAGCCTGATTAGAGAGGCAATGACTGCTTATAATAGCCATGAAGAGGGAAGGTTAGTTTATCGTTTTGGAGGTGAACCTGTCGGCTCTTTCGTTCAGCCGCGTTTGAGGCCTTTGATGCCAGCTATTGCTCACGCACTGTTCATGGATATTACACATGATAATGAATGTCCAATTCAGCACCGATCTGCCTATGATGCTCTTCCGAGTGCAATGATTGTTTCCATGGCTTGCTGTGCTACAGGAAGCACCAAAGGCTATGATGAACTAGTGCCACACCAGATCTCTGTAGTATCTGAAGAGAGGTTTTATTCAAAATGGAATCCAGCAGCACATCTGACTTCTGGTGAAGTTAATTTCCAAACAGGAATTCTGGCAGGAAGGCTGGCTATAAACAGGCTGCATCAGGAGCTGGGGGCTAAAGGCTTTAATCAGGTGTATGTAGATCAGGTTGATGAAGATATAGTCGCAGTGACAAGACACTGCCCTACCACACACCAGTCTGTCGTGGCTGTGTGTCGAACGGCCTTCAGGGATCCTAAAACTTGCTTCTATAGTAAAGAAGTACCTGAAATGTGTATCCCAGGAAAAATAGAAGAAGTAGTACTTGAGGCTAGGACTATTGAGAGAAGTGCTAGTCCTTACAAAAGAGATCTACATTTTATAAATGGATTGCCTAATTTCGCAATGGAACTCAGAGAGCATATCCAGATTAAAGACAGTAAAATCATAAAGCAAGCTGGAACTGCCATAAAAGGGCCAAATGAATTTGTTCAAGAAATAGAATTTGAAAAATTAACACCGGGAAGTATAATAGTATTCAGAGTCAGTCTTGACCCAAAGGCACAGGAGGCTGTTGGTATACTCCGCAACCATTTGATCCAGTTCAGCGCTCATTTTAAATCTGGAAGTCTTCCTGACGATCATTTAGCACCGATTTTAAAAACCCCATTTTCTTCTATTGCATCTAAACTGACTTTGGCCGACCTAAATCAAGTGCTGTATAGATGTGAGGCAGAAGAACAAGAAGATGGTGGAGGGTGTTACAATATACCAAACTGGTCACCGCTGAAGTATGCAGGCCTCCAAGGGTTAATGTCAGTGATGGCAGACATTAGACCAAAGAATGATTTGGGTCATCCATTTTGTGATAATTTAAGATCTGGAGACTGGATGATTGATTATGTCAGTAATCGTCTGATTTCACGTGGTGGAGCCTGTGCAGAGGTTGGTAAATGGTTGAAGGCCATGTTTGTGTACCTAAAGAGAATTCCCCGTTACCTCATCCCGTGTTACTTTGATGCCATATTAGTGGGTGCATACACAACACTTCTGGATGTGGGATGGCATCAGATGTCTAGCTTTGTGCAAAATGGATCAACGTTTGTTAAACACCTTTCCTTGGGTTCAATCCAGTTGTGTGGAATAGGAAAATATTCTTGTCTGCCAAATCTGTCTCCTTCCTTACATGATGTTCCCTATAGGCTCAATGAGATTACAAATGAGAAGGAACAGTGTTGCGTTTCCTTGGCAGCTGGTTTACCTCACTTTTCTTCTGGAATTTTTCGTTCTTGGGGAAGGGACACTTTTATTGCACTAAGAGGTCTGATGTTAGTTACCGGGCGCTATCTCGAAGCAAGAAACATCATTTTAGCATTTGGTGGGACTTTAAGACATGGTCTCATTCCCAATCTGCTCGGCGGGGGCACACATGCCAGATACAACTGTCGAGATGCTGTGTGGTGGTGGCTTCAATGTATCCAGGACTACTGTAAAATTGTTCCAAATGGATTAGACATTCTCAGGTGTCCCATTGCTAGGATGTACCCGAGAGATGACTCTTCTCCTCAGCCTGCAGGCACTGTGGATCAACCACTTTATGAAGTAATACAGGAAGCAATGCAACGACATATGGAAGGCATAAATTTCCGAGAGAGGAATGCTGGTCCACAGATTGATCAGAACATGAGAGATGAAGGTTTTAATGTAACTGCAGGTGTTGACCACGAAACTGGCTTTGTGTTTGGAGGGAACCGCTTCAATTGTGGCACTTGGATGGATAAAATGGGAGAGAGTGAAAAAGCACGCAACAAAGGAATTCCAGCTACTCCAAGAGATGGCTCTGCTGTGGAAATTGTTGGACTGTGCAAGTCAGCTGTCCGCTGGTTGCTGGATTTATCCGGGAAAAACATATTTCCATTCCGTGGAGTCACTGTAAAAAGACATGGAAAGGAGGAGATTATCACATACGATGAGTGGAACAGAAAAATTCAAGGACACTTCGAAAGGCTGTTCTTTGTCTCTGAGAATCCAGCAGATCCCAATGAAAAACGTCCAGATCTCGTTCACAAACGTGGAATTTATAAAGACAGCTATGGAGCTTCAAGTCCATGGTGCGATTACCAACTCAGGCCAAATTTTACAGTAGCGATGGTTGTGGCCCCAGAGTTGTTCACACCTGAGAAAGCTTGGAAAGCTCTGCAGACAGCAGAGGAAAAACTACTCGGTCCATTAGGCATGAAAACCTTAGACCCAGATGATATGGTGTACTGTGGAGTATATGATAATGCTCTTGACAACGACAACTACAATTTAGCCAAAGGTTTTAATTATCACCAAGGACCTGAATGGCTGTGGCCAATTGGATATTTTCTTCGTGCCAAATTGTACTTCTCTAAGTTGATTGGTCCAGAGATATATGCGAAAACTGTCGTTATGATTAAGAATGTTCTTTCTCGCCACTATGTTCATCTTGAAAGTAGATCATCCTGGAAAGGGCTTCCAGAACTAACTAATGAAAATGGACAGTATTGTCCTTTTAGCTGTGAAACTCAGGCCTGGTCGATTGGTGTTATCCTTGAAATCCTTTATGACTTGTAA
>Acanthisitta_chloris_agl_partial
TTTGAACTACAGTTCCGATTGGGCCCAACTCTTCAAGGCAAGCCTGTGACTGTGTACACAAATTACCCAGCTTCTGGAGAAGTATTTGATCGCCACAAGTTCAGGACACTATCATGGCACAATCCCACAGGAAAAGAAGATGACTCTGACAAATTCTGCAAGCTGGACCTCCAAGTTTCTGGGTCATACCAGTACTATTTCAGTCTTGAAAATGAAAAAAGTGGTGGAGGTTACATAGTTGTGGATCCTGTTTTGCATGTTGGAGCTGATAATCATGTACTACCCTTGGACTGTGTTACGCTCCAGACATTCCTCGCCAAGTGTCTGGGACCCTTTCATGAATGGGAAGATAGGCTTAGAGTTGCAAAAGAAACAGGTTACAACATGATTCATTTTACGCCACTGCAGAAGCTTGGACAGTCTAGATCATGTTATTCACTGGCTGATCAGTTAGAAGTAAATCCTGAATTTTCAACCTCGAGTAAGAAGTGCACTTGGAGTGATATAGGAGCTCTTGTGGAGAAATTGAAAAATGAATGGAACATGCTGTGCATCACAGATGTAGTCTACAATCATACTGCTACTAACAGTGAATGGCTCAGGATGCATCCAGAATGTGGCTATAACCTTGTAAATTCTCCTCACCTGAAGCCAGCTTGGGTCTTGGATCGAGCTCTGTGGCATTTGACCTGTATGGTGGCTGATGGAAAGTGTATTGCCAAAGGGGTCCCTCCCTTGATTGAAAGTGATCAGCACCTGACTTGTTTGCGTAAAATAATTTCTGAAGATATATACCCAAAAATTAGACTATGGGAATTTTTTCAAGTGGATGTTAACAAAGCTGTGCAGCAATTTAGAACACTTCTAACTCAAGGCAAAATGAGCACTAAATCTGATCCAAATCAACATCTTCAAATACTTCAGGACCCTGATTATAAGCGATTTGGCAGTACTGTGGATATGAATATAGCATTGGCAACATTCATACCACACAGCAATGGACCAGCTGCAATAGAAGAATGTTGTACCTGGTTTCGCAAGAGGATTGAGGAACTAAATGCTGAGCAGTACAAACAGACTAGTCATCATCAAGAACAGGCTGTCAATTGTCTCGTGGGGACTGTGGTTTATGAGCGAATGGCTTGTGATGGTCCTAAACTGGGTCTTATCAGCAGAAAACATCCTTTAGTTACCAGGTATTTTACGTATCCATTCAAAGAGATGACTGTGGCAGAAGAAGAAGCTATGATACATCAGCCAGATGTAGCTTGTTATTTCATGGCTCATAACGGCTGGGTTATGGGAGATGATCCTCTTAGGAACTTTGCAGAACCCGGTTCAAATGTTTACTTGAGAAGAGAGCTTATTTGCTGGGGAGACAGTGTGAAACTGCGTTATGGTAATAAACCTGAAGACTGCCCATACCTCTGGGAACACATGAAAAAATACACTGAAATCACTGCCAAATATTTCCATGGTGTTCGTCTTGATAACTGTCACTCAACACCTATTCATGTAGCTGAGGAGATGCTAGCAACAGCCAGATCAGTCAGACCTAATCTTTATGTGATAGCTGAACTCTTCACGGGCAGTGAGTACATTGACAATGTTTTTGTCAACCGCCTGGGAATTACCAGCCTGATTAGAGAGGCAATGACTGCTTATAACAGCCATGAAGAGGGAAGGTTAGTTTATCGTTTTGGAGGTGAACCTGTCGGCTCTTTTGTTCAGCCACGTTTGAGGCCTTTGATGCCAGCTATTGCTCACGCACTGTTCATGGATATTACACATGATAATGAATGTCCAATTCAGCACCGGTCTGCGTATGATGCTCTTCCTAGTGCAATGATTGTTTCCATGGCATGCTGTGCTACAGGAAGCACCAAAGGCTATGATGAGCTGGTACCACACCAGATCTCTGTAGTATCTGAAGAGAGGTTTTATTCAAAATGGAATCCAGCAGCACAGCTGACTTCTGGTGAAGTTAATTTCCAAACAGGAATTCTAGCAGGAAGGCTGGCCATAAACAGGCTGCATCAGGAGCTGGGGTCTAAAGGCTTTAATCAGGTGTATGTAGACCAAGTTGATGAAGATATAGTTGCAGTGACAAGACATTGCCCTAACACACACCAGTCTGTTGTGGCTGTAAGTCGAACTGCCTTCAGGGATCCTAAAACATGCTTCTACAGTAAAGAAGTACCTGAAATGTGTATCCCAGGAAAAATAGAAGAAGTAGTATTTGAGGCCAGAACTATTGAGAGAAGTGCTAGTCCTTACAAAAGAGATCTTCGTTTTATAAATGGTTTGCCTAATTTCACAATGGAACTCAGAGAGCATATCCAGGTAAAAGACAGTAAAATCATAAAGCAAGCTGGAACTGCCATAAAAGGACCAAATGAATTTGTTCAAGAAATAGAATTTGAAAGACTAACACCAGGAAGTGTTATAGTATTCAGAGTTAGTCTTGACCCAAAGGCACAAGAGGCTGTTGGAATACTGCGCAATCATTTGGTCCAGTTCAGCCCTCACTTCAAATCTGGAAGTATTCCTGACGATCACTCAGCACCTATATTAAAAACACTGTTTTCTTCTATTGCATCCAAACTAACTTTGGCTGACCTGAATCAAGTGCTGTATAGATGTGAGGCAGAAGAACAGGAAGATGGTGGAGGATGTTATGATATACCAAACTGGTCACCACTGAAGTATGCAGGCCTCCAAGGGTTAATGTCAGTGATGGCAGACATCAGACCAAAGAACGATTTGGGTCATCCATTTTGTGACAATTTAAGATCTGGAGACTGGATGATTGATTATGTCAGTAATCGTCTGATTTCACGTGCAGGAGCCTGTGCAGAAGTTGGTAAATGGCTGAAGGCTATGTTCGTCTACCTGAAAAGAATTCCACGTTACCTCATCCCATGTTACTTTGATGCCATATTAGTGGGTGCATACACCACACTTCTGGATGTGGCATGGCATCAGATGTCTAGCTTCGTGCAGAATGGATCAACATTTGTTAAACACCTTTCCTTGGGTTCAGTCCAGATGTGTGGGATAGGAAAATACACTTGTCTGCCAGATCTATCGCCTTCCTTACATGATGTTCCCCATAGGGTGAATGAGATTACAAATGCAAAAGAACAGTCTTGTGTTTCCTTGGCAGCTGGTTTACCTCACTTTTCGTCTGGAATTTTTCGCTCTTGGGGAAGGGACACTTTTATTGCACTAAGAGGTCTAATGTTAGTTACCGGACGCTATCTAGAAGCAAGGAACATCATTTTAGCATTTGGTGGGACTTTAAGACATGGTCTCATTCCCAATCTGCTTGGAGGGGGGACACATGCCAGATACAACTGTCGTGATGCTGTATGGTGGTGGCTTCAGTGTATCCAGGACTACTGTAAAATTGTTCCAAATGGAATAGACATTCTCAGGTGTCCTGTTTCTAGGATGTACCCCAGAGATGACTCTTCTCCTCAGCCTGCAGGAGCTGTGGATCAGCCACTTTATGAAGTGATACAGGAAGCAATGCAGCGACACATGGAAGGTATAAATTTCCGAGAAAGGAATGCTGGTCCGAAGATTGATCAGAACATGAGAGATGAAGGTTTTACTGTAACTGCAGGTGTTGACCAGGAAACTGGCTTTGTCTTTGGAGGGAACCGCTTCAATTGTGGCACTTGGATGGATAAAATGGGAGAGAGTGAAAAAGCTCGCAACAAAGGAATTCCAGCTACTCCACGAGATGGCTCTGCTGTGGAAATTGTTGGGCTGTGCAAGTCAGCTGTTCGCTGGTTACTGGATTTATCTGGGAAAAACATATTTCCATTCCGTGGAGTCACTGTAAAAAGACATGGAAAGGAGGAGATTATCACGTATGATGAGTGGGACAGAAAAATTCAAGGACACTTTGAAAGGCTGTTCTTTGTCTCTGAGAATCCAGCAGACCCTAATGAAAAACATCCAAATCTTGTTCACAAACGTGGAATTTATAAGGACAGCTATGGAGCTTCAAGTCCATGGTGTGATTACCAGCTCAGGCCAAATTTTACAATAGCAATGGTTGTGGCCCCTGAGTTGTTCACACCTGAGAGAGCTTGGAAAGCTCTGCAGATAGCAGAGGAAAAACTGCTTGGTCCTTTAGGCATGAAGACCTTAGACCCAGATGATATGGTGTACTGTGGAGTATATGACAATGCTCTTGACAATGACAACTACCATGTAGCCAAAGGTTTTAATTATCACCAAGGACCAGAATGGCTGTGGCCAATTGGATATTTCCTTCGTGCCAAATTGTACTTCTCTAGGTTGATTGGTCCAGAGATACATGCAAAAACTGTAGTTATGATTAAGAATGTTCTTTCTCGCCACTATGTTCATCTTGAAAGCAGATCATCTTGGAAAGGACTTCCAGAACTAACCAATGAAAATGGACAGTATTGTCCTTTCAGCTGTGAAACTCAGGCCTGGTCGATTGGTGTTATCCTTGAAATCCTTTATGACTTGTAA
>Melopsittacus_undulatus_agl
ATGCCGGGCGGTAAGGAAACGCGGCTGCTGCACCTCGGCGAGATGGAGAAGCTGGACAAGACTCTTTTCAGGCTGGAGCAAGGCTTTGAACTACAATTCCGACTGGGCCCAACTCTTCAAGGCAAGCCTGTGACTGTGTACACAAATTATCCAGCTCCTGGAGAAGTATTTGATCGCCACAAGTTCAGGACACTATCGTGGCATAATCCCACAGGAAAAGAAGATGACTCTGACAAATACTGCAAGCTGGATCTCCAAATTTCTGGGTCATACCAGTACTATTTCAGTCTTGGAAATGAAAAAAGTGGCGGAGGTTACATCGTTGTGGATCCTATTTTGCGTGCTGGGGCCGATAATCATGTGTTACCTTTGGATTGTGTTACCCTCCAGACATTCCTCGCTAAGTGTCTAGGACCGTTTCATGAATGGGAGGATAGGCTTAAAGTTGCAAAAGAAACCGGTTACAACATGATTCATTTTACGCCACTGCAGAAGCTTGGACTATCGAGATCATGTTATTCACTGGCTGATCAATTAGAAGTAAATCCTGAATTTTCAAGCCCTAATAAACAGTGCACTTGGAGTGATATAGGAGCTCTTGTGGAAAAGCTGAAAACTGAATGGAATATGCTTTGTATCACAGATGTAGTCTACAATCATACTGAAGCCACTAACAGCGAATGGCTCAGGATGCATCCAGAATGTGGCTATAACCTTGTAAATTCTCCTCACCTGAAGCCAGCTTGGGTATTGGATAGAGCTCTGTGGCACTTAACCTGTATGGTGGCTGATGGAAAGTATACTGCTAAAGGGGTCCCTCCCTTGATTGAAAATGATCATCACCTGAATTGTATCCGTAAAATAATATGGGAAGATGTGTATCCAAAAATTAAACTATGGGAATTTTTCCAAGTGGATGTTAACAAAGCTGTGCAGCAATTTAAAACCCTTCTAACTCAAGGCAAAATGAGCACTAAATCTGATCCAAATCAACATCTTCAAGTAGTTCAGGACCCTGATTATAGGCGGTTTGGCTGTACTGTAGATATGAATATAGCCTTGGCAACATTCATACCACACAGCAATGGACCAGCTGCAATAGAAGAGTGTTGTAACTGGTTTCGCAAGAGACTTGAGGAACTGAATGCTGAACAACAGAGACAAACTCATCACCATCAAGAGCAGGCTGTCAATTGTCTTGTGGGCACTGTGGTTTATGAACGACTGGCTGGTGGTGGTCCTAAGCTGGGTCCTATCACTAGAAAATATCCTTTAGTTACCAGGTATTTCACTTATCCATTCAAAGAGCTTACAGTGGAGGAAGAAGAAGCTATGATACATCAACCAGATAAAGCTTGTTATTTCATGGCACATAATGGCTGGGTTATGGGAGATGACCCTCTTAGAAACTTTGCAGAACCAGGTTCAAATGTTTACTTGAGAAGAGAGCTCATTTGTTGGGGAGACAGTGTGAAGCTGCGTTATGGTAATAAGCCTGAAGACTGCCCATATCTGTGGGCTCACATGAAAAAATACACTGAAATCACTGCCAAATATTTCCATGGTGTTCGTCTTGACAACTGTCACTCAACACCCATTCATGTAGCTGAGGAGATGCTAGCAACAGCCAGATCAGTCAGACCTAATCTTTATGTGGTAGCTGAACTCTTCACGGGCAGTGAGTACATTGACAATATTTTTGTCAACCGCCTGGGAATTACCAGCCTGATCAGAGAGGCAATGACTGCTTATAATAGCCATGAAGAGGGAAGGTTAGTTTATCGTTTTGGAGGTGAACCCGTTGGCTCTTTTGTTCAGCCGCATTTGAGGCCTTTGATGCCAGCTATTGCTCATGCACTCTTTATGGATATTACCCATGATAATGAATGTCCAATTCAGCACCGATCCGCCTATGATGCCCTTCCCAGCGCAATGATTGTTTCCATGGCATGCTGTGCTACAGGAAGCACCAAAGGCTATGATGAACTAGTACCACACCAGATCTCTGTGGTATCTGAAGAGAGGTTTTATGCAAAATGGAATCCAGCAGCACACCTGGCTTCTGGTGAAGTTAACTTCCAAACGGGAATTTTAGCAGGAAGGCTGGCCATAAACAGACTGCATCAGGAGCTGGGGGCTAAAGGCTTTAATCAGGTGTACGTAGATCAAGTTGATGAAGACATAGTGGCAGTGACAAGGCATTGCCCTAACACACACCAGTCTGTTGTGGCTGTAAGTCGAACTGCCTTCAGGGATCCTAAAACTTCATTCTACAGTAAAGAAGTACCTGAAATGTGTATCCCAGGAAAAATAGAAGAAGTAGTACTTGAGGCTCGGACTATTGAGAGAAGTGCCAGTCCTTACAAAAAAGATGAACGTTTTGTAAATGGATTGCCTAATTTCACAGTGGAACTCAGAGAGCACATCCAGATCAAGGACAGTAAAATCATAAAGCAAGCTGGAACCACCATAAAAGGGCCGAATGAATTTGTTCAAGAAATAGAGTTTGAAAAACTGACCCCAGGAAGTGTAATAGTGTTCAGAGTTAGTCTTGACCCAAAGGCACAGGAGGCTGTTGGTGTACTCCGCAATCACTTGATCCAGTTCAGCCCTCACTTTAAATCTGGAAGTCTTCCTGATGATCATTCAGCACCCATATTAAATACATTATTTTCCTCTATTGCATCTAAACTGACTTTGGCTGACCTAAATCAAGTTCTGTATAGATGTGAGGCAGAAGAGCAAGAAGATGGTGGAGGTTGTTATAATATACCAAACTGGTCATCACTGAAGTATGCAGGCCTCCAAGGGTTAATGTCCGTAATGGCAGACATTAGACCAAAGAATGATTTGGGTCATCCGTTTTGTGATAATTTAAGATCTGGTGACTGGATGATTGATTATGTCAGTAATCGCCTGATTTCACGTGCAGGAGCCTGCGCAGAAGTTGGTAAATGGTTGAAAGCCATGTTTGTCTACCTAAAGAGAATTCCACGTTACCTCATACCATGTTATTTTGATGCCATATTAGTGGGTGCATACACGACGCTTTTGGACGTGGGATGGCATCAGATGTCTAGTTTTGTGCAGAATGGATCAACATTCGTGAAACACCTTTCCTTGGGTTCGATCCAGATGTGTGGCATAGGAAGATACTCCTGTCTGCCAGATCTGTCTCCTTCATTGCATGATGTTCCCTATAGGCTGAATGAGATTACGAATGTGAAAGAGCAGTGTTGTGTTTCCTTGGCAGCTGGTAAATTACCTCACTTTTCCTCTGGAATTTTTCGCTGTTGGGGAAGGGATACCTTTATTGCACTGAGAGGTCTAATGCTGGTTACTGGGCGCTATCTAGAAGCAAGAAACATCATTTTAGCATTTGGTGGGACTTTAAGACATGGTCTCATTCCCAATCTGCTTGGCCAGGGGACACATGCGAGGTACAACTGTCGAGATGCTGTATGGTGGTGGCTTCAGTGTATCCAGGACTACTGTACAATTATGCCAAATGGATTAGACATTCTCAGGTGTCCTGTTTCTCGGATGTACCCAACAGATGACTCTTCTCCTCAGCGTGCGGGCACTGTGGATCAGCCGCTCTATGAAGTCATACAGGAAGCAATGCAACGACACATAGAAGGCATACATTTCCGAGAAAGGAATGCTGGTCCACAGATAGATCAAAATATGAGAGATGAAGGTTTTAATGTAACTGCAGGGGTTGACCATGAAACCGGATTTGTCTTTGGAGGGAACCGTTTCAATTGTGGCACTTGGATGGATAAAATGGGAGAGAGCGACAGAGCTCGCAACAAAGGAATTCCAGCTACTCCAAGAGATGGCTCTGCTGTGGAAATTGTTGGCTTGTGCAAGTCGGCTGTTCGCTGGTTGCTGGAATTATCTGGGAAAAATGTGTTCCCATTCCGTGGAGTCACTGTAAAAAGACATGGAAGGGAGGAGACCATCACATATGATGAATGGAACAGAAAAATCCAAGAGCACTTTGAAAGGCTCTTCTTTGTTTCTGAGAACCCAGAAGATCCTAATGAGAAACATCCCAATCTCGTTCACAAACGTGGCATTTATAAGGACAGCTATGGAGCTTCAAGTCCGTGGTGTGATTACCAGCTCAGGCCAAACTTTACAATAGCCATGGTTGTGGCCCCTGAGTTATTCACACCTGAGAGAGCTTGGAAAGCTCTGCAGATAGCAGAGGAAAAGCTGCTTGGTCCGTTAGGCATGAAAACCTTAGATCCAGATGATATGGTTTACTGTGGAGTGTATGATAACGCTCTTGACAATGACAACTATAATGTAGCCAGAGGTTTTAATTATCACCAAGGACCTGAATGGCTGTGGCCAATTGGCTATTTTCTTCGTGCCAAATTGTACTTTTCCAAGCTGATTGGTCCAGAGATCTATGCAAAAACTGTAGTTATGATTAAGAATGTTCTTTCTCGACACTATGTTCACCTTGAAAGATCATCCTGGAAAGGGCTTCCAGAGCTGACCAATGAAAATGGACAATATTGCCCTTTCAGCTGTGAAAGTCAAGCCTGGTCTGTTGGGGTTATCCTTGAAATCCTTTATGACCTGTAA
>Nestor_notabilis_agl_partial
TTTGAGCTACAGTTCCGGCTGGGCCCCACTCTTCAAGGCAAGCCCGTGACTGTGTACACGAATTATCCAGCTTCTGGAGAAGTGTTTGATCGCCACAAATTCAGGACACTATCGTGGCACAATCCCACGGGAAAAGAAGATGACTCTGACAAATACTGCAAGCTGGATCTCCAAATTTCGGGGTCATACCAGTACTATTTCAGTCTTGGAAATGAAAAAAGTGGTGGAGGTTACATAGTTGTGGATCCTATTCTGCGTGTTGGAGCCGATAATCATGTGTTACCTTTGGACTGTGTTACCCTCCAGACGTTCCTCGCCAAGTGTCTGGGACCATTTCATGAATGGGAGGATAGGCTTAAAGTTGCAAAAGAAACAGGTTACAACATGATTCATTTTACGCCACTGCAGAAGCTTGGACTGTCTAGATCCTGTTATTCACTGGCTGATCAATTAGAAGTAAATCCTGAATTTTCAAGGCCTAATAAACAGTGCACTTGGAGTGATATAGGAGCTCTTGTGGAAAAGCTGAAAAGTGAATGGAATATGCTTTGTGTCACAGATGTAGTCTACAATCATACTGAAGCCACTAACAGTGAATGGCTCAGGATGCATCCGGAATGTGGCTATAACCTTGTAAATTCTCCTCACCTGAAGCCAGCTTGGGTCTTGGATAGAGCTCTGTGGCACTTGACCTGTATGGTGGCTGATGGAAAGTGTACTGCTAAAGGGGTTCCTCCCTTGATTGAAAATGATCATCACCTGAATTGCATCCGTAAAATAATATGGGAAGATGTGTATCCAAAAATTAAACTGTGGGAGTTTTTCCAAGTGGATGTTGACAAAGCTGTGCAGCAATTTAAAGCCCTTCTAACTCAAGGCAAAATGGGCACTAAATCTGATCCAAATCAACATCTTCAGATAGTTCAGGACCCTGATTATAGGCGGTTTGGCTGTACTGTAGATATGAATATAGCCTTGGCAACGTTCATACCACACAGCAATGGACCAACTGCAATAGAAGAGTGCTGTAACTGGTTTCGCAAGAGGCTTGAGGAACTGAATGCTGAACAACACAGACAAACTCATCACCATCAAGAGCAGGCTGTCAATTGTCTTGTGGGCACTGTGGTTTACGAACGACTGGCTGGTGGGGGTCCTAAGCTGGGTCCTATCACTAGAAAATATCCGTTAGTTACCAGGTATTTCACTTATCCATATAAAGACCTTACTGTGGAGGAAGAAGAAACCATGATACATCAACCGGATAAAGCTTGCTATTTCATGGCACATAATGGCTGGGTTATGGGAGATGATCCTCTTAGAAACTTTGCAGAACCAGGTTCAAATGTTTACTTGAGAAGAGAGCTCATTTGCTGGGGAGACAGTGTGAAGCTGCGTTACGGTAACAAACCTGAAGACTGCCCATACCTGTGGGCTCACATGAAAAAATACACTGAAATCACTGCCAAGTATTTCCATGGTGTTCGTCTTGACAACTGTCACTCAACCCCCATTCATGTAGCTGAGGAGATGCTAGCAACAGCCAGATCAGTCAGACCTAATCTTTATGTGGTAGCTGAACTCTTCACGGGCAGTGAGTACATTGACAATATTTTTGTCAACCGCCTGGGAATTACCAGCCTGATCAGAGAGGCAATGACTGCTTATAACAGCCATGAAGAAGGAAGGTTGGTTTATCGGTTTGGAGGTGAACCCGTTGGCTCTTTTGTTCAGCCACATTTGAGGCCTTTGATGCCAGCTATTGCTCATGCACTCTTTATGGATATTACCCATGATAATGAATGTCCAATTCAGCACCGATCCGCTTATGAAAGCGCAATGATTGTTTCCATGGCATGCTGTGCTACAGGAAGCACCAAAGGCTATGATGAGCTAGTACCACACCAGCAGATCTCTGTAGTATCTGAAGAGAGGTTTTATGCAAAATGGAATCCAGCAGCACACCTGGCTTCTGGTGAAGTTAACTTCCAAACGGGAATTCTAGCAGGAAGGTTGGCCATAAACAGGCTGCATCAGGAGCTGGGGGCTAAAGGCTTTAATCAGGTGTATGTAGATCAAGTTGATGAAGATATAGTGGCAGTGACGAGGCATTGCCCTAACACACACCAGTCTGTTGTGGCTGTAAGTCGAACTGCCTTCAGGGATCCTAAAACTTCATTCTACAGTAAAGAAGTACCTGAAATGTGTATCCCAGGAAAAATAGAAGAAGTAGTACTTGAGGCTCGGACTATTGAGAGAAGTGCCAGTCCTTACAAAAAAGATGAACATTTTGTGAATGGATTGCCTAATTTCACAGTGGAACTCAGAGAGCACATCCAGATCAAGGACAGTAAAATCATAAAGCAGGCTGGAACTGCCATAAAAGGGCCGAATGAATTTGTGCAAGAAATAGAGTTTGAAAAATTGACCCCAGGAAGTGTAATAGTGTTCAGAGTTAGTCTTGACCCAAAGGCACAAGAGGCTGTTGGTGTCCTGCGCAATCACTTGATCCAGTTCAGCCCTCACTTTAAATCTGGAAGCCTTCCTGATGATCACTCAGCACCTATACTAAATACGTTATTTTCCTCTATTGCATCTAAACTAACCTTGGCTGACCTGAATCAAGTGCTGTATAGATGTGAGGCAGAAGAACAAGAAGATGGTGGAGGTTGTTATAACATACCAAACTGGTCATCGCTGAAGTATGCAGGCCTCCAAGGGTTAATGTCCGTGATGGCAGACATTAGACCAAAGAATGATTTGGGTCATCCATTTTGTGATAATTTGAGATCTGGTGACTGGATGATTGATTATGTCAGTAATCGCCTGATTTCACGTGCAGGAGCCTGTGCAGAAGTTGGTAAATGGTTGAAAGCCATGTTTGTGTACCTAAAGAGAATTCCACGTTACCTCATCCCATGTTACTTCGATGCCATACTAGTGGGTGCGTACACGACGCTTCTGGATGTGGGATGGCGTCAGATGTCCAGCTTTGTGCAGAATGGATCAACATTTGTGAAACACCTTTCCTTGGGTTCAATCCAGATGTGTGGCATAGGAAGATACCCTTGCCTGCCAGATCTGTCTCCTTCCCTGCATGATGTCCCCTATAGGCTGAATGAGATTACGAATGTGAAAGAACAGTGTTGTGTTTCCTTGGCAGCTGGTTTACCTCACTTTTCCTCTGGAATTTTTCGCTCCTGGGGAAGGGATACCTTTATTGCACTGAGAGGTTTAATGCTGGTTACTGGGCGCTATCTAGAAGCAAGAAACATCATTTTAGCTTTTGGTGGGACTTTAAGACATGGTCTCATTCCCAATCTGCTTGGCCAGGGGACACATGCCAGGTACAACTGCCGAGATGCTGTATGGTGGTGGCTTCAGTGTATCCAGGACTACTGCACGATTGTGCCAAATGGATTAGACATTCTCAGGTGTCCTGTTTCTAGAATGTACCCAGGGGATGACTCTTCTCCTCAGCCTGCAGGCACTGTGGATCAGCCACTCTATGAAGTAATACAGGAAGCAATGCAACGACACATGGAAGGCATAAATTTCCGGGAAAGGAATGCTGGTCCACAGATAGATCAAAACATGAGAGATGAAGGTTTTAATGTGACTGCGGGTGTTGACCATGAAACTGGCTTTGTCTTTGGAGGGAACCGTTTCAATTGTGGCACTTGGATGGATAAAATGGGAGAGAGCGACAGAGCTCGCAACAAAGGAATTCCAGCTACTCCAAGGGATGGCTCTGCTGTGGAAATCATTGGTTTGTGCAAGTCGGCTGTTCGCTGGTTGCTGGAATTATCTGGGAAAAATGTGTTTCCATTCCGTGGAGTCACTGTAAAAGGACATGGAAGGGAGGAGACCATCACATACGATGAATGGAACAGAAAAATCCAGGAGCACTTTGAAAGGCTCTTCTTTGTCTCCGAGAACCCAGCAGATCCTAATGAGAAACATCCCAATCTCGTTCACAAACGTGGCATTTATAAGGACAGCTACGGAGCTTCAAGTCCGTGGTGTGATTACCAACTCAGGCCAAACTTTACAATAGCCATGGTTGTGGCCCCTGAGTTATTCACACCTGAGAGAGCTTGGAAAGCTCTGCAGATAGCAGAGGAAAAACTGCTTGGTCCATTAGGCATGAAAACCTTGGATCCAGATGATATGGTTTACTGTGGAGTCTATGATAACGCTCTTGACAACGACAACTATAATGTAGCCAAAGGTTTTAATTATCACCAAGGACCTGAGTGGCTGTGGCCAATTGGCTATTTTCTCCGTGCCAAATTGTACTTCTCCAAGTTGATTGGTCCAGAGATGTATGCAAAAACTGTCGTTATGGTTAAGAACGTTCTCTCTCGCCACTATGTTCACCTTGAAAGCAGGTCATCCTGGAAAGGGCTTCCAGAGCTGACCAATGAAAATGGACAGTATTGCCCTTTCAGCTGTGAAACTCAGGCCTGGTCGATTGGGGTTATCCTTGAAATCCTTTATGACTTG
>Falco_peregrinus_agl_partial
CGCGGGCCCGCCAAGGAGACGCGGCTGCTGCACCTCAGTGAGATGGAGAAGCTGGATAAGACCCTCTTCAGGCTGGAGCAAGGTTTTGAACTACAGTTCCGATTGGGCCCGACTCTTCAAGGCAAGCCTGTTACTGTGTACACAAATTATCCAGCTTCTGGAGAAGTATTTGATCGCCACAAGTTCAGGACACTATCGTGGCACAATCCTACAGGAAAAGAAGATGACTCTGACAAATACTGCAAACTGGATCTCCAGATTTCTGGGTCATACCAGTACTATTTCAGTCTTGGAAATGAAAAAAGTGGTGGAGGTTACATAGTTGTGGATCCTATTTTACATGTCGGAGCTGATAATCATGTGTTACCTTTGGATTGTGTTACACTCCAGACGTTCCTCGCTAAGTGTCTTGGACCATTTCATGAATGGGAAGATAGGCTTAAAGTTGCAAAAGAAACAGGTTACAACATGATTCATTTTACACCACTGCAGAAGCTTGGACTGTCTAGATCATGTTATTCACTGGCTGATCAATTAGAAGTAAATCCTGAATTTTCAAGCCCTAATAAAAAGTGCACTTGGAGCGATATAGGAGCTCTTGTGGAAAAACTGAAAAATGAATGGAATATGCTTTGCATCACAGATGTGGTCTACAATCATACTGAAGCTACTAACAGTGAATGGCTCAGGATGCATCCAGAATGTGGTTATAACCTTGTAAATTCTCCACATCTGAAGCCAGCTTGGGTCTTGGATAGAGCTCTGTGGCACTTGACCTGTATGGTGGCTGATGGAAAGTGTACTGCTAAAGGGGTCCCTCCCTTGATTGAAAATGATCATCATCTGAATTGTATCCGTAAAATAATTTGGGAAGATATATATCCAAAAATTAAACTATGGGAATTTTTCCAAGTGGATGTTAACAAAGCCGTGCAGCAATTTAAAACTCTTCTAACTCAAGGCAAAATCAGCACTAAATCTGATCCAAATCAACATCTTCAAATAGTTCAGGACCCTGATTATAGAAGATTTGGCTGTACTGTAGATATGAATATAGCACTGGCAACATTCATACCACACAGCAATGGACCAGCTGCAATAGAAGAATGTTGTAACTGGTTTCGCAAGAGGATTGAGGAACTGAATGCTGAACAATACAGACAAACTAATCACCATCAAGAGCAGGCTGTCAATTGTCTTGTGGGGACTGTGGTTTATGAACGACTGGCTGGCAATGGTCCTAAGCTGGGTCCTATCAGTAGAAAAAACCCTTTAGTTACCAGGTATTTCACTTATCCATTCAAAGAGCTGACTGTGGAGGAAGAAGAAACTTTGATACATCAGCCAGATAAAGCTTGTTATTTCATGGCTCATAATGGCTGGGTTATGGGAGATGATCCTCTTAGAAACTTTGCAGAACCAGGTTCAAATGTTTACTTGAGAAGAGAGCTTATTTGTTGGGGAGACAGTGTCAAACTGCGTTATGGTAATAAACCTGAAGATTGTCCATACCTCTGGGCACATATGAAAAAATACACTGAAATCACTGCCAAATATTTCCATGGTGTTCGTCTTGACAACTGTCACTCAACACCTATTCATGTAGCTGAGGAGATGCTAGCAACAGCCAGATCAGTCAGACCTAATCTTTATGTGATAGCTGAACTCTTCACGGGCAGTGAGTACATTGACAATGTTTTTGTCAACCGCCTGGGAATTACCAGCCTGATTAGAGAGGCAATGACTGCTTATAATAGCCATGAAGAGGGAAGGTTAGTTTATCGTTTTGGAGGTGAACCTGTTGGCTCTTTTGTTCAGCCACGTTTGAGGCCTTTGATGCCAGCTATTGCTCATGCACTGTTTATGGATATTACACATGATAATGAATGCCCAATTCAGCACCGGTCTGCATATGATGCTCTTCCTAGTGCAATGATTGTTTCCATGGCATGCTGTGCTACAGGAAGCACCAAAGGCTATGATGAACTAGTACCACACCAGATCTCTGTAGTATCTGAAGAGAGGTTTTATGCAAAATGGAATCCAGCAGCACACCTGTCTTCCGGTGAAGTTAATTTCCAAACAGGAATTCTAGCAGGAAGGCTGGCCATAAACAGGCTGCATCAGGAGTTGGGGGCCAAAGGCTTTAATCAGGTGTATGTAGATCAAGTTGATGAAGATATAGTGGCAGTGACAAGACATTGCCCTAACACGCACCAGTCTGTTGTGGCTGTAAGTCGAACTGCCTTCAGGGATCCTAAAACTTCCTTCTACAGTAAAGAAGTACCTGAAATGTGTATCCCAGGAAAAATAGAAGAAGTAGTACTTGAAGCTAGAACTACTGAGAGAAGTGCTAGTCCTTACAAAAAAGATCAACATTTTATAAATGGACTGCCTGATTTCACAGTAGAACTCAGAGAGCATATCCAGATCAAAGACAGTAAAATTATAAAGCAAGCTGGAACTGCCATAAAAGGGCCAAATGAATTTGTTCAAGAAATAGAATTTGAAAAATTAACACCGGGAAGCGTAATAGTATTCAGAGTTAGTCTTGACCCAAAGGCACAAGAGGCTGTTGGTGTACTTCGCAATCACTTGATCCAGTTCAGCCCTCATTTTAAATGTGGAAGTCTTCCCGATGATCATTCATCACCTATACTAAAAACGTTATTTTCTTCTATTGCATCTAAACTAACTTTGGCTGACCTAAATCAAGTACTGTATAGATGTGAGGCAGAAGAACAAGAAGATGGTGGAGGCTGTTACAATATACCAAACTGGTCACCACTGAAGTATGCAGGCCTCCAGGGGTTAATGTCAGTGATGGCAGACATTAGACCAAAGAATGATTTGGGTCATCCATTTTGTGATAACTTAAGATCTGGAGACTGGATGATTGATTATGTCAGTAATCGTCTAATTTCACGTGCAGGAGCCTGTGCAGAAGTTGGTCAATGGTTGAAGGCCATGTTTGTCTACCTGAAGAGAATTCCACGTTACCTCATCCCATGTTACTTTGATGCCATATTAGTGGGTGCATACACAACACTTCTGGATGTGGGATGGCAACAGATGTCTAGCTTTGTGCAGAATGGATCAACATTTGTTAAACACCTTTCCTTGGGTTCAGTCCAGATGTGTGGGATAGGAAGATATTCTTGTCTGCCAGATCTATCTCCTTCCTTACATGATGTTCCCTATAGGCTGAATGAGATTACAAATGAGAAAGAACAGTGTTGTGTTTCCTTGGCAGCTGGTTTACCTCACTTTTCTTCTGGAATTTTTCGCTCTTGGGGAAGGGATACCTTTATTGCACTGAGAGGTCTAATGTTAGTTACTGGGCGCTATCTAGAGGCGAGAAACATCATTTTAGCATTTGGTGGGACTTTAAGACATGGTCTCATTCCCAATCTGCTTGGCCAGGGGACACATGCCAGATATAATTGCCGTGATGCTGTATGGTGGTGGCTTCAGTGTATCCAGGACTACTGTAAAATTGTTCCAAATGGATTAGACATTCTCAGGTGTCCTGTTTCTAGGATGTACCCAAGAGATGACTCTTCTCCTCAGCCTGCAGGCACTATGGATCAGCCACTTTATGAAGTGATACAGGAAGCAATGCAGCGACATATGGAAGGCATAAATTTCCGAGAAAGGAATGCTGGTCCACAGATAGATCAAAACATGAGAGATGAAGGTTTTAATGTAACTGCAGGTGTTGATCTTGAAACTGGATTTGTCTTTGGAGGGAACCGCTTCAATTGTGGCACTTGGATGGATAAAATGGGAGAGAGTGACAGAGCTCGCAACAGAGGAATTCCAGCTACCCCAAGAGATGGCTCTGCTGTGGAAATTGTTGGCCTGTGCAAGTCGGCTGTTCGCTGGTTGCTGGATTTATCACGGAAAAATGTGTTTCCATTCTGTGGAGTCACTGTAAAAAGACATGGAAAGGAGGAGACTATCACATATGATGAGTGGAACAGAAAAATTCAGGGCCACTTTGAAAGGCTGTTCTTTGTCTCTGAGAACCCAGCAGATCCTAATGAGAAACATCCAAATCTCGTTCACAAACGTGGAATTTATAAGGACAGTTATGGAGCTTCAAGTCCATGGTGTGATTACCAACTCAGGCCAAATTTTACAATAGCAATGGTTGTGGCTCCAGAGTTGTTCACACCTGAGAGAGCTTGGAAAGCTCTGCAGATAGCAGAGGAAAAGCTGCTTGGTCCGTTAGGCATGAAAACCTTAGACCCAGATGATATGGTTTACTGTGGAGTATATGATAACGCTCTTGACAATGACAACTATAATGTAGCCAGAGGTTTTAATTATCACCAAGGACCTGAATGGCTGTGGCCTATTGGATATTTTCTTCGTGCCAAGTTGTATTTCTCAAAGTTGATTGGTCCAGAGATATATGCAAAAACTGTAGTTATGATTAAGAATGTTCTTTCTCGCCACTATGTTCACCTTGAAAGTAGATCATCCTGGAAAGGACTTCCAGAACTGACCAATGAAAATGGACAGTATTGTCCTTTTAGCTGTGAAACTCAGGCCTGGTCAATTGGTGTTATCCTTGAAATCCTTTATGACTTGTAA
>Cariama_cristata_agl_partial
GGTTTTGAACTACAGTTCCGATTGGGGCCGACACTTCAAGGCAAGCCCGTTACTGTGTACACAAATTATCCAGCTTCTGGAGAAGTGTTTGATCGCCACAAGTTCAGGACACTATCATGGCACAATCCCACAGGAAAAGAAGATGACTCTGACAAATACTGCAAGCTGGATCTCCAAATTTCTGGGTCATACCAGTACTATTTCAGTCTTGGGAATGAGAAAAGTGGCGGAGGTTACATAGTTGTGGATCCTATTTTGCGTGTTGGAGCCGATAATCATGTGTTACCTTTGGACTGTGTTACGCTCCAGACATTCCTCGCTAAGTGTCTGGGACCATTTCATGAATGGGAAGATAGGCTTAAAGTTGCAAAAGAAACAGGTTACAACATGATTCATTTTACACCACTGCAGAAGCTTGGTCTGTCTAGGTCATGTTATTCACTGGCTGATCAGTTAGAAGTAAATCCCGACTTTTCAAGCCATAATAAAAAGTGCACTTGGAGTGATATAGGAGCTCTTGTGGAAAAACTGAAAAATGAATGGAATATGCTTTGCATCACAGATGTGGTCTACAATCATACTGAAGCTACTACCAGTGAATGGCTCAGGATGCATCCAGAGTGTGGCTATAACCTTGTAAATTCTCCTCACCTGAAGCCAGCGTGGGTATTGGATAGAGCTCTGTGGCACTTGACCTGCATGGTGACTGATGGAAAGTATGCTGCTAAAGGGCTCCCTCCCTTGATTGAAAACGATCATCACCTGAATAGTATCCGTAAAATAATTTGGGAAGATATATATCCAAAAATTAAACTATGGGAATTTTTCCAAGTGGATGTTAACAAAGCTGTGCAGCAATTTAAAACCCTTTTAACTCAAGGCAAAATGAGCACTAAATCCGATCCAAATCAACATCTTCAAGTAGTTCAAGACCCTGATTATAGACGATTTGGCTGTACTGTAGATATGAATATAGCATTGGCAACATTCATACCACACAGCAACGGACCAGCTGCAATAGAAGAATGTTGTAACTGGTTTCGCAAGAGGATTGAGGAACTGAATGCTGAACAATACAGACTAACTAACCACCATCAAGAGCAGGCTGTCAATTGTCTTGTGGGGACTGTGGTTTATGAACGACTGGCTGGTGATGGTCCTAAGCTGGGTCCTATCAGTAGAAAATATCCTTTAGTTACCAGGTATTTTACTTATCCATTCAAAGAGCTGACTGTGGAGGAAGAAGAAACTATGATACATCAGCCAGATAAAGCTTGTTATTTCATGGCTCATAATGGCTGGGTTATGGGAGATGATCCTCTTAAAAACTTTGCAGAACCAGGTTCAAATGTTTACTTGAGAAGAGAGCTTATTTGTTGGGGAGACAGTGTGAAGCTGCGTTATGGTAATAAACCTGAAGACTGCCCATACCTCTGGGCACATATGAAAAAATACACTGAAATCACTGCCAAATATTTCCATGGTGTTCGTCTTGACAACTGTCACTCAACACCTATTCATGTAGCTGAGGAGATGCTAGCAACAGCCAGATCAGTCAGACCTAATCTTTATGTGATAGCTGAACTCTTCACGGGCAGTGAGTACATTGACAATGTTTTTGTCAACCGCCTGGGAATTACCAGCCTGATTAGAGAGGCAATGACTGCTTATAATAGCCATGAAGAGGGAAGATTAGTTTATCGTTTTGGAGGAGAACCTGTTGGCTCTTTTGTTCAGCCACGTTTGAGGCCTTTGATGCCAGCTATTGCTCATGCACTCTTCATGGATATTACACATGATAATGAATGTCCAATTCAGCACCGATCTGCGTATGATGCTCTTCCTAGTGCAATGATTGTTTCCATGGCATGCTGTGCTACAGGAAGCACCAAAGGCTATGATGAACTAGTACCACACCAGATCTCTGTAGTATCTGAAGAGAGGTTTTATGCAAAATGGAATCCAGCAGCACACCTGTCTTCTGGTGAAGTTAACTTCCAAACAGGAATTCTAGCAGGAAGGCTGGCCATAAACAGGCTGCATCAGGAGCTGGGGGCTAAAGGCTTTAATCAGGTCTATGTAGATCAAGTTGATGAAGATATAGTGGCGGTGACAAGACATTGCCCTAACACACACCAGTCTGTTGTGGCTGTAAGTCGAACTGCCTTCAGGGATCCTAAAACTTCCTTCTACACTAAAGAAGTACCTGAAATGTGTATCCCAGGAAAAATAGAAGAAGTAGTACTTGAGGCTAGGACTATTGAGAGAAATACTAGTCCTTACAAAAAGGATGAACATTTTATAAATGGATTACCTAATTTCACAATGGAACTCAGAGAGCATATCCAGATTAAAGACAGTAAAATTATAAAGCAAGCTGGAACTGCCATAAAAGGGCCAAATGAATTTGTTCAAGAAATAGAATTTGAAAAATTAACACCAGGAAGTGTAATAGTATTCAGAGTTAGTCTTGACCCGAAGGCACAAGAGGCTGTTGGTGTACTCCGCAATCATTTGATCCAGTTCAGCCCTCATTTTAAATCTGGAAGTCTTCCTGATGATCATTCAGCACCTATATTAAAAACATTATTTTCTTCTATTGCATCTAAACTAACTTTGGCTGACCTAAATCAAGTACTGTATAGGTGTGAAGCAGAAGAACAAGAAGATGGTGGAGGTTGCTACAATATTCCAAACTGGTCATCACTGAAGTACGCAGGCCTCCAAGGGTTAATGTCCGTGATGGCAGACATTAGACCAAAGAATGATTTGGGTCATCCATTTTGTGATAACTTAAGATCTGGAGACTGGATGATTGATTATGTCAGTAATCGTCTGATTTCACGTGCAGGAGCCTGTGCAGAAGTTGGTCAATGGTTGAAGGCCATGTTTGTCTACCTGAAGAGAATTCCACGTTACCTTATCCCTTGTTACTTTGATGCCATATTAGTGGGTGCGTACACAACGCTTCTGGATGTGGGATGGCATCAGATGTCTAGCTTTGTGCAGAATGGATCAACGTTTGTTAAACACCTTTCCTTGGGTTCAGTCCAGATGTGTGGTATAGGAAAATATTCTTGTCTGCCAGATCTGTCTCCTTCCTTACATGATGTTCCCTGTAGGCTGAATGAGATTACAAATGAGAAAGAACAGTGTTGTGTTTCTTTGGCAGCTGGTTTACCTCATTTTTCATCTGGAATTTTTCGCTCTTGGGGAAGGGATACCTTTATTGCTTTGAGAGGTCTAATGCTAGTTACTGGGCGCTATCTAGAAGCAAGAAACATCATTTTAGCATTTGGTGGGACTTTAAGACATGGTCTCATTCCTAATCTGCTTGGCCAGGGGACGCATGCCAGATACAACTGTCGCGATGCTGTATGGTGGTGGCTTCAGTGTATCCAGGACTACTGTAAAATTGTTCCAAATGGATTAGACATTCTCAGGTGTCCTGTTTCTAGGATGTACCCAAGAGATGACTCTTCTCCTCAGCCTGCAGGCACTATGGATCAGCCACTTTATGAAGTAATACAGGAAGCAATGCAACGACACATGGAAGGCATAAATTTCCGAGAAAGGAATGCTGGTCCGCAGATAGATCAAAACATGAGAGATGAAGGTTTTAATGTAACTGCAGGTGTTGACCCTGAAACTGGCTTTGTCTTTGGAGGGAACCGCTTTAATTGTGGCACTTGGATGGATAAAATGGGAGAGAGCGACAGAGCTCGCAACAGAGGAATTCCAGCTACTCCAAGAGATGGCTCTGCTGTGGAAATTGTTGGCCTGTGCAAGTCGGCGGTTCGCTGGTTGCTGGATTTGTCTGTGAAAAATGTGTTTCCATTCCGTGGAGTCACTGTAAAAAGACATGGAAAGGAGGAGACTATCACATATGATGAGTGGAACAGAAAAATTCAAGGACACTTTGAAAGGCTGTTCTTTGTCTCTGAGAACCCAGCAGATCCTAATGAGAAACATCCAAATCTCGTTCACAAACGTGGAATTTATAAGGACAGCTATGGAGCTTCAAGTCCATGGTGTGATTACCAACTCAGGCCAAATTTTACAATAGCAATGGTTGTGGCCCCTGAGTTGTTCACGCCTGAGAGAGCTTGGAAAGCTCTACAGATAGCAGAGACAAAACTGCTTGGTCCGTTAGGCATGAAAACCTTAGACCCAGATGATATGGTTTACTGTGGAGTATATGATAATGCTCTTGACAATGACAACTATAACATAGCCAGAGGTTTTAATTATCACCAAGGACCTGAATGGCTGTGGCCAATTGGATATTTTCTCCGTGCCAAATTGTACTTCTCAAAGTTGATTGGTCCAGAGATATATGCAAAGACTGTCGTTATGATTAAGAATGTTCTTTCTCGCCACTATGTTCACCTTGAAAGCAGATCATCCTGGAAAGGTCTTCCAGAATTGACCAATGAAAATGGACAGTATTGCCCTTTTAGCTGTGAAACTCAGGCCTGGTCGATTGGTGTTATCCTTGAAACACTTTATGACTTGTAA
>Picoides_pubescens_agl
ATGCCGAGCAGTAAGGAGACACGGGTGCTGCACCTCAGCGAGATGGAGAAGCTGGATAAGACCCTCTTTAGGCTGGAGCAAGGCTTTGAACTGCAGTTCCGATTGGGCCCAACTCTTCAAGGCAAACCTGTGACTGTGTACACAAACTATCCAGCTTCTGGAGAAGTGTTTGATCGCCACAAATTCAGGACACTGTCATGGCACAATCCCACAGGAAAAGAAGATGATTCTGACAAATATTGCAAGCTGGATCTCCAAATTTCTGGGTCGTACCAGTACTATTTCAGTCTTGGGAATGAAAAAAGCGGTGGAGGTTATATAGTTGTGGATCCTATTTTGCACGTGGGAGCCGATAATCACGTGTTGCCTTTGGATTGTGTGACACTCCAGACCTTCCTGGCTAAGTGCCTGGGACCCTTTCATGAATGGGAAGACAGACTCAAAGTTGCAAAAGAAACAGGTTACAACATGATTCATTTTACACCACTGCAGAAGCTTGGACTGTCAAGATCATGTTATTCACTGGCTGATCAGTTAGAAGTCAATCCTGAATTTTCAAGCCCTAACAAGAAGTGCACTTGGAGTGATATAGGAGCTCTTGTGGAAAAAATGAAAAATGAATGGAATATGCTTTGCATCACAGATGTGGTCTACAATCATACTGAAGCTACTAACAGTGAATGGCTCAGGATGCACCCAGAATGTGGCTATAACCTTGTGAATTCTCCTCATCTGAAGCCAGCTTGGGTCTTGGATAGAGCTCTGTGGCACTTGACCTGTATGGTGGCTGATGGAAAATACACTGCAAAAGGGGTTCCTCCCTTGATTGGAAATGATCATCACCTGAATTGTATCCGCAAAATCATTTGGGAAGAGATCTACCCCAAAATTAAACTCTGGGAATTTTTCCAAGTGGATGTGAACAAAGCTGTGCATCAATTTAAAACCCTTCTAACTCAAGGCAAAAGGAGCAGTAAATCTGATCCCAATCAACATCTTCAGATAATTCAGGACCCTGATTATAGACGATTTGGCTGTACTGTAGATATGAATATAGCATTGGCAACATTCATACCACACAGCAATGGGCCAGCTGCAATAGAAGAGTGTTGTAACTGGTTTCGCAAGAGGATCGAGGAGCTGAACGCTGAACAGTACAGACAAACTACTCACCATCAAGAGCAGGCTGTCAATTGTCTTGTGGGAACTGTGGTTTATGAGCGACTGGCTGATCATGGTCCTAAGCTGGGTCCTATCACAAGAAAAGACCCTTTAGTTACCAGGTATTTTACTTACCCATTCAAAGAGTCGTCTGTGGAGGAAGAGGAAACTATGATCCATCAGCCAGATAAAGCTTGTTATTTCATGGCTCACAATGGCTGGGTAATGGGAGATGATCCTCTTAGAAACTTTGCAGAACCAGGTTCGAACGTTTACTTGAGGAGAGAGCTTATTTGTTGGGGAGACAGTGTGAAACTGCGTTATGGTAACAAACCTGAAGACTGCCCATACCTCTGGGAACACATGAAAAAATACACTGAGATCACTGCTAAACACTTCCACGGCGTTCGCCTTGACAACTGTCACTCAACACCTATCCATGTGGCTGAGGAGATGCTAGCAACAGCCAGAGCAGTCAGACATAATCTTTATGTGGTAGCTGAACTCTTCACTGGGAGTGAGTACCTTGACAATATTTTTGTCAACCGCCTGGGAATTTCCAGCCTGATCAGAGAGGCAATGACTGCTTACAATAGCCACGAGGAGGGAAGGTTGGTTTATCGTTTTGGTGGTGAGCCCGTTGGCTCTTTTGTTCAGCCCCGGTTGAGGCCTTTGATGCCAGCTATTGCTCATGCACTCTTCATGGATATTACACACGATAATGAATGCCCAATTCAGCACCGATCTGCGTATGATGCTCTTCCTAGTGCAATGATTGTTTCCATGGCATGCTGTGCCACAGGAAGCACCAAAGGCTATGATGAGCTGATACCACACCAGATCTCTGTGGTATCTGAAGAAAGGTTTTACTCAAAATGGAATCCAGCAGCACATCTGAGTCCTGGTGAAGTTAATTTCCAAACAGGAATTCTAGCAGGAAGGCTGGCCATAAACAGGCTGCATCAGGAGCTGGGGGCTAAAGGCTTTAATCAGGTGTATGTGGATCAAGTTGATGAAGATATAGTGGCTGTGACAAGGCACTGCCCTAACACACATCAGTCTGTTGTGGCTGTAAGTCGGACTGCCTTCAGGGATCCTAAAACCTCCTTCTACAGTAAAGAAGTACCTGAAATGTGTATCCCAGGAAAAATAGAAGAAGTGGTACTTGAGGCCAGGACTGTTGAGAGAAAAGCCAAACCTTATGAGAAAGACAGGCATTTTATAAATGGATTGCCTAATTTCACAATGGAACTCAGTGAGCACATCCAGGTTAAAGACAGCAAAATCATAAAGCAAGCTGGAACTGCCATAAAAGGGCCAAATGAATTTGTCCAAGAAATAGAATTTGAAAGATTAACCCCAGGAAGTGTAATAGTTTTCAGGGTCAGCCTTGACCCAAAGGCGCAGGAAGCTGTCGGTGTGCTCCGCAATCATCTGATCCAGTTCAGCCCTCATTTCAAATCTGGAAGTCTTCCCGATGACCATTCAGCACCTATATTGAATACCTTATTTTCTTCCATTGCATCTAAGCTAACTTTGGCTGACCTAAATCAAGTCCTGTATAGATGTGAGGCAGAAGAGCAAGAGGACGGCGGAGGTTGTTACAATATACCAAACTGGTCACCCCTGAAGTATGCAGGTCTCCAAGGGTTAATGTCAGTGATGGCAGACATTAGGCCAAAGAATGATTTGGGTCACCCACTTTGTGATAATTTAAGATCTGGAGACTGGATGATTGATTATGTCAGTAATCGTCTGATTTCACGTGCAGGAGCCTGTGCAGAAGTTGGGAAGTGGTTGAAGGCCATGTTTGTCTACCTAAAGAGAATTCCACGTTACCTCATCCCATGTTACTTTGATGCCATATTAGTGGGTGCATACACAACGCTTCTGGAGGTGGGATGGCGTCAGATGTCTAGCTTTGTGCAGAACGGATCAACGTTTGTAAAACACCTTGCCATGGGTTCAGTCCAGCTGTGTGGGATAGGAAAATACACTTGTCTGCCAAATCTCTCTCCTTCCTTACATGATGTTCCCTACAGGCTGAATGAGATCACAAATGAGAAAGAACAGTGTTGTGTTTCCTTGGCAGCTGGTTTACCTCACTTTTCCTCTGGAATTTTTCGCTCCTGGGGAAGAGATACCTTTATTGCACTGAGAGGTCTACTGTTAGTTACTGGGCGCTATCTAGAAGCAAGAAACATCATTTTAGCATATGGTGGGACTTTAAGACATGGTCTCATTCCCAATCTGCTCGGCCAGGGGACACATGCCAGATACAACTGTCGTGATGCTGTGTGGTGGTGGCTTCAGTGTATCCAGGACTATTGTAAAATTGCTCCAAATGGATTGGACATTCTCAGGTGTCCTGTTTCTAGGATGTACCCAGGAGATGATTCTTTTCCTCAGCCTGCAGGCACTGTGGATCAGCCACTTTATGAAGTAATCCAGGAAGCAATGCAGCGACACATGGAAGGGATACACTTCCGGGAGAGGAATGCTGGCCCCCAGATAGACCAGAAAATGAGAGATGAAGGTTTTAATGTGACTGCAGGTGTTGACCATGAGACAGGGTTTGTCTTTGGAGGGAACCGCTTCAATTGTGGCACTTGGATGGATAAAATGGGAGAGAGCGACAGAGCTCACAACATGGGAATCCCAGCTACACCAAGAGATGGCTCTGCTGTGGAAATTGTTGGCCTGTGCAAGTCGGCTGTTCGCTGGTTGCTGGATTTGTCTGGGAAGAATGTGTTTCCATTTCGTGGAGTCACTGTAAAAAGACATGGAAAGGAGGAGACTATCACATACGATGAGTGGAACAGGAAAATTCAAGGACACTTTGAAAGGCTGTTCTTCGTCTCCGAGAACCCAGCAGATCCGAATGAAAAGCACCCAGATCTGGTTCACAAACGTGGAATTTATAAGGACAGCTATGGAGCTTCAAGTCCGTGGTGTGATTACCAGCTCAGGCCAAATTTTACAATAGCAATGGTTGTGGCCCCTGAGTTGTTCACACCTGAAAGAGCTTGGAAGGCTCTGCAGATAGCAGAGGAAAAACTGCTTGGTCCATTAGGCATGAAAACCTTAGACCCAGATGATATGGTTTACTGTGGAGTATATGACAATGCTCTTGACAATGACAACTATAATGTAGCCAGAGGTTTTAATTATCACCAAGGACCTGAGTGGCTGTGGCCAGTGGGGTATTTCCTTCGTGCCAAACTGTACTTCTCAAAGTTGATTGGTCCAGAGATATATGCAAAAACCATAGTTATGGTTAAGAATGTTCTTTCTCGCCACTATGTTCACCTTGAAAGATCATCCTGGAAAGGGCTTCCAGAACTGACCAATGAAAATGGACAATATTGCCCTTTTAGCTGCGAAACTCAGGCCTGGTCGATTGGTGTTATCCTTGAAGTCCTTTATGACTTGTAA
>Merops_nubicus_agl_partial
AAGCTGGACAAGACCCTCTTCAGGCTGGAGCAAGGTTTTGAACTACAGTTCCGACTGGGTCCGACTCTTCAAGGCAAGCCCGTTACTGTGTACACAAATTATCCAGCTTCTGGAGAAGCATTTGATCGCCACAAGTTCAGGACGCTGTCATGGCACAATCCAACAGGAAAAGAAGATGACTCTGACAAATACTGCAAGCTAGACCTCCAAATTTCTGGGTCATACCAGTACTATTTCAGTCTTGGAAATGAAAAAAGTGGTGGAGGTTACATAGTTGTGGATCCTATCTTGCGCGTTGGAGCCGATAATCGAGTGTTACCTTTGGATTGTGTCACGCTCCAGACGTTCCTCGCTAAGTGTCTGGGACCATTTCATGAATGGGAGGATAGGCTTAAAGTTGCAAAGGAAACAGGTTACAACATGATTCATTTTACACCACTGCAGAAGCTTGGACTGTCTAGATCATGTTATTCACTGGCTGATCAGTTAGAAGTAAATCCTGAATTTTCAAGCCATACTAAAAAGTGCACTTGGAGCGATATAGGAGCGCTTGTGGAAAAAATGAAAATTGAATGGAATATGCTTTGCATCACAGATGTAGTCTACAATCACACTGAAGCTACTAACAGTGAATGGCTCAGGATGCATCCAGAATGTGGCTATAACCTTGTAAATTCTCCTCACCTGAAGCCAGCCTGGATCTTGGATAGAGCTCTGTGGCACTTGACCTGTATGGTGGCTGATGGAAAGTGTATTGCTAAAGGGGTCCCTCCTTTGATTGAAAATGATCATCACTTGAATTGTATCCGTAAAATAATTTGGGAAGACATATATCCAAAAATTAAACTTTGGGAATTTTTTCAAGTGGATGTTAACAAAGCTGTGCAACAATTTAAAACCCTTCTAACTCAAGGCAAAGTGAGCACTAAATCTGATCCAAATCAACATCTTCAAATAATTCAGGATCCTGATTATAGACGACTTGGTTGTACTGTAGATATGAATATAGCATTGGCAACATTCATACCACACAGCAACGGACCAGCTGCAATAGAAGAATGTTGTAACTGGTTTCGCAAGAGGATTGAGGAACTGAATGCTGAACAGTACAGACAAACTCACCACCATCAAGAGCAGGCTGTCAATTGTCTTGTGGGGACTGTCGTTTATGAACGAATGGCCAATAATGGTCCTAAGTTGGGTCCTATCAGTAGAAAACATCCATTAGTTACCAGGTATTTTACTTATCCATTCAAAGAGCTGACTGTGGAAGAAGAGGAAACTATGATACATCAGCCAGATAAAGCTTGTTATTTCATGGCTCATAATGGCTGGGTTATGGGAGATGATCCTCTTAGAAACTTTGCAGAACCAGGCTCAAATGTTTACTTGAGAAGAGAGCTCATTTGTTGGGGAGACAGTGTGAAGCTACGGTATGGTAATAAACCTGAAGACTGCCCATACCTCTGGGCACATATGAAAAAATACACCGAAATCACTGCTAAATATTTCCATGGTGTTCGTCTTGATAACTGTCACTCGACACCTATTCATGTAGCCGAGGAGATGCTAGCAACAGCCAGATCAGTCAGACCTAATCTTTATGTGATAGCTGAACTCTTCACGGGCAGTGAGTACATTGACAATGTTTTTGTCAACCGCCTGGGAATTACCAGCCTGATTAGAGAGGCAATGACTGCTTATAATAGCCATGAGGAGGGAAGGTTAGTTTATCGTTTTGGAGGAGAACCTGTTGGCTCTTTTGTTCAGCCACGTTTGAGGCCTTTGATGCCAGCTATTGCTCATGCACTCTTCATGGATATTACACATGATAATGAATGTCCAATTCAGCACCGATCTGCGTATGATGCTCTCCCTAGTGCAATGATTGTTTCCATGGCATGCTGTGCTACAGGAAGCACCAAAGGCTATGATGAACTAGTACCACACCAGATTTCTGTAGTATCTGAAGAGAGGTTTTATGCAAAATGGAATCCAGCAGCACAACTGAGTTCTGGTGAAGTGAATTTCCAGACAGGAATTCTAGCAGGAAGGCTGGCCATAAACAGGCTGCATCAGGAGCTGGGGGCTAAAGGCTTTAATCAGGTGTATGTAGATCAAGTTGATGAAGACATAGTGGCAGTGACAAGACATTGCCCTAACACACACCAGTCTGTTGTGGCTGTAAGTCGAACTGCCTTCAGGGATCCTAAAACCTCCTTCTACAGTAACGAAGTACCTGAAATGTGTATCCCAGGAAAAATAGAAGAAGTAGTACTTGAGGCTAGGACTGTTGAGAGAAGTGCTAGACCTTATGAAAAAGATAAACGTTTTATAAATGGATTGCCTAATTTCACAATGGAACTCAGAGAGCACATCCAGGTTAAAGACAGTAAAATTATAAAGCAAGCTGGAACTGCCATAAAAGGGCCAAATGAATTTGTTCAAGAAATAGAATTTGAAAAATTAACACCAGGAAGTGTAATAGTATTCAGAGTTAGTCTCGACCCAAAGGCACAAGAGGCTGTTGGTGTCCTCCGCAATCACTTGATCCAGTTCAGTCCTCATTTTAAATCTGGAAGTCTTCCTGATGATCATTCAGCACCTATATTAAAAACGTTATTTTCATCTATTGCATCTAAACTAACTTTGGCTGACCTAAATCAAGTACTGTATAGATGTGAGGCAGAAGAACAAGAAGATGGTGGAGGTTGTTACAATATTCCAAACTGGTCACCACTGAAGTATGCAGGCCTCCAAGGGTTAATGTCAGTGATGGCAGAAATAAGACCAAAGAATGATTTGGGTCATCCATTTTGTGATAATTTAAGATCTGGAGACTGGATGATTGATTATGTCAGTAATCGTCTGATTTCACGTGCAGGAGCCTGTGCAGAAGTTGGAAAATGGTTGAAGGCCATGTTTGTCTACCTGAAGAGAATTCCACGTTACCTCATCCCGTGTTATTTTGATGCCATATTAGTGGGTGCATACACCACAGTTTTGGATGTGGGATGGAATCAGATGTCTAGCTTTGTGAAGAATGGATCAACGTTTGTGAAACACCTTTCCTTGGGTTCAGTCCAGATGTGTGGGATAGGAAAATATTCTTGTCTGCCAGATCTGTCTCCTTCCTTACATGATGTTCCCCATAGGCTGAATGAGATTACAAATAAGAAAGAACAGTGTTGTGTTTCCTTGGCGGCTGGCTTACCTCACTTTTCTTCTGGAATTTTTCGCTCCTGGGGCAGGGACACCTTCATTGCACTGAGAGGTCTCATGTTAGTTACCGGCCGCTATCTAGAAGCAAGAAACATCATTTTAGCATTTGCTGGGACTTTAAGACATGGTCTCATTCCCAATCTGCTGGGCCAGGGAACGCACGCCAGATACAACTGTCGTGATGCTGTATGGTGGTGGCTTCAGTGTATCCAGGACTACTGTAAAATTGTTCCAAATGGATTAGACATTCTCAGGTGTCCTGTTTCTAGGATGTACCCAAGAGATGACTCTTCTCCTCAGCCTGCAGGCACTGTGGATCAACCACTTTATGAAGTAATACAGGAAGCAATGCAACGACACATGGAAGGCATAAATTTCCGAGAAAGGAATGCTGGTCCACAGATAGATCAAAACATGAGAGATGAAGGTTTTAATGTGACTGCAGGTGTTGACCATGAAACTGGGTTTGTGTTTGGAGGGAACCGCTTTAATTGTGGCACTTGGATGGATAAAATGGGCGAGAGCGACAGAGCTCGCAATAAAGGCATTCCAGCTACTCCAAGAGATGGCTCTGCTGTGGAAATTGTTGGGCTGTGCAAGTCAGCTGTTCGCTGGTTGATGGAGTTATCTGGGAAAAATATATTTCCGTTTCATGGAGTCACTGTAAAAAGACATGGAAAGGAGGAAACTATCACATATGAAGAGTGGAACAGAAAAATCCAAGGACACTTTGAAAGGCTGTTCTTTGTCTCTGAGAACCCAGCAGATCCTAATGAGAAACATCCAAGTCTCGTTCACAAACGTGGCATTTATAAGGACAGCTATGGTGCTTCGAGTCCATGGTGCGATTACCAACTCAGGCCAAATTTTACAATAGCAATGGTTGTGGCTCCTGAGTTGTTCACACCTGAAAAAGCTTGGAAAGCTCTGCAAATAGCAGAGGAAAAACTGCTTGGTCCATTAGGCATGAAAACCTTAGACCCAGATGATATGGTTTACTGTGGAGTATATGATAATGCTCTTGACAATGACAATTATAATGTGGCCAGAGGCTTTAATTATCACCAAGGACCTGAATGGGTGTGGCCAATTGGATATTTTCTTCGTGCCAAATTGTACTTCTCAAAGTTGATTGGTCCAGACATATATGCAAAAACTGTAGTTATGATTAAGAATGTTCTTTCTCACCACTATGTTCACCTTGAAAGATCGTCCTGGAAAGGGCTTCCAGAACTGACCAATGAAAATGGACAGTATTGCCCTTTTAGCTGTGAAACTCAGGCCTGGTCAATTGGTGTTATCCTTGAAATCCTTTATGACTTGTAA
>Buceros_rhinoceros_agl_partial
CACCTGGGCGAGATGGAGAAGCTGGACAAGACGCTTTTCAGACTGGAGCAAGGTTTTGAACTGCAGTTCCGATTGGGCCCAACTCTTCAAGGCAAACCTGTTACTGTGTACACAAATTATCCAGCTTCTGGAGAAGTTTTTGATCGCCAGAAGTTCAGGACACTATCGTGGCACAATCCCACAGGAAAAGAAGATGACTCTGACAAATACTGCAAGCTGGATCTCCAGATTTCTGGGTCTTACCAATACTATTTCAGTCTTGGAAATGAAAAAAGTGGTGGAGGTTACATAGTTGTGGATCCCATTTTGCACGTTGGAGCCGATAATCATGTGTTACCTTTGGATTGTGTTACGCTCCAGACGTTCCTCGCTAAGTGTCTGGGACCATTTCATGAATGGGAAGACAGACTTAAAGTTGCAAAAGAAACAGGTTACAACATGATTCATTTTACGCCGCTGCAGAAGCTTGGACTGTCTAGATCATGTTATTCACTGTCTGATCAGTTAGAAGTAAATCCTGACTTTTCAAGCCACGGCAAAAAGTGCACTTGGAGTGAAATAGGAGCTCTTGTGGAGAAATTGAAAAATGAATGGAATATGCTTTGCGTCACAGATGTAGTCTACAATCATACTGAAGCTACTAACAGTGAATGGCTCAGAATGCATCCAGAATGTGGCTATAATCTTGTGAATTCTCCTCACCTGAAGCCAGCTTGGGTCTTGGATAGAGCTCTGTGGCACTTGACCTGTATGGTAGCTGATGGAAAGTGTATTGCTAAAGGGGTCCCTCCCTTGATTGAAAATGATCATCACCTGAATTGTCTCCGTAAAATAATTTGGGAAGATATATATCCAAAAATTAAGCTTTGGGAATTTTTCCAAGTGGATGTTAACAAAGCTGTGCAGCAATTTAAAACCCTTCTAACTCAAGGCAAAATGAGCACTAAATCTGATCCAAATGAACATCTTCAAATAGTTCAGGACCCTGATTATAGACGATTTGGCTGTACTGTAGATATGAATATAGCATTGGCAACGTTCATACCACACAGCAATGGACCAGCTGCAATAGAAGAATGTTGTAACTGGTTTCGCAAGAGGATTGAGGAACTGAATGCTGAACAGTACAGGCAAACTAATCACCATCAAGAGCAGGCTGTCAATTGTCTTGTGGGGACTCTGGTTTATGAACGACTGGCTGGTCATGGTCCTAAGCTGGGTCCTATCACTAGAAAATATCCTTTAGTTACCAGATATTTTACTTACCCATTTAAAGAGCTGACTGTGGAGGAAGAAGAAACTATGATACATCAGCCAGACAAAGCTTGTTATTTCATGGCTCATAATGGCTGGGTTATGGGAGATGATCCTCTTAAAAACTTTGCAGAACCAGGTTCAAATGTTTATTTGAGAAGAGAGCTTATTTGTTGGGGAGACAGCGTGAAACTGCGTTATGGTAATAAACCTGAAGACTGCCCGTACCTATGGGCACACATGAAAAAATACACTGAAATCACTGCCAAATATTTCCATGGCGTTCGCCTTGACAACTGTCACTCAACACCTATTCATGTAGCTGAGGAGATGCTAGCAACAGCCAGATCAGTCAGACCTAATCTTTATGTGATAGCTGAACTCTTCACGGGCAGTGAGTACATTGACAATATTTTTGTCAACCGCCTGGGAATTACCAGCCTGATTAGAGAGGCAATGAGTGCTTACAATAGCCATGAGGAGGGAAGGTTAGTTTATCGGTTTGGAGGTGAACCTGTTGGCTCGTTTGTTCAGCCGCGTTTGAGGCCTCTGATGCCAGCTATTGCACACGCACTGTTTATGGATATTACGCATGATAACGAATGTCCAATTCAGCACCGATCTGCATATGATGCTCTTCCTAGTGCAATGATTGTTTCCATGGCATGCTGTGCTACAGGAAGCACCAAAGGCTATGATGAACTAGTACCACACCAGATCTCTGTGGTATCTGAAGAAAGGTTTTATGCAAAATGGAATCCAGCAGCACCCCTGACTTCTGGTGAAGTTAATTTCCAAACAGGAATTCTAGCAGGAAGGCTGGCGATAAACAGGCTGCATCAGGAGCTGGGGGCTAAAGGCTTTAATCAGGTGTATGTAGATCAAGTTGATGAAGATATAGTGGCAGTAACAAGACATTGCCCTAACACGCACCAGTCTGTTGTGGCTGTAAGTCGAACTGCCTTCAGGGATCCTAAAACTTGCTTCTACAGTAAAGAAGTACCTGAAATGTGTATCCCAGGGAAAATAGAAGAAGTGGTACTTGAGGCTAGGACTATTGAGAGAAGTGCTAGACCTTATGAAAAAGATAAACATTTTATAAATGGATTGCCTAATTTCACAGTGGAACTCAGAGAGCATATTCAGATTAAGGACAGTAAAATTATAAAACAAGCTGGAACTGCCATAAAAGGGCCAAATGAATTTGTTCAAGAAATAGAATTTGAAAAATTAACACCAGGAAGTGTAATAGTATTCAGAGTCAGTCTTGACCCGAAGGCACAAGAGGCTGTTGGTGTACTCCGCAATCATTTGATCCAGTTCAGCCCTCACTTCAAATGTGGAAGTCTTCCTGATGATCATTCAGCCCCTATATTAAAAACATTATTTTCTTCTATTGCATCTAAACTAACTTTGGCTGACCTAAATCAAGTACTATATAGGTGTGAGGCAGAAGAACAAGAAGATGGTGGAGGTTGTTACAATATACCAAACTGGTCACCGCTGAAATATGCAGGCCTCCAAGGGTTAATGTCAGTGTTGGCAGACGTTAGACCAAAGAATGATTTGGGTCATCCATTTTGTGATAATTTAAGATCTGGAGATTGGATGATTGATTATGTCAGTAATCGTCTGATTTCACGTCAAGGAGCCTGTGCAGAGGTTGGTAAATGGTTGAAGGCCATGTTTGTCTACCTAAAGAGAATTCCACGTTACCTCATCCCATGTTACTTTGATGCCATACTAGTGGGTGCATACACCACGCTTCTGGACGTGGGATGGCGTCAGATGTCTAGTTTTGTGCAGAATGGATCAACCTTTGTTAAACACCTTGCCTTGGGTTCAGTCCAGATGTGTGGGATAGGAAGATATTCTTGTCTGCCAGCTCTGTCTCCATCCTTACATGATGTTCCCTATAGACTGAATGAGATTACAAATGAGAAAGAACAGTGTTGTGTTACCTTGGCAGCTGGTTTACCTCACTTTTCTTCTGGAATTTTTCGCTCTTGGGGAAGGGATACCTTTATTGCACTGCGAGGTCTAATGTTAGTTACTGGACGCTATCTAGAAGCAAGAAACATCATTTTAGCATTTGGTGGAACTTTAAGACATGGTCTCATTCCCAATCTGCTTGGCCAGGGGACACATGCCAGATACAACTGTCGTGATGCTGTATGGTGGTGGCTTCAGTGTATCCAGGACTACTGTAAAATTGTTCCAAATGGGTTAGACATTCTCAGGTGTCCTGTTTCAAGGATGTACCCAGGAGATGACTCGTCTCCTCAGCCTGCAGGCATTGTGGATCAGCCTCTTTATGAAGTAATACAGGAAGCAATGCAAAGACATGTGGAAGGCATAAATTTCCGAGAAAGGAATGCTGGCCCGCAGATAGATCAAAACATGAGAGATGAAGGTTTTAACGTAACTGCAGGTGTTGACCGTGAAACTGGCTTTGTCTTTGGAGGGAACCGCTTCAACTGTGGCACTTGGATGGATAAAATGGGAGAGAGCGATAGAGCTCGCAACAAAGGAATTCCAGCTACTCCAAGAGATGGCTCTGCTGTGGAAATCGTTGGCCTGTGCAAGTCGGCTGTTCGCTGGTTGCTGGATTTATCTAAGAAAAATGTGTTTCCATTCCATGGAGTCACTGTAAAAAGACATGGGAAGGAGGAGACTCTCACCTATGACGAGTGGGACAGAAAAATCCAAGGACACTTTGAAAGGCTGTTCTTTGTCTCTGAGAACCCAGCAGATCCTAATGAGAAACGTCCAGATCTCGTTCACAAACGTGGAATTTACAAGGACAGCTATGGAGCTTCGAGTCCATGGTGTGATTACCAACTCAGACCAAATTTTACAATTGCAATGGTTGTGGCCCCTGAGTTATTCACACCTGAGAGAGCTTGGAAAGCTCTGCAGATAGCAGAGGAAAAACTGCTTGGTCCATTAGGCATGAAAACCTTAGACCCAGATGATATGGTTTACTGTGGAGTATATGATAATGCTCTTGACAATGACAACTATAACATTGCCAGAGGTTTTAACTACCACCAAGGACCTGAATGGCTGTGGCCAATTGGATATTTTCTTCGTGCCAAATTGTACTTCTCAAAGTTGATTGGTCCGGAGATATATGCAAAAACTGTAGTTATGATTAAGAATGTTCTGTCTCGCCACTATGTTCACCTTGAAAGATCATCCTGGAAAGGGCTTCCTGAACTAACCAATGAAAACGGGCAGCATTGCCCTTTTAGCTGTGAAACTCAGGCCTGGTCAATTGGTGTTATCCTTGAAATCCTTTATGACTTGTAA
>Apaloderma_vittatum_agl_partial
TTTGAACTACAGTTCCGACTGGGCCCAACTCTTCAAGGCAAGCCCGTTACTGTATACACAAATTATCCAGCTTCTGGAGAAGTTTTTGATCGTCACAAGTTCAGGGCACTGTCATGGCACAATCCCACAGGAAAAGAAGATGACTCTGACAAATACTGCAAGCTGGATCTCCAAATTTCTGGGTCATACCAGTACTATTTCAGTCTTGGAAATGAAAAAAGTGGTGGAGGTTACATCGTTGTGGATCCTATTTTGCGTGTTGGAGCCGATAATCATGTGTTACCTTTGGATTGTATTACACTCCAGACGTTCCTCGCTAAGTGTCTGGGACCATTTCATGAATGGGAAGATAGGCTTAAAGTTGCAAAAGAAACAGGTTACAACATGATTCATTTTACACCACTGCAGAAGCTTGGACTGTCTAGATCATGTTATTCACTGGCTGATCAGTTAGAAGTAAATCCTGAATTTTCAAGCCATAATAAAAAGTGCACTTGGAGCGACATAGGAGCTCTTGTGGAAAAAATGAAGAATGAATGGAATATGCTTTGTGTCACAGATGTAGTCTACAATCATACTGAAGCTACTAACAGTGAATGGCTCAGGCTGCATCCAGAATGTGGCTATAACCTTGTAAATTCTCCTCACCTGAAGCCAGCTTGGATCTTGGATAGAGCTCTCTGGCATTTGACCTGTATGGTGGCTGATGGAAAATGTATTGCTAAGGGGGTCCCTCCCTTGATTGAAAATGATCATCACCTGAATTGTCTTCGTAAAATAATTTCAGAAGATATATATCCAAAAATTAAGCTATGGGAATTTTTCCAAGTGGATGTTAACAAAGCTGTGCAGCAATTCAAAACCCTTCTGACTCAAGGCAAAATGAGCACTAAATCTGATCAAAATCAACATCTTCAAGTAGTTCAGGATCCTGATTATAGACGACTTGGATGTACTGTAGATATGAATATAGCATTAGCAACATTTATACCACACAGCAATGGACCAGCTGCAATAGAAGAATGTTGTAACTGGTTTCGCAAGAGGATTGAGGAACTGAATGCTGAACAATACAAACAAACGAATCACCATCAAGAGCAGGCTGTCAATTGTCTTGTGGGGACTGTGGTTTATGAACGACTGGCTTGTAATGGTCCTAAACTGGGTCCTATCACTAGAAAACATCCTTTAGTTACCAGGTATTTTACTTATCCGTTCAAAGAAATGACTTTGGAGGAAGAAGAAACTATGATCCATCAGACAGACAAATCTTGTTATTTCATGGCTCATAATGGCTGGGTTATGGGAGACGATCCTCTTAGAAACTTTGCAGAACCAGGTTCAAATGTTTACTTGAGAAGGGAGCTCATTTGTTGGGGAGACAGTGTGAAACTACGTTACGGTAATAAACCTGAAGACTGCCCATACCTCTGGGCACATATGAAAAAATACACTGAAATCACTGCCACATATTTCCATGGTGTTCGTCTTGACAACTGTCACTCAACGCCTATTCATGTAGCTGAGGAGATGCTAGCAACAGCCAGATCAGTCAGACCTAATCTTTATGTGATAGCTGAACTCTTCACGGGCAGTGAGTACATTGACAATGTTTTTGTCAACCGCCTGGGAATTACCAGCCTGATTAGAGAGGCAATGACTGCTTATAATAGCCATGAAGAGGGAAGGTTAGTTTATCGTTTTGGAGGTGAACCTGTTGGCTCTTTTGTTCAGCCACGTTTGAGGCCTTTGATGCCAGCTATTGCTCATGCTCTCTTTATGGATATTACACATGATAATGAATGTCCAATTCAGCACCGATCTGCGTATGATGCTCTTCCTAGTGCAATGATTGTTTCCATGGCATGCTGTGCTACGGGAAGCACCAAAGGCTATGATGAGCTGGTACCACACCAGATATCTGTAGTGTCTGAGGAGAGATTTTATGCAAAGTGGAATCCAGCAACATACCTGTCTTCTGGTGAAGTTAATTTCCAAACAGGAATTCTAGCAGGAAGACTGGCCATGAACAGGCTGCATCAGGAGCTGGGTGCTAAAGGCTTTAATCAGGTGTATGTAGATCAAGTTGATGAAGATATAGTGGCAGTGACAAGACATTGCCCAAACACTCACCAGTCTGTTGTGGCTGTGAGTCGAACTGCCTTCAGGAATCCTGTAACTTCCTTCTACAGTAAAGAAGTACCTGAAATGTGTATCCCAGGGAAAATAGAAGAAGTAGTACTTGAGGCTAGGACTATCGAGAGAACTGCTAGTCCTTATAAAAAGGATGAACGTTTTATAAATGGATTGCCTAATTTCACAATGGAACTCAGAGAGCATATCCAGATTAAAGACAGTAAAATTATAAAGCAAGCTGGAACTGCCATAAAAGGGCCAAATGAATTTGTTCAAGAAATAGAATTTGAAAAATTAACACCAGGAAGTGTCATAGTGTTCAGAGTTAGTCTTGACCCAAAGGCACAAGAGGCTGTTGGTATACTCCGCAACCATTTGGTCCAGTTCAGCCCTCATTTTAAATCTGGAAGTCTTCCGGATGATCAGTCAGCGCCTATATTAAAAACGTTATTTTCTTCTATTGCATCTCAGCTAACTTTGACTGACCTAAATCAAGTACTGTACAGGTGTGAGGCAGAAGAACAAGAAGATGGTGGGGGTTGTTACAATATACCAAACTGGTCACCACTGAAGTATGCAGGCCTCCAAGGGTTGATGTCAGTGATGGCAGACATTAGACCAAAAAATGATTTGGGCCATCCATTTTGTGATAATTTGAGATCTGGAGACTGGATGATTGATTATGTCAGTAATCGTCTGATTTCACGTGCAGGAGCCTGTGCAGAAGTTGGTAAGTGGTTCAAGGCCATGTTTGTCTACCTAAAGAGAATTCCACGTTACCTCATCCCATGTTACTTTGATGCCATATTAGTGGGTGCATACACAACGCTTCTGGACGTGGCCTGGCGTCAGATGTCTAGCTTTGTGCAGAATGGATCAACATTTGTTAAACACCTTTCCTTGGGTTCAGTCCAGTTGTGTGGGATAGGAAGATATTCCAGTCTGCCAGATCTGTCTCCTTCCTTACATGATGTTCCCTATAGGCTGAATGAGATTACAAATGAGAAAGAGCAGTGTTGTGTTTCCATGGCTGCTGGTTTACCTCACTTTTCTTCTGGAATTTTTCGCTCTTGGGGAAGGGACACGTTTATTGCACTAAGAGGTCTATTGTTAGTTACAGGACGCTATCTAGACGCAAGAAACATCATTTTAGCATTTGGTGGGACTTTAAGACATGGTCTTATTCCCAACCTGCTTGGGCAGGGGACACATGCCAGATATAACTGTCGTGATGCTGTATGGTGGTGGCTTCAGTGTATCCAGGACTACTGCAAAATTGTTCCAAATGGATTAGACATTCTCAGGTGTCCTGTTTCTAGGATGTACCCGACAGATGACTCTTCTCCTCAGCCTGCAGGCACTATGGATCAACCACTTTATGAAGTAATACAGGAAGCAATGCAGCGACACATGGAAGGCATAAGTTTTCGAGAAAGGAATGCTGGTCCTCAGATAGATCAGAACATGAGAGATGAAGGTTTTAATATAACTGCAGGTGTTGACCGTGAAACTGGCTTTGTCTTTGGAGGGAACCGCTTCAATTGTGGCACTTGGATGGATAAAATGGGAGAGAGTGAAAAAGCTCGCAACAAAGGAATTCCAGCTACTCCAAGAGATGGCTCTGCTGTGGAAATTGTCGGGCTGTGCAAGTCAACTGTTCGCTGGTTGAGGGATTTATCTGGGAAAAATATGTTTCCATTCCGTGGAGTCACTGTAAAAAGACACGGAAAGGAGGAGACTATCACGTATGATGAGTGGAACAGAAAAATTCAAGGGAACTTTGAAAGGCTGTTTTTTGTGTCTGAGAACCCAGCAGATCCTAATGAGAAACATCCAAATCTCGTTCACAAACGTGGAATTTATAAGGACAGCTATGGAGCTTCAAGTCCATGGTGTGATTACCAACTCAGGCCAAATTTTACAATAGCGATGGTTGTGGCCCCCGAGTTGTTCACACCTGAGAGAGCTTGGAAAGCTCTGCAGATAGCAGAGGAAAAACTGCTTGGTCCATTAGGCATGAAAACCTTAGACCCGGATGATATGGTGTACTGTGGAGTATACGATAATGCTCTTGACAATGACAACTATAATGTAGCCAAAGGCTTTAATTATCACCAAGGACCTGAATGGCTTTGGCCAATTGGATATTTTCTTCGTGCCAAATTGTACTTCTCAAAGCTGATTGGTCCGGAGATATATGCAAAAACAGTAGTTATGATTAAGAATGTTCTTTCTCGCCACTATGTTCACCTTGAAAGCAGGTCTTCCTGGAAAGGGCTACCAGAACTGACCAATGAAAATGGGCAGTATTGCCCTTTCAGCTGTGAAACTCAGGCCTGGTCTATTGGTGTTATCCTTGAAATCCTTTATGACTTGTAG
>Leptosomus_discolor_agl
ATGCCGAGCGGTAAGGAGACGCGGCTGCTGCACCTCAGCGAGATGGAGAAGCTGGACAAGACCCTCTTCAGGCTGGAGCAAGGTTTTGAACTACAGTTCAGATTGGGCCCAACCCTTCAAGGCAAGCCTGTTACTGTGTACACAAATTATCCAGCTTCTGGAGAAGTATTTGATCGCCACAAGTTCAGGACACTATCATGGCACAATCCCACAGGAAAAGAAGATGACTCTGACAAGTACTGCAAGCTGGATCTCCAAATTTCTGGGTCATACCAGTACTATTTCAGTCTTGGAAATGAAAAAAGTGGCGGAGGTTACATAGTTGTGGATCCTATTTTGCATGTTGGAGCTGATAATCATGTGTTACCTTTGGATTGTGTTACACTCCAGACGTTCCTCGCTAAGTGTCTGGGACCGTTTCATGAATGGGAGGATAGGCTTAAAGTTGCAAAAGAAACAGGTTACAACATGATTCATTTTACACCACTGCAGAAGCTTGGACTGTCTAGATCATGTTATTCACTGGCTGATCAGTTAGAAGTAAATCCTGACTTTTCCAGCCATAATAAAACGTGCACTTGGAGCGATATAGGAGCTCTTGTGGAAAAACTGAAAAACGAATGGAATATGCTTTGCATCACAGATGTAGTCTACAATCATACTGAAGCTACTAACAGTGAATGGCTCAGGATGCACCCAGAATGTGGCTATAACCTTGTAAATTCTCCTCACCTGAAGCCAGCTTGGGTCTTGGATAGAGCTCTGTGGCACTTTACCTGTATGGTGGCTGACGGAAAGTATATTGCTAAAGGGGTCCCTCCCTTGATTGAAAATGATCAACACCTGAATTGTATCCGTAAAATAATTTGGGAAGATATATATCCAAAAATTAAATTGTGGGAATTTTTCCAAGTGGATGTTAACAAAGCTGTGCAGCAATTTAGAACCCTTCTAACTCAAGGCAAAATGAGCACTAAATCTGATCCAAATCAACATCTTCAAATAGTTCAGGACCCTGATTATAGGCGATTTGGCTGCACTGTAGATATGAATATAGCGTTGGCAACATTCATACCACACAGCAATGGACCAGCTGCAATAGAAGAATGTTGTAACTGGTTTCGCAAGAGGATTGAGGAACTGAATGCTGAACAGTACAGACAAACTAATCACCATCAAGAGCAGGCTGTCACTTGTCTTGTGGGGACTGTGGTTTATGAACGACTGGCTGGTGATGGTCCTAAGCTGGGTCCCATCAGTAGAAAACATCCTTTAGTTACCAGGTATTTTACTTATCCATTCAAAGAGCTGACTGTGGAGGAAGAAGAAACTATGATACATCAGCCGGATAAAGCTTGTTATTTCATGGCTCATAATGGCTGGGTTATGGGAGATGATCCTCTTAGAAACTTTGCAGAACCAGGTTCAAATGTTTACCTGAGAAGAGAGCTTATTTGTTGGGGAGACAGTGTGAAACTGCGTTACGGTAATAAACCTGAAGACTGTCCGTACCTCTGGGCACATATGAAAAAATACACTGAAATGACTGCCAAATATTTCCATGGTGTTCGTCTTGACAACTGTCACTCAACACCTATTCATGTAGCTGAGGAGATGCTAGCAACAGCCAGATCAGTCAGACCTAATCTTTATGTGATAGCTGAACTCTTCACGGGCAGTGAGTACATTGACAATGTTTTTGTCAACCGCCTGGGAATTACCAGCCTGATTAGAGAGGCGATGACTGCTTATAATAGCCATGAAGAGGGAAGGTTAGTTTATCGCTTTGGAGGTGAACCTGTTGGCTCTTTTGTTCAGCCACGTTTGAGGCCTTTGATGCCAGCTATTGCTCATGCACTGTTTATGGATATTACACATGATAATGAATGTCCAATTCAGCACCGATCTGCATATGATGCTCTTCCTAGTGCCATGATTGTTTCCATGGCATGCTGTGCTACAGGAAGCACCAAAGGCTATGATGAACTAGTACCACACCAGATCTCTGTAGTATCTGAGGAGAGGTTTTATGCAAAATGGAATCCAGCAGCACACCTGACTTCTGGTGAAGTTAATTTCCAAACAGGAATTCTAGCAGGAAGGCTGGCCATAAACAGGCTGCATCAGGAGCTAGGGGCTAAAGGCTTTAATCAGGTGTATGTAGATCAAGTTGATGAAGATATAGTGGCAGTGACAAGACATTGCCCTAACACACACCAGTCTGTTGTGGCTGTGAGTCGAACTGCCTTCAGGGATCCTAAAACTTCCTTCTACAGTAAAGAGGTACCTGAAATGTGCATCCCAGGAAAAATAGAAGAAGTAGTACTTGAGGCTAGGACTATTGAGAGAAATGTTGGTCCTTACAAAAAAGATGCACGTTTTATAAATGGATTGCCTAATTTCACAATGGAACTCAGAGAGCATATCCAGATTAAAGACAGTAAAATTATAAAGCAAGCTGGAACTGCCATAAAAGGGCCAAATGAATTTGTTCAAGAAATAGAATTTGAAAAATTAACACCAGGAAGTGTAATAGTATTCAGAGTTAGCCTTGACCCAAAGGCACAGGAGGCTGTTGGTGTACTCCGCAATCATTTGATCCAGTTCAGCCCTCACTTTAAATCTGGAAGTCTTCCTGATGATCATTCAGCACCTATATTGAAAACACTGTTTTCTTCCATTGCATCTAAACTAACTTTGGCTGACCTAAATCAAGTATTGTATAGGTGTGAGGCAGAAGAACAAGAAGATGGTGGAGGTTGTTACAATATACCAAACTGGTCACCGCTGAAGTATGCAGGCCTCCAAGGGTTAATGTCAGTGATGGCAGACATTAGACCAAAGAATGATTTGGGTCATCCATTTTGTGATAATTTAAGATCTGGAGACTGGATGATTGATTATGTCAGTAATCGTCTGATTTCACGTTCAGGGGCCTGTGCAGAAGTTGGTAAATGGTTGAAGGCTATGTTTGTCTACCTAAAGAGAATTCCACGTTACCTCATCCCTTGTTACTTTGATGCCATATTAGTGGGTGCATACACAACGCTTCTGGATGTGGGGTGGCATCAGATGTCTAGCTTTGTGCAGAATGGATCAACATTTGTTAAACACCTTTCCTTGGGTTCAGTCCAGATGTGTGGGATAGGAAGATACTCTTGTCTGCCAGATCTGTCTCCTTCCTTGCATGATGTTCCCTGTAGGCTGAATGAGATTACGAATGAGAAAGAACAGTGTTGTGTTTCTTTGGCAGCTGGTTTACCTCACTTTTCTTCCGGAATTTTTCGCTCCTGGGGAAGGGATACCTTTATTGCACTGAGAGGTCTAATGTTAGTTACTGGGCGCTATCTAGAAGCAAGAAACATCATTTTAGCATTTGGTGGGACTTTAAGACACGGTCTCATTCCCAATCTGCTTGGCCAGGGGACACATGCCAGATACAACTGTCGTGATGCTGTATGGTGGTGGCTTCAGTGTATCCAGGACTACTGTAAAATGGTTCCAAACGGCTTAGACATTCTCAGGTGTCCTGTTTCTAGGATGTACCCAAGAGATGACTCTTCTCCTCAACCTGCAGGCACTGTGGATCAGCCACTTTATGAAGTAATACAGGAAGCAATGCAACGACACATGGAAGGCATAAATTTCCGAGAAAGGAATGCTGGTCCTCAGATAGATCAAAACATGAGAGATGAAGGTTTTAATGTAACTGCAGGTGTTGACCATGAAACTGGTTTTGTCTTCGGAGGGAACCGCTTCAACTGTGGCACTTGGATGGATAAAATGGGAGAGAGTGACAGAGCTCGCAACAAAGGAATTCCAGCTACTCCAAGAGATGGCTCTGCTGTGGAAATTGTTGGTCTGTGCAAGTCTGCTGTTCGCTGGTTGCTGGATTTATCTGGGAAAAATGTGTTTCCTTTCCGTGGAGTCACTGTGAAAAGACATGGAAAGGAGGAGACTATAACATATGATGAGTGGAACAGAAAAATTCAAGGACACTTTGAAAGGCTGTTCTTTGTCTCTGAGAACCCAGCAGATCCTAATGAGAAGCATCCAACTCTTGTTCACAAACGTGGAATTTATAAGGACAGCTATGGAGCTTCAAGCCCATGGTGTGATTACCAACTCAGGCCAAATTTTGCAATAGCAATGGTTGTGGCCCCTGAGTTGTTCACACCTGAGAGAGCTTGGAAAGCTCTGCAGATAGCAGAGGAAAAACTGCTTGGTCCATTAGGCATGAAAACCTTAGATCCCGATGATATGGTTTACTGTGGAGTATATGATAATGCTCTTGACAATGACAACTATAATGTAGCCAGAGGTTTTAATTATCACCAAGGACCTGAATGGGTGTGGCCAATTGGATATTTTCTTCGTGCCAAATTGTACTTCTCAAAGTTGATTGGTCCAGACATATATGCAAAAACCGTAGTTATGATTAAGAATGTTCTTTCTCGCCACTATGTTCACCTGGAAAGATCCTCCTGGAAAGGGCTTCCGGAGCTGACCAATGAAAACGGACAGTATTGCCCTTTTAGCTGTGAAACTCAGGCCTGGTCGATTGGTGTTATCCTTGAAATCCTTTATGACTTGTAA
>Colius_striatus_agl
ATGCCGAGCGGTAAGGAGACGCGGCTGCTGCACCTCAGCGAGATGGAGAAGCTGGACAAGACCCTCTTCAGGCTGGAGCAAGGTTTTGAACTACAGTTCCGCTTGGGCCCAACTCTTCAAGGCAAGCCCGTTACTGTGTACACAAATTATCCAGCTTCTGGAGAAGTGTTTGATCGCCACAAGTTCAGGACACTATCGTGGCACAATCCCACAGGAAAAGAAGATGACTCTGATAAATACTGCAAGCTGGATCTCCAAATTTCTGGGTCATACCAGTACTATTTCAGCCTTGGAAATGAGAAAAGTGGTGGAGGTTACATAGTCGTGGATCCTATTTTGCGAGTGGGAGCCGATAATCACGTGTTGCCTCTGGATTGTGTTACACTCCAGACGTTCCTTGCTAAGTGTCTGGGACCCTTTCACGAATGGGAAGATAGGCTTAAAGTTGCAAAAGAAACAGGTTACAACATGATTCATTTCACACCGCTGCAGAAGCTTGGACTGTCTAGATCATGTTATTCACTGGCTGATCAATTAGAAGTAAATCCTGAATTTTCAAGCCATAATAAAAAGTGCACTTGGAGTGATATAGGAGCTCTTGTGGAAAAATTGCAAAGTGAATGGAATATGCTCTGCATCACAGATGTAGTCTACAATCATACTGAAGCTACGAACAGTGAATGGCTCAGGATGCATCCGGAATGTGGCTATAACCTTGTAAATTCTCCCCACCTCAAGCCAGCTTGGGTCTTGGATAGAGCTCTGTGGCACTTGACCTGTATGGTGGCTGATGGAAAGTGCGTTGCTAAAGGGGTCCCTCCGTCCATTGAAAATGATCATCATCTAAATTGTCTCCGTAAAATAATTTGGGAAGATATATATCCAAAAATTAAACTATGGGAGTTTTTCCAAGTGGATGTTAACAAAGCTGTGCAGCAATTTAGAACCCTTCTAACTCAAGGCAAAATGAGCACTAAGTCCGATCCAAATCAACATCTTCAAATAGTTCAGGACCCTGAATATCGACGGTTTGGCTCTACGGTAGATATGAACATAGCATTGGCAACATTCATACCACACAGCAATGGACCCGCTGCAATAGAAGAATGTTGCAACTGGTTTCGCAAGAGGATCGAGGAACTGAATGCTGAACAATACAGACAAACTAATCACCATCAAGAGCAGGCTGTGAATTGTCTTGCGGGGACTGTGGTTTATGAACGACTGGCCGGTCATGGTCCTAAGCTGGGTCCTATCACTAGGAAATATCCTTTAGTTACCAGGTATTTTACTTATCCATTCAAAGAGCTGACTGTGGAGGAAGAAGAAACTATGATACATCAGCCAGATAAAGCTTGTTATTTCATGGCTCATAATGGCTGGGTTATGGGAGATGATCCTCTCAGAAACTTTGCAGAACCAGGTTCAAATGTTTACTTGAGAAGAGAGCTTATTTGCTGGGGAGACAGTGTGAAGCTGCGTTATGGTAATAAACCTGAAGACTGTCCATACCTCTGGGCACATATGAAAAAATACACTGAAATCACTGCCAAATATTTCCACGGTGTTCGTCTTGACAACTGTCACTCCACACCTATTCATGTCGCTGAGGAGATGCTAGCAACAGCCAGATCAGTCAGACCTAATCTTTATGTGATAGCTGAACTCTTCACGGGCAGTGAGTACATTGACAATGTTTTTGTCAACCGCCTGGGAATTACCAGCCTGATTAGAGAGGCAATGACTGCTTATAATAGCCATGAAGAGGGAAGATTAGTTTATCGTTTTGGAGGTGAACCTGTTGGCTCATTTGTCCAGCCACGTTTGAGGCCTTTGATGCCAGCTATTGCTCATGCACTGTTCATGGATATCACACATGATAATGAATGTCCAATTCAGCACCGATCTGCATATGATGCTCTTCCTAGTGCAATGATTGTTTCCATGGCATGCTGTGCTACAGGAAGCACCAAAGGCTATGATGAACTAGTACCACACCAGATCTCTGTTGTATCTGAAGAGAGGTTTTATGCAAAATGGAATCCATCAGCACACTTGACTTCTGCTGGTGAAGTTAATTTCCAGACAGGAATTCTAGCAGGAAGACTGGCCATAAACAGATTGCATCAGGAGCTGGGGGCTAAAGGCTTTAATCAGGTGTATGTAGACCAAGTTGATGAAGATATTGTGGCAGTGACAAGACATTGCCCTAACACACACCAATCTGTTGTGGCTGTAAGTCGAACTGCCTTCAGGGATCCAAAAACTTCCTTCTACAGCAAAGAAGTACCTGAAATGTGTATCCCAGGAAAAATAGAAGAAGTGGTATTTGAGGCTAGGACTGTTGAGAGAAGTGCTAGTCCCTACATGAAGGATAAACGTTTTATAAACGGCCTGCCTAATTTCACGATGGAGCTCAGAGAGCATATCCAGATTAAAGACAGTAAAATTATAAAGCAAGCTGGAACTGCAATAAAAGGGCCAAATGAATTTGTTCAAGAAATAGAATTTGAAAAGTTAACACCAGGAAGTGTAATAGTATTCAGAGTTAGTCTTGATCCAAAGGCCCAGGAGGCTGTTGGTGTACTCCGCAACCATTTGGTGCAGTTCAGCCCTCACTTTAAATCTGGGAGTCTGCCTGATGATCAGTCAGCACCTATATTAAAAACGTTATTTTCTTCTATTGCATCTAAACTAACTTTGGCTGACCTAAATCAAGTGCTGTATAGGTGTGAGGCAGAAGAACAAGAAGATGGTGGTGGTTGTTACAATATACCCAACTGGTCACCACTGAAGTATGCAGGCCTCCAGGGATTAATGTCAGTGATGGCAGACATTAGACCAAAGAATGATTTGGGTCATCCGTTTTGTGACAATTTAAGATCTGGAGACTGGCTGATTGATTATGTCAGTAACCGTCTGATTTCACGGGCAGGAGCCTGTGCAGAAGTTGGTAAATGGCTGAAAGCCATGTTTGTCTACCTAAAGAGAGTTCCACGTTACCTCATCCCATGTTACTTTGATGCCATCTTAGTGGGTGTATACACAACGCTTCTGGATGCGGGTTGGCATCAGATGTCTAGCTTTGTGCAGAACGGATCAACATTTGTTAAACACCTTTCCTTGGGTTCAGTCCAGATGTGTGGCATCGGAAGATATTCATGTCTGCCAGCATTGTCTCCTTCCTTACACGATGTTCCTTATAGGCTGAATGAGATTACAAATGAGAAAGAACAGTGTTGTGTTTCCTTGGCAGCTGGTTTACCTCACTTTTCTTCTGGGATTTTCCGCTCCTGGGGAAGAGATACCTTTATTGCACTGAGAGGACTAATGTTAGTCACTGGGCGCTACCTAGAAGCAAGAAACATCATTTTAGCTTTTGCTGGGACTTTAAGGCATGGTCTCATTCCCAACTTGCTTGGCCAAGGGACACATGCCAGATACAACTGTCGTGATGCTGTCTGGTGGTGGCTTCAGTGTATCCAGGAGTACTGTAAAATTGTTCCAAATGGGTTAGACATTCTCAGGTGTCCTGTCTCTAGGATGTACCCAAGAGATGACTCTTCTCCTCAGCCTGCAGGCACCATGGATCAGCCACTTTATGAAGTCATACAGGAAGCAATGCAACGCCACATGGAAGGCATAAACTTCCGAGAGAGGAATGCTGGGCCACAGATAGATCAAAACATGAGAGATGAAGGTTTTAATGTAACTGCAGGCATTGACCCTGAAACGGGCTTTGTCTTTGGAGGGAACCGCTTCAATTGTGGCACTTGGATGGATAAAATGGGAGAGAGCGACAGAGCTCGCAACAGAGGAATCCCAGCTACTCCCAGAGATGGTTCTGCTGTGGAAATGGTTGGCCTGTGCAAGTCTGCTGTTCGCTGGCTGCTGGATTTATCTGGGAAAAATGTGTTTCCATTCCATGGAGTCACTGTAAAAAGACATGGAAGGGAGGAGATTATCACATACGATGAGTGGAACAGAAACATTCAAGCCCACTTTGAAAGACTGTTCTACGTCTCTGAGAACCCAGCAGATCCTAATGAGAAACACCCGCATCTCGTTCACAAGCGTGGCATTTACAAGGACAGCTATGGAGCTTCAAGTCCGTGGTGCGACTACCAGCTCCGGCCGAACTTTACAATAGCGATGGTTGTGGCCCCTGAGTTGTTCACACCTGAGAGAGCTTGGAAAGCTCTGCAGGTAGCAGAGGAAAAACTGCTTGGTCCGTTAGGCATGAAAACCTTAGACCCAGACGATATGGTTTACTGTGGAGTCTATGATAATGCACTTGACAATGACAACTATAACATAGCCAGAGGTTTTAATTATCACCAAGGACCTGAATGGCTGTGGCCCATTGGATATTTTCTTCGTGCCAAGTTGTACTTCTCAAAGTTGATTGGTCCAGAGGTTTATGCAAAAACTGTGGTTATGATCAAGAATGTTCTTTCTCGCCACTATGTTCACCTTGAAAGATCGTCCTGGAAAGGGCTTCCAGAACTGACCAATGAAAATGGACAGTATTGCCCTTTTAGCTGTGAAACTCAGGCCTGGTCTATCGGTGTTGTCCTTGAAACCCTTTATGACTTGTAA
>Tyto_alba_partial_agl_partial
TTTGAACTACAGTTCCGATTGGGCCCGACTCTTCAAGGCAAGCCTGTTACTGTGTACACAAATTATCCAGCTTCTGGAGAAGTATTTGATCGCCATAAGTTCAGGACACTATCATGGCACAATCCCACAGGAAAAGAAGATGACTCTGACAAATATTGCAAGCTGGATCTCCAAATTTCTGGGTCATACCAGTACTATTTCAGTCTTGGAAATGAAAAAAGTGGTGGAGGTTACATAGTTGTGGATCCTATTTTGCATGTTGGAGCCGATAATCATGTGTTACCTTTGGATTGTGTTACGCTCCAGACGTTCCTCGCTAAGTGTCTGGGACCATTTCATGAATGGGAAGATAGGCTTAAAGTTGCAAAAGAAACAGGTTACAACATGATTCATTTTACACCACTGCAGAAGCTTGGACTGTCTAGATCATGTTACTCACTGGCTGATCAGTTAGAAGTAAATCCTGAATTTAAGTGCACTTGGAACCATATAGGAGCTCTTGTGGAAAAATTGAAAAATGAATGGAATATGCTTTGCATCACAGATGTAGTCTACAATCATACTGAAGCTACTAACAGTGAATGGCTCAGGATGCATCCAGAATGTGGCTATAATCTTGTAAATTCTCCTCACCTGAAGCCAGCTTGGGTCTTGGATAGAGCTCTGTGGCACTTGACCTGTATGGTGGCTGATGGAAAGTATGTTGCTAAAGGGGTCCCTCCCTTGATTGAAAATGATCATCACCTGAATTGTATCCGTAAAATAATTCGGGAAGATGTGTATCCAAAACTTAAACTATGGGAATTTTTTCAAGTGGATGTTAACAAAGCTGTGCAACAATTTAAAAGCCTTCTAGTTCAAGGCAAAATAAGCACTAAATCTGATCCGAATCAACATCTTCAGATAGTTCAGGACCCTGATTATAGACGATTTGGCTGTACTGTAGATATGAATATAGCGTTGGCAACGTTCATACCACACAGCAATGGACCAGCTGCAATAGAAGAATGTTGTAACTGGTTTCGCAAGAGGATTGAGGAACTGAATGCTGAACAGTACAGACAGACTAATCACCATCAAGAGCAGGCTGTCAATTGTCTTGTGGGGACCGTGGTTTATGAGCGACTGGCTGGTGATGGTCCTAAGCTGGGTCCTGTCAGTAGAAAATATCCGTTAGTTACCAGGTATTTTACTTATCCATTCAAAGAGCTGACTGTGGAGGAAGAAGAAACTATGATACATCAGCCAGATAAAGCTTGTTATTTCATGGCTCATAATGGCTGGGTTATGGGAGATGATCCTCTTAGAAACTTTGCAGAACCAGGGTCAAATGTTTACTTGAGAAGAGAGCTTATTTGCTGGGGAGACAGTGTGAAACTGCGTTATGGAAATAAACCTGAAGACTGTCCATACCTCTGGGCACATATGAAAAAATACACTGAAATCACTGCCAAGTATTTCCATGGTGTTCGTCTTGACAACTGTCATTCAACACCTATTCATGTAGCTGAGGAGATGCTAGCAACAGCCAGATCAGTCAGACCTGATCTTTATGTGATAGCTGAACTCTTCACGGGCAGTGAGTACATTGACAATGTTTTTGTCAACCGCCTGGGAATTACCAGCCTGATTAGAGAGGCAATGACTGCTTATAATAGCCATGAAGAGGGAAGGTTAGTTTATCGCTTTGGAGGTGAACCTGTTGGCTCTTTTGTTCAGCCACGTTTGAGGCCTTTGATGCCAGCTATTGCTCATGCATTGTTTATGGATATTACCCATGATAATGAATGTCCAATTCAGCACCGATCTGCATATGATGCTCTTCCCAGTGCAATGATTGTTTCCATGGCATGCTGCGCTACAGGAAGCACCAAAGGCTATGATGAACTAGTACCACACCAGATCTCTGTAGTATCTGAAGAGAGATTTTATGCAAAATGGAATCCAGCAGCACATCTGAGTTCTGGTGAAGTTAATTTCCAAACAGGAATTCTAGCAGGAAGGCTCGCCATAAACAGGCTGCATCAGGAGCTGGGGGCTAAAGGCTTTAATCAGGTCTATGTAGATCAAGTTGATGAAGATATAGTGGCAGTGACAAGACACTGCCCTAACACACACCAATCTGTTGTGGCTGTAAGTCGAACTGCCTTCAGGGATCCTAAAACCTCCTTCTACAGTAAAGAAGTACCTGAAATGTGTATCCCAGGAAAAATAGAAGAAGTAGTACTTGAGGCTAGGACTATTGAGAGAAGTACTAGTCCTTACAAAAAAGATGAACATTTTATAAATGGATTGCCTAATTTCACAATGGAACTCAGAGAGCATATCCAGATTAAAGACAGTAAAATTATAAAGCAAGCTGGAACTGCCATAAAAGGGCCAAACGAATTTGTTCAAGAAATAGAATTTGAAAAATTAACGCCAGGAAGTGTAATAGTATTCAGAGTTAGTCTTGACCCAAAGGCACAAGAGGCTGTTGGTGTACTCCGCAATCATTTGATCCAGTTCAGCCCTCATTTTAAATCTGGAAGTCTTCCTGATGATCATTCAGCACCTATATTAAAAACGTTATTTTCTTCTATTGCATCTAAACTAACTTTGGCTGACTTAAATCAAGTACTGTATAGGTGTGAAGCAGAAGAACAAGAAGATGGTGGAGGTTGTTACAACATACCAAACTGGTCATCACTGAAGTATGCAGGTCTCCAAGGGTTAATGTCAGTGATGGCAGACATTAGACCAAAGAATGATTTGGGTCATCCATTTTGTGATAATTTAAGATCTGGAGACTGGATGATTGATTATGTTAGTAATCGTCTGATTTCACGTGCAGGAGCCTGTGCAGAAGTTGGTAAATGGATGAAGGCCATGTTTGTCTACCTGAAGAGAATTCCACGTTACCTCATCCCATGTTACTTTGATGCCATATTAGTGGGTGCATACACAACGCTTCTGGATGTGGGATGGCATCAGATGTCTAGTTTCGTGCAGAATGGATCGACATTTGTTAAACACCTTTCCTTGGGTTCAGTCCAGATGTGTGGGATAGGAAGATATCCTTGTCTGCCAGATCTGTCTCCTTCCTTACATGATGTTCCCTATAGGCTGAATGAGATCACAAATGAGAAAGAACAGTGCTGTGTTTCCTTGGCAGCGGGTTTACCTCACTTTTCTTCTGGAATTTTTCGCTCTTGGGGAAGGGATACTTTTATTGCACTGAGAGGTCTAATGTTAGTTACTGGGCGCTATGTAGAAGCAAGAAACATCATTTTAGCATTTGGTGGGACTTTAAGACATGGTCTCATTCCCAATCTGCTTGGCCAGGGGACACATGCCAGATACAACTGTCGTGATGCTGTATGGTGGTGGCTTCAGTGTATCCAGGACTACTGTAAAATTGTTCCAAAGGGGTTAGACATTCTCAGGTGTCCTGTTTCTAGGATGTACCCAAGCGATGACTCATCTCCTCAGCCTGCAGGCACTATGGATCAGCCACTTTATGAAGTAATACAGGAAGCAATGCAACGACACATGGAAGGCATACATTTCCGAGAAAGGAATGCTGGTCCGCAGATAGATCAAAACATGAGAGATGAAGGCTTTACTGTAACTGCAGGAGTTGACCGTGAAACTGGCTTTGTCTTTGGAGGGAACCGCTTCAACTGTGGCACTTGGATGGATAAAATGGGAGAGAGTGACACAGCTCGCAACAAAGGAATTCCAGCCACTCCAAGAGATGGCTCTGCTGTGGAAATTGTTGGCTTGTGCAAGTCAGCTGTTCGCTGGTTGGTGGATTTATCTGAGAAAAATGTGTTTCCATTCCGTGGAGTCACTGTAAAAAGACATGGAAAGGAGGAGACTGTCACATATGATGAGTGGAACAGAAAAATTCAAGGACACTTTGAAAGACTGTTCTTTGTTTCTGAGAATCCAGCTGATGCTAATGAGAAACATCCAAATCTTGTTCACAAACGTGGAATTTATAAGGACAGCTATGGAGCTTCAAGTCCATGGTGTGATTACCAACTCAGGCCAAATTTTACAATAGCAATGGTAGTGGCCCCTGAGTTGTTCACACCTGAGAGAGCTTGGAAAGCTCTGCAGATAGCAGAGGAAAAACTGCTTGGTCCATTAGGCATGAAAACCTTAGACCCAGATGATATGGTTTACTGTGGAGTATATGATAATGCTCTTGACAATGACAACTATAATGTAGCCAGAGGTTTTAATTATCACCAAGGACCTGAATGGCTGTGGCCGATTGGCTATTTTCTTCGTGCCAAATTGTACTTCTCAAAGTTGATTGGTCCAGAGATATATGCAAAAACTGTAGTTATGATTAAGAATGTTCTTTCTCGCCACTACGTTCACCTTGAAAGATCATCCTGGAAAGGGCTTCCAGAGCTGACCAATGAAAATGGACAGTATTGCCCTTTTAGCTGTGAAACTCAGGCCTGGTCGATTGGTGTTATCCTTGAAATCCTTTATGACTTGTAG
>Haliaeetus_albicilla_agl_partial
TTTGAACTACAGTTCCGATTGGGCCCAACTCTTCAAGGCAAGCCTGTTACCGTGTACACAAATTATCCAGCTTCTGGAGAAGTATTTGATCGCCACAAGTTCAGGACGCTGTCATGGCACAATCCCACAGGAAAAGAAGATGACTCTGACAAATACTGCAAGCTGGATCTCCAAATTTCTGGGTCATACCAGTACTATTTCAGTCTTGGAAATGAAAAAAGTGGTGGAGGTTACATAGTTGTGGATCCTATTTTACATGTTGGAGCTGATAATCATGTGCTACCTTTGGATTGTGTTACACTCCAGACATTCCTTGCTAAGTGTCTGGGACCGTTTCATGAATGGGAAGATAGGCTTAAAGTTGCAAAAGAAACAGGTTACAACATGATTCATTTTACACCACTGCAGAAGCTTGGACTGTCTAGATCATGTTATTCACTGGCTGATCAGTTAGAAGTAAATCCTGAATTTTCAAGCCATAATAAAAAGTGCACTTGGAGTGATATAGGAGCTCTTGTGGAAAAAATGAAAAATGAATGGAATATGCTTTGCATCACAGATGTAGTCTACAATCATACTGAAGCTACTAACAGTGAGTGGCTCAGGATGCATCCAGAATGTGGCTATAACCTTGTAAATTCTCCTCACCTGAAGCCAGCTTGGGTCTTGGATAGAGCTCTGTGGCACTTGACCTGTATGGTGGCTGATGGAAAGTATGCTGCTAAAGGGGTCCCCTCCTTGATTGAAAATGATCATCACTTGAATTGTATCCGTAAATTAATTTGGGAAGATGTATATCCAAAAATTAAACTATGGGAATTTTTCCAAGTGGATGTTAACAAAGCTGTGCAGCAATTTAAAAGCCTCCTAACTGAAGGCAAAGTGAGCACTAAATCTGATCCAAATGAACATCTTCAAATAGTTCAGGACCCTGATTATAGACGATTTGGCTGTACTGTAGATATGAATATAGCATTAGCAACATTCATACCACACAGCAATGGACCAGCTGCAATAGAAGAATGTTGTAACTGGTTTCGCAAGAGGATTGAGGAACTAAATGCCGAACAGTACAGGCAAACTAATCACCATCAAGAGCAGGCTGTCAATTGTCTTGTGGGGACTGTGGTTTATGAACGACTGGCTGGTGATGGTCCTAAGCTGGGTCCTATCAGTAGAAAAAATCCTTTAGTTACCAGGTATTTTACTTATCCATTCAAAGAGCTGACTGTGGAGGAAGAAGAAGCTATGATACATCAGCCAGATAAAGCTTGTTATTTCATGGCTCATAATGGTTGGGTTATGGGAGATGATCCTCTTAGAAACTTTGCGGAACCAGGCTCAAATGTTTACTTGAGAAGAGAGCTTATTTGTTGGGGAGACAGTGTGAAACTGCGTTATGGTAATAAACCTGAAGACTGCCCATACCTCTGGGCACATATGAAAAAATACACTGAAATCACTGCCAAATACTTCCACGGTGTTCGTCTTGACAACTGTCACTCAACTCCTATTCATGTAGCTGAGGAGATGCTAGCAACAGCCAGATCAGTCAGACCTAATCTTTATGTGATAGCTGAACTCTTCACGGGCAGTGAGTACATTGACAATGTTTTTGTCAACCGCCTGGGAATTACCAGCCTGATTAGAGAGGCAATGACTGCTTATAATAGCCATGAAGAGGGAAGGTTAGTTTATCGTTTTGGAGGTGAACCTGTTGGCTCTTTTGTTCAGCCACGCTTGAGGCCTTTGATGCCAGCTATTGCTCATGCACTGTTTATGGATATTACACATGATAATGAATGTCCAATTCAGCACCGATCTGCGTATGATGCTCTTCCTAGTGCAATGATTGTTTCTATGGCATGCTGTGCTACAGGAAGCACCAAAGGCTATGATGAATTAGTACCACACCAGATCTCTGTAGTATCTGAAGAGAGGTTTTATGCAAAATGGAATCCAGCAACACACCTGACTTCTGGTGAAGTTAATTTCCAAACAGGAATTCTAGCAGGAAGGCTGGCCATAAACAGGCTGCATCAGGAGCTGGGGGCTAAAGGTTTTAATCAGGTGTATGTAGATCAAGTTGATGAAGATATAGTGGCAGTGACAAGACATTGCCCTAACACACACCAGTCTGTTGTGGCTGTAAGTCGAACTGCCTTCAGGGATCCTAAAACTTCTTTCTACAGTAAAGAAGTACCTGAAATGTGTATCCCAGGAAAAATAGAAGAAGTAGTACTTGAGGCTAGGACTATTGAGAGAAATGCTAGTCCTTACAAAAAAGATGAACGTTTTATAAATGGATTGCCTAATTTCACAATGGAACTCAGAGAGCATATCCAGATTAAAGACAGTAAAATTATAAAGCAAGCTGGAACTGCCATAAAAGGGCCAAATGAATTTGTTCAAGAAATAGAATTTGAAAAATTAACACCAGGAAGTGTAATAGTATTCAGAGTTAGTCTTGACCCAAAGGCACAAGAGGCTGTTGGTGTACTGCGCAATCATTTGATCCAGTTCAGCCCTCATTTTAAATCTGGAAGTCTTCCTGATGATCATTCAGCACCTATATTAAAAACATTATTTTCTTCTATTGCATCTAAACTAACTTTGGCTGACCTAAATCAAGTACTATATAGGTGTGAGGCAGAAGAACAAGAAGATGGTGGAGGTTGTTACAATATACCAAACTGGTCACCGCTGAAGTATGCAGGCCTCCAAGGGTTAATGTCAGTGATGGCAGACATTAGACCAAAGAATGATTTGGGTCATCCATTTTGTGATAATTTAAGATCTGGAGACTGGATGATTGATTATGTCAGTAATCGTCTGATTTCACGTGCAGGAGCCTGTGCAGAAGTTGGTAAATGGTTGAAGGCCATGTTTGTCTACCTAAAGAGAATTCCACGTTACCTCATCCCATGTTACTTTGATGCCATATTAGTGGGTGCATACACAACACTTCTGGATGTGGGATGGCATCACATGTCTAGCTTTGTGCAGAATGGATCAACATTCGTTAAACACCTTTCCTTGGGTTCAGTCCAGATGTGTGGCATAGGAAAATATTCTTGTCTGCCAGATCTGTCTCCTTCCTTACATGATGTTCCCTATAGGCTGAATGAGATTACAAATGAGAAAGAACAGTGTTGTGTTTCCTTGGCAGCTGGTTTACCTCACTTTTCTTCTGGAATTTTTCGCTCTTGGGGAAGGGATACCTTTATTGCACTGAGAGGTCTAATGTTAGTTACTGGGCGCTATCTAGAAGCAAGAAACATCATTTTAGCATTTGGTGGGACTTTAAGACATGGTCTCATTCCCAATCTGCTTGGCCAGGGGACACATGCCAGATACAACTGTCGTGATGCTGTATGGTGGTGGCTTCAGTGTATCCAGGACTACTGTAAAATTGTTCCAAACGGATTAGACATTCTCAGGTGTCCTGTTTCTAGGATGTACCCAAGAGATGACTCTTCTCCTCAGCCTGCAGGCACTATGGATCAGCCACTTTATGAAGTAATACAGGAAGCAATGCAACGACACATGGAAGGCATAAATTTCCGAGAAAGGAATGCTGGTCCACAGATAGATCAAAACATGAGAGATGAAGGTTTTAATGTAACTGCAGGTGTTGACAATGAAACTGGCTTTGTCTTTGGAGGGAACCGCTTCAATTGTGGCACTTGGATGGATAAGATGGGAGAGAGCGACAGAGCTCGCAACAGAGGAATTCCAGCTACTCCAAGAGATGGCTCCGCTGTGGAAATTGTTGGCCTATGCAAGTCTGCTGTTCGCTGGTTGCTGGATTTATCTGGGAAAAATGTGTTTCCATTCCGTGGAGTCACTGTAAAAAGACATGAAAAGGAGGAGACTATCACATATGATGAGTGGAACAGAAAAATTCAAGGACACTTTGAAAGGCTGTTCTTTGTCTCTGAGAACCCAGCAGATCCTAACGAGAAACATCCAAATCTTGTTCACAAACGTGGAATTTATAAGGACAGCTATGGAGCTTCGAGTCCATGGTGTGATTACCAACTCAGGCCAAATTTTACAATAGCAATGGTTGTGGCCCCTGAGTTGTTCACACCTGAGAGAGCTTGGAAAGCTCTGCAGATAGCAGAGGAAAAACTGCTCGGTCCATTAGGCATGAAAACCTTAGACCCAGATGATATGGTTTACTGTGGAGTGTATGATAATGCTCTTGACAATGACAACTATAATGTAGCCAGAGGTTTTAATTATCACCAAGGACCTGAATGGCTGTGGCCAATTGGATATTTTCTTCGTGCCAAATTGTACTTCTCAAAGTTGATTGGTCCAGAGATATATGCAAAAACTGTAGTTATGATTAAGAATGTTCTTTCTCGCCACTATGTTCACCTTGAAAGCAGATCATCCTGGAAAGGGCTTCCAGAACTGACCAATGAAAATGGACAGTATTGCCCTTTTAGCTGTGAAACTCAGGCCTGGTCCATTGGTGTTATCCTTGAAATCCTTTATGACTTGTAA
>Haliaeetus_leucocephalus_agl
ATGCCGAGCGGTAAGGAGACGCGGCTGCTGCACCTCAGCGAGATGGAGAAGCTGGACAAAACCCTCTTCAGGCTGGAGCAAGGTTTTGAACTACAGTTCCGATTGGGCCCAACTCTTCAAGGCAAGCCTGTTACCGTGTACACAAATTATCCAGCTTCTGGAGAAGTATTTGATCGCCACAAGTTCAGGACGCTGTCATGGCACAATCCCACAGGAAAAGAAGATGACTCTGACAAATACTGCAAGCTGGATCTCCAAATTTCTGGGTCATACCAGTACTATTTCAGTCTTGGAAATGAAAAAAGTGGTGGAGGTTACATAGTTGTGGATCCTATTTTACATGTTGGAGCTGATAATCATGTGCTACCTTTGGATTGTGTTACACTCCAGACATTCCTTGCTAAGTGTCTGGGACCGTTTCATGAATGGGAAGATAGGCTTAAAGTTGCAAAAGAAACAGGTTACAACATGATTCATTTTACACCACTGCAGAAGCTTGGACTGTCTAGATCATGTTATTCACTGGCTGATCAGTTAGAAGTAAATCCTGAATTTTCAAGCCATAATAAAAAGTGCACTTGGAGTGATATAGGAGCTCTTGTGGAAAAAATGAAAAATGAATGGAATATGCTTTGCATCACAGATGTAGTCTACAATCATACTGAAGCTACTAACAGTGAGTGGCTCAGGATGCATCCAGAATGTGGCTATAACCTTGTAAATTCTCCTCACCTGAAGCCAGCTTGGGTCTTGGATAGAGCTCTGTGGCACTTGACCTGTATGGTGGCTGATGGAAAGTATGCTGCTAAAGGGGTCCCCTCCTTGATTGAAAATGATCATCACTTGAATTGTATCCGTAAATTAATTTGGGAAGATGTATATCCAAAAATTAAACTATGGGAATTTTTCCAAGTGGATGTTAACAAAGCTGTGCAGCAATTTAAAAGCCTCCTAACTGAAGGCAAAGTGAGCACTAAATCTGATCCAAATGAACATCTTCAAATAGTTCAGGACCCTGATTATAGACGATTTGGCTGTACTGTAGATATGAATATAGCATTAGCAACATTCATACCACACAGCAATGGACCAGCTGCAATAGAAGAATGTTGTAACTGGTTTCGCAAGAGGATTGAGGAACTAAATGCCGAACAGTACAGGCAAACTAATCACCATCAAGAGCAGGCTGTCAATTGTCTTGTGGGGACTGTGGTTTATGAACGACTGGCTGGTGATGGTCCTAAGCTGGGTCCTATCAGTAGAAAAAATCCTTTAGTTACCAGGTATTTTACTTATCCATTCAAAGAGCTGACTGTGGAGGAAGAAGAAGCTATGATACATCAGCCAGATAAAGCTTGTTATTTCATGGCTCATAATGGTTGGGTTATGGGAGATGATCCTCTTAGAAACTTTGCGGAACCAGGCTCAAATGTTTACTTGAGAAGAGAGCTTATTTGTTGGGGAGACAGTGTGAAACTGCGTTATGGTAATAAACCTGAAGACTGCCCATACCTCTGGGCACATATGAAAAAATACACTGAAATCACTGCCAAATACTTCCACGGTGTTCGTCTTGACAACTGTCACTCAACTCCTATTCATGTAGCTGAGGAGATGCTAGCAACAGCCAGATCAGTCAGACCTAATCTTTATGTGATAGCTGAACTCTTCACGGGCAGTGAGTACATTGACAATGTTTTTGTCAACCGCCTGGGAATTACCAGCCTGATTAGAGAGGCAATGACTGCTTATAATAGCCATGAAGAGGGAAGGTTAGTTTATCGTTTTGGAGGTGAACCTGTTGGCTCTTTTGTTCAGCCACGCTTGAGGCCTTTGATGCCAGCTATTGCTCATGCACTGTTTATGGATATTACACATGATAATGAATGTCCAATTCAGCACCGATCTGCGTATGATGCTCTTCCTAGTGCAATGATTGTTTCTATGGCATGCTGTGCTACAGGAAGCACCAAAGGCTATGATGAATTAGTACCACACCAGATCTCTGTAGTATCTGAAGAGAGGTTTTATGCAAAATGGAATCCAGCAACACACCTGACTTCTGGTGAAGTTAATTTCCAAACAGGAATTCTAGCAGGAAGGCTGGCCATAAACAGGCTGCATCAGGAGCTGGGGGCTAAAGGTTTTAATCAGGTGTATGTAGATCAAGTTGATGAAGATATAGTGGCAGTGACAAGACATTGCCCTAACACACACCAGTCTGTTGTGGCTGTAAGTCGAACTGCCTTCAGGGATCCTAAAACTTCTTTCTACAGTAAAGAAGTACCTGAAATGTGTATCCCAGGAAAAATAGAAGAAGTAGTACTTGAGGCTAGGACTATTGAGAGAAATGCTAGTCCTTACAAAAAAGATGAACGTTTTATAAATGGATTGCCTAATTTCACAATGGAACTCAGAGAGCATATCCAGATTAAAGACAGTAAAATTATAAAGCAAGCTGGAACTGCCATAAAAGGGCCAAATGAATTTGTTCAAGAAATAGAATTTGAAAAATTAACACCAGGAAGTGTAATAGTATTCAGAGTTAGTCTTGACCCAAAGGCACAAGAGGCTGTTGGTGTACTGCGCAATCATTTGATCCAGTTCAGCCCTCATTTTAAATCTGGAAGTCTTCCTGATGATCATTCAGCACCTATATTAAAAACATTATTTTCTTCTATTGCATCTAAACTAACTTTGGCTGACCTAAATCAAGTACTATATAGGTGTGAGGCAGAAGAACAAGAAGATGGTGGAGGTTGTTACAATATACCAAACTGGTCACCGCTGAAGTATGCAGGCCTCCAAGGGTTAATGTCAGTGATGGCAGACATTAGACCAAAGAATGATTTGGGTCATCCATTTTGTGATAATTTAAGATCTGGAGACTGGATGATTGATTATGTCAGTAATCGTCTGATTTCACGTGCAGGAGCCTGTGCAGAAGTTGGTAAATGGTTGAAGGCCATGTTTGTCTACCTAAAGAGAATTCCACGTTACCTCATCCCATGTTACTTTGATGCCATATTAGTGGGTGCATACACAACACTTCTGGATGTGGGATGGCATCACATGTCTAGCTTTGTGCAGAATGGATCAACATTCGTTAAACACCTTTCCTTGGGTTCAGTCCAGATGTGTGGCATAGGAAAATATTCTTGTCTGCCAGATCTGTCTCCTTCCTTACATGATGTTCCCTATAGGCTGAATGAGATTACAAATGAGAAAGAACAGTGTTGTGTTTCCTTGGCAGCTGGTTTACCTCACTTTTCTTCTGGAATTTTTCGCTCTTGGGGAAGGGATACCTTTATTGCACTGAGAGGTCTAATGTTAGTTACTGGGCGCTATCTAGAAGCAAGAAACATCATTTTAGCATTTGGTGGGACTTTAAGACATGGTCTCATTCCCAATCTGCTTGGCCAGGGGACACATGCCAGATACAACTGTCGTGATGCTGTATGGTGGTGGCTTCAGTGTATCCAGGACTACTGTAAAATTGTTCCAAACGGATTAGACATTCTCAGGTGTCCTGTTTCTAGGATGTACCCAAGAGATGACTCTTCTCCTCAGCCTGCAGGCACTATGGATCAGCCACTTTATGAAGTAATACAGGAAGCAATGCAACGACACATGGAAGGCATAAATTTCCGAGAAAGGAATGCTGGTCCACAGATAGATCAAAACATGAGAGATGAAGGTTTTAATGTAACTGCAGGTGTTGACAATGAAACTGGCTTTGTCTTTGGAGGGAACCGCTTCAATTGTGGCACTTGGATGGATAAGATGGGAGAGAGCGACAGAGCTCGCAACAGAGGAATTCCAGCTACTCCAAGAGATGGCTCCGCTGTGGAAATTGTTGGCCTATGCAAGTCTGCTGTTCGCTGGTTGCTGGATTTATCTGGGAAAAATGTGTTTCCATTCCGTGGAGTCACTGTAAAAAGACATGAAAAGGAGGAGACTATCACATATGATGAGTGGAACAGAAAAATTCAAGGACACTTTGAAAGGCTGTTCTTTGTCTCTGAGAACCCAGCAGATCCTAACGAGAAACATCCAAATCTTGTTCACAAACGTGGAATTTATAAGGACAGCTATGGAGCTTCGAGTCCATGGTGTGATTACCAACTCAGGCCAAATTTTACAATAGCAATGGTTGTGGCCCCTGAGTTGTTCACACCTGAGAGAGCTTGGAAAGCTCTGCAGATAGCAGAGGAAAAACTGCTCGGTCCATTAGGCATGAAAACCTTAGACCCAGATGATATGGTTTACTGTGGAGTGTATGATAATGCTCTTGACAATGACAACTATAATGTAGCCAGAGGTTTTAATTATCACCAAGGACCTGAATGGCTGTGGCCAATTGGATATTTTCTTCGTGCCAAATTGTACTTCTCAAAGTTGATTGGTCCAGAGATATATGCAAAAACTGTAGTTATGATTAAGAATGTTCTTTCTCGCCACTATGTTCACCTTGAAAGCAGATCATCCTGGAAAGGGCTTCCAGAACTGACCAATGAAAATGGACAGTATTGCCCTTTTAGCTGTGAAACTCAGGCCTGGTCCATTGGTGTTATCCTTGAAATCCTTTATGACTTGTAA
>Cathartes_aura_partial_agl_partial
GGTTTTGAACTACAGTTCCGATTGGGCCCGACTCTTCAAGGCAAGCCCGTTACTGTGTACACAAATTATCCAGCTTCTGGAGAAGTATTTGATCACCACAAGTTCAGGACACTATCGTGGCACAATCCCACAGGTAAAGAAGATGACTCTGACAAATACTGCAAGCTGGATCTCCAGATTTCTGGGTCATACCAGTACTATTTCAGTCTTGGAAATGAAAAAAGTGGTGGAGGTTACATAGTTGTGGATCCTATTTTGCATGTTGGAGCCGACAATCATGTGTTACCATTGGATTGTGTTACACTCCAGACGTTTCTCGCTAAGTGTCTGGGACCATTTCATGAATGGGAAGATAGGCTGAAAGTTGCAAAAGAAACAGGTTACAACATGATTCATTTTACACCACTGCAGAAGCTTGGACTGTCTAGATCATGTTATTCACTGGCTGATCAATTAGAAGTAAATCCTGAATTTTCAAGCCATAATAAAAAGTGCACTTGGAGTGATATAGGAGCTCTTGTGGAAAAAATGAAAAATGAATGGAATATGCTTTGCATCACAGATGTAGTCTACAATCATACCGCTACTAACAGTGAATGGCTCAAGATGCATCCAGAATGTGGCTATAACCTTGTAAATTCTCCTCACCTGAAGCCAGCTTGGGTCTTGGATAGAGCTCTGTGGCACTTGACCTGTATGGTGGCTGATGGAAAGTATACTGCTAAAGGGCTCCCACCCTTGATTGAAAATGATCATCACCTGAATTGTATCCGTAAAATAATTTGGGAAGATATATATCCAAAAATTAAACTATGGGAATTTTTCCAAGTGGATGTTAACAAAGCTGTGCAGCAATTTAAAACCCTTCTAACTCAAGGCAAAATGAGCACTAAATCTGATCCAAATCAACATCTTCAAATAGTTCAGGACCCTGATTATAGACGATTTGGCTGTACCGTAGATATGAATATAGCATTGGCAACATTCATACCACACAGCAACGGACCAGCTGCAATAGAAGAATGTTGTAACTGGTTTCGCAAGAGGATTGAGGAACTGAATGCTGAACAGTACAGACAAACTAATCACCATCAAGAGCAGGCTGTCACTTGTCTTGTGGGGACGGTGGTTTATGAACGACTGGCTGGTGAAGGTCCTAAGCTGGGTCCTATCAGTAGAAAATATCCTTTAGTTACCAGGTATTTTACTTACCCATTCAAAGAGCTGACTGTGGAGGAAGAAGAAACTATGATACATCAGCCAGATAAAGCTTGTTATTTCATGGCTCATAATGGCTGGGTTATGGGAGATGATCCTCTTAGAAACTTTGCAGAACCAGGTTCAAATGTTTACTTGAGAAGAGAGCTTATTTGTTGGGGAGACAGTGTGAAACTGCGTTACGGTAATAAACCTGAAGACTGCCCATACCTCTGGGCACATATGAAAAAATACACTGAAATCACTGCCACGTATTTCCATGGTGTTCGTCTTGACAACTGTCACTCAACACCTATTCATGTAGCTGAGGAGATGCTAGCAACAGCCAGATCAGTCAGACCTAATCTTTATGTGATAGCTGAACTCTTCACGGGCAGTGAGTACATTGACAATGTTTTTGTCAACCGCCTGGGAATTACCAGCCTGATTAGAGAGGCAATGACTGCTTATAATAGCCATGAAGAGGGAAGGTTAGTTTATCGTTTTGGAGGTGAACCTGTTGGCTCTTTTGTTCAGCCACGTTTGAGGCCTTTGATGCCAGCTATTGCTCATGCACTGTTTATGGATATTACACATGATAATGAATGTCCAATTCAGCACCGATCTGCATATGATGCTCTTCCTAGCGCAATGATTGTTTCCATGGCATGCTGTGCTACAGGAAGCACCAAAGGCTATGATGAACTAGTACCACACCAGATCTCTGTGGTATCCGAAGAGAGGTTTTATGCAAAATGGAATCCAGCAGCACACCTGACTTCTGGTGAAGTTAATTTCCAAACAGGAATTCTAGCAGGAAGGCTGGCCATAAACAGGCTGCATCAGGAGCTGGGGGCTAAAGGCTTTAACCAGGTGTATGTAGATCAAGTTGATGAAGATATAGTGGCAGTGACAAGACATTGCCCTAACACACACCAGTCTGTTGTGGCTGTAAGTCGAACGGCCTTCAGGGATCCTAAAACTTCCTTCTACAGTAAAGAAGTACCTGAAATGTGTATCCCAGGAAAAATAGAAGAAGTAGTACTTGAGGCTAGGACTATTGAGAGGAATGCTAGTCCTTACAAAAAAGATGAACGTTTTATAAATGGATTGCCTAATTTCACAATGGAACTCAGAGAGCATATTCAGATTAAAGACAGTAAAATTATAAAGCAAGCTGGAACTGCCATAAAAGGGCCAAATGAATTTGTTCAAGAAATAGAATTTGAAAAATTAACACCAGGAAGTGTAATAGTATTCAGAGTTAGTCTTGACCCAAAGGCACAAGAGGCTGTTGGTGTACTCCGCAATCATTTGATCCAGTTCAGCCCTCATTTTAAATCTGGAAGTCTTCCTGATGATCATTCAGCACCTATATTAAAAACATTATTTTCTTCTATTGCATCTAAACTAACTTTGGCTGACCTAAATCAAGTACTGTATAGGTGTGAGGCAGAAGAACAAGAAGATGGTGGAGGTTGTTACAATATACCAAACTGGTCACCACTGAAGTATGCAGGCCTCCAAGGGTTAATGTCAGTGATGGCAGACATTAGACCAAAGAATGATTTGGGTCATCCATTTTGTGATAATTTAAGATCTGGAGACTGGATGATTGATTATGTCAGTAATCGTCTGATTTCACGTGCAGGAGCCTGTGCAGAAGTTGGTAAATGGTTGAACGCCATGTTTGTCTACCTAAAGAGAATTCCACGTTACCTCATCCCATGTTACTTTGATGCCATATTAGTGGGTGCATACACAACGCTTCTGGATGTGGGATGGCATCAGATGTCTAGCTTTGTGCAGAATGGATCAACATTTGTTAAACACCTTTCCTTGGGTTCAGTCCAGATGTGTGGGATAGGAAAATATTCTTGTCTGCCAGATCTGTCTCCTTCCTTACATGATGTTCCCTGTAGGCTGAATGAGATTACAAATGAGAAAGAACAGTGTTGTGTTTCCTTGGCAGCTGGTTTACCTCACTTTTCTTCTGGAATTTTTCGCTCTTGGGGAAGGGATACCTTTATTGCACTTAGAGGTCTAATGTTAGTTACCGGGCGCTATCTAGAAGCAAGAAACATCATTTTAGCGTTTGGTGGGACTTTAAGACACGGCCTCATTCCCAATCTGCTTGGCCAGGGGACACATGCCAGATACAACTGTCGTGATGCTGTATGGTGGTGGCTTCAGTGTATCCAGGACTACTGTAAAATTGTTCCAAATGGATTAGACATTCTCAGGTGTCCTGTTTCTAGGATGTACCCAAGAGATGACTCTTCTCCTCAGCCTGCAGGCACTATGGATCAGCCACTTTATGAAGTAATACAGGAAGCAATGCAACGACACATGGAAGGCATAAATTTCCGAGAAAGGAATGCTGGTCCACAGATAGACCAAAACATGAGGGATGAAGGTTTTAATGTAACTGCAGGTGTTGACCGTGAAACTGGCTTTGTCTTTGGAGGGAACCGCTTCAATTGTGGCACTTGGATGGATAAAATGGGAGAGAGCGACAGAGCTCGCAACAGAGGAATTCCAGCTACTCCAAGAGATGGCTCTGCTGTGGAAATTGTTGGCCTGTGCAAGTCGGCTGTTCGCTGGTTGCTGGATTTATCTGGGAAAAATGTGTTTCCATTCCGTGGAGTCACTGTAAAAAGACATGGAAAGGAGGAGACTATCACATATGATGAGTGGAACAGGAAAATTCAAGGACACTTCGAAAGGCTGTTCTTTGTCTCTGAGAACCCAGCAGATCCTAATGAGAAACATCCAAATCTCGTTCACAAACGTGGAATTTATAAGGACAGCTATGGAGCTTCAAGTCCATGGTGTGATTACCAACTCAGGCCAAATTTTACAATAGCAATGGTTGTGGCCCCTGAGTTGTTCACACCTGAGAGAGCTTGGAAAGCTCTGCAGATAGCAGAGGAAAAACTGCTTGGTCCATTAGGCATGAAAACCTTAGACCCAGATGATATGGTTTACTGTGGAGTATATGATAATGCTCTTGACAATGACAACTATAATGTTGCCAGAGGTTTTAATTACCATCAAGGACCTGAATGGCTGTGGCCAATTGGATATTTTCTTCGTGCCAAATTGTACTTCTCAAAGTTGATTGGTCCAGAGATATATGCAAAAACTGTAGTTATGATTAAGAATGTTCTTTCTCGCCACTATGTTCACCTTGAAAGCAGATCATCCTGGAAAGGGCTTCCAGAACTGACCAATGAAAATGGACAGTATTGCCCTTTTAGCTGTGAAACTCAGGCCTGGTCGATTGGTGTTATCCTTGAAATCCTTTATGACTTGTAA
>Opisthocomus_hoazin_agl
ATGCCGAGCGGTAAGGAGACGCGGCTGCTGCACCTCGGCGAGATGGAGAAGCTGGACAAGACCCTCTTCAGGCTGGAGCAAGGTTTTGAACTACAGTTCCGATTGGGCCCAACTCTTCAAGGCAAGCCCGTTACTGTGTACACAAATTATCCAGCTTCTGGAGAAGTATTTGATCGCCACAAGTTCAGGACACTACTGTGGCACAATCCCACAGGTAAAGAAGATGACTCTGACAAATACTGCAAGCTGGATCTCCAAATCTCTGGGTCATACCAGTACTATTTCAGTCTTGGAAACGAAAAAAGTGGTGGAGGTTACCTAGTTGTGGATCCTATTTTGCATGTTGGAGCCGATAATCATGTGTTACCTTTGGATTGTGTTACGCTCCAGACATTCCTCGCTAAGTGTCTCGGACCGTTTGATGGATGGGAAGACAGGCTTAAAGTTGCAAAAGAAACAGGTTACAACATGATTCATTTTACACCACTGCAGAAGCTTGGACTGTCTAGATCATGTTATTCACTGGCTGATCAGTTAGAAGTAAATCCTGAATTTTCAAGCCATAATAAAAAGTGCACTTGGAGTGATATAGGAGCTCTTGTGGAAAAATTGAAAAATGAATGGAATATGCTTTGCATCACAGATGTAGTCTACAATCATACTGAAGCAACTAGCAGTGAATGGCTCAGGATGCATCCAGAATGTGGCTATAACCTTGTAAATTCTCCTCACCTGAAGCCAGCTTGGGTCTTGGATAGAGCTCTGTGGCATGTGACTTGTATGGTGGCTGATGGAAAGTATACTCCTAAAGGGCTCCCTCCCTTGATTGAAAATGATCATCACCTGAATTGCATCCGTAAAATAATTTGGGAAGATGTATATCCAAGAATTAAACTATGGGAATTTTTCCAAGTGGATGTTAACAAAGCTGTGCAGCAATTTAAAACTCTTCTAGCTCAAGGCAAAATGAGCACTAAATCTGATCCAAATCACCATCTTCAGATAGTTCAGGACCCTGATTATAGACGATTTGGCTGTACTGTAGATATGAATATAGCATTGGCAACATTCATACCACGCAGCAATGGACCAGCTGCCATAGAAGAATGTTGCAACTGGTTTCGCAAGAGGATTGAGGAACTGAATGCTGAACAATACAGACAAACTAATCACCATCAAGAGCAGGCTGTCAATTGTCTTGTGGGGACTGTGGTTTATGAACGACTGGCTGGTGATGGTCCCAAGCTGGGTCCTATCAGTAGAAAATATCCTTTAGTTACCAGGTATTTTACTTATCCATTCAAAGACCTAACTGTGGAGGAAGAAGAAACTATGATCCATCAGCCAGATAAAGCTTGTTTTTTCATGGCTCATAATGGCTGGGTTATGGGAGATGATCCTCTTAGAAACTTTGCAGAACCAGGTTCAAATGTTTACTTGAGAAGAGAGCTTATTTGTTGGGGAGACAGCGTGAAACTTCGTTATGGTGATAAACCTGAAGACTGCCCGTACCTCTGGGCACATATGAAAAAATACACTGAAATCACTGCCAAATATTTCCATGGTGTTCGTCTTGACAATTGTCACTCAACACCTATTCATGTAGCTGAGGAGATGCTAGCAACAGCCAGATCAGTCAGACCTAATCTTTATGTGATAGCTGAACTCTTCACGGGCAGTGAGTACATTGACAATGTTTTTGTCAACCGTCTGGGAATTACCAGCCTGATTAGAGAGGCAATGACTGCTTATAATAGCCATGAAGAGGGAAGGTTAGTTTATCGTTTTGGAGGTGAACCTGTTGGCTCTTTTGTGCAGCCACGTTTGAGACCTTTGACACCAGCTATTGCTCATGCGCTGTTTATGGATATTACACATGATAATGAATGTCCAATTCAGCACCGATCTGCATATGATGCTCTTCCAAGTGCAATGATTGTTTCCATGGCATGCTGTGCTACAGGAAGCACCAAAGGCTATGATGAACTAGTACCACACCAGATCTCTGTAGTATCTGAAGAGAGGTTTTATGCAAAATGGAATCCAGCAGCACACCTGACTTCTGGTGAAGTTAATTTCCAAACAGGAATTCTAGCAGGAAGGCTGGCCATAAACAGGCTGCATCAGGAGTTGGGGACTAAAGGCTTTAATCAGGTGTATGTAGATCAAGTTGATGAAGATATAGTGGCAGTGACAAGACATTGTCCAAACACCCACCAGTCTGTTGTGGCTGTAAGTCGAACTGCTTTCAGGGATCCTAAGACTTCCTTCTACAGTAAAGTAGTACCTGAAATGTGTATCCCAGGAAAAATAGAAGAAGTAGTACTTGAGGCTAGGACTATTGAGAGAAATGCTAGTCCTTACAAAAAAGATGAACATTTTATAAATGGATTGCCTAATTTCACAGTGGAACTCAGAGAGCATATCCAGATTAAAGACAGTAAAATCATAAAGCAAGCTGGAACTGCCATAAAAGGGCCAAATGAATTTGTTCAAGAAATAGAATTTGAAAAATTAACGCCAGGAAGTGTAATAGTATTCAGAGTTAGTCTTGACCCAAAGGCACAAGATGCTGTTGGTGTACTCCGCAATCATTTGATCCAGTTCAGTCCTCATTTTAAATCCGGAAGTGTTCCTGATGATCATTCAGCACCTATATTAAAAACATTGTTTTCTTCTATTGCATCTAAACTAACTTTGGCTGACCTAAATCAAGTACTGTATAGGTGTGAGGCAGAAGAACAAGAAGATGGTGGAGGTTGTTACAATATACCAAACTGGTCACCGCTGAAGTATGCAGGTCTCCAAGGGTTAATGTCAGTGATGGCAGACATTAGACCAAAGAATGATTTGGGTCATCCATTTTGTGATAATTTAAGATCTGGAGATTGGATGATTGATTATGTCAGTAATCGTCTGATTTCACGCGGAGGAGCCTGTGCAGAAGTTGGTAAATGGTTGAAGGCCATGTTTGTCTACCTGAAGAGAATTCCACGTTACCTCATCCCATGTTACTTTGATGCCATATTAGTGGGTGCATACACAACGCTTCTGGATGTGGGATGGCATCAGATGTCTAGCTTTGTGCAGAATGGATCAACATTTGTTAAACACCTTTCCTTGGGTTCAGTCCAGATGTGTGGGATAGGAAAATATTCTTGTCTGCCAGATCTGTCTCCTTCCTTACATGATGTTCCCTATAGGCTGAATGAGATTACAAATGAGAAAGAACAGTGTTGTGTTTCCTTGGCGGCTGGTTTACCTCACTTTTCTTCTGGAATTTTTCGCTCTTGGGGAAGGGATACCTTTATTGCACTGAGAGGTCTAATGTTAGTTACTGGGCGCTATCTAGAAGCAAGAAACATCATTTTAGCATTTGGTGGAACTTTAAGACATGGTCTCATTCCCAATCTGCTTGGCCAGGGGACACATGCCAGATACAACTGTCGTGATGCTGTGTGGTGGTGGCTTCAGTGTATCCAGGACTACTGTAAAATTGTTCCAAACGGATTAGACATTCTTAGATGTCCTGTTTCTAGGATGTACCCAAAAGATGAGTCTTCTCCTCAGCCTGCAGGCACTGTGGATCAGCCACTTTATGAAGTAATACAGGAAGCAATGCAGCGGCACATGGAAGGCATAAACTTCCGAGAAAGGAATGCTGGTCCTCAGATAGATCAAAACATGAGAGATGAAGGCTTTAATGTAACTGCAGGTGTTGACTGTGAAACTGGCTTTGTCTTTGGAGGGAACCGCTTCAATTGTGGCACTTGGATGGATAAAATGGGAGAGAGTGACAGAGCTTGCAACAGAGGAATTCCAGCTACTCCAAGAGATGGCTCTGCTGTGGAAATTGTTGGCCTGTGCAAGTCTTCTGTTCGCTGGTTACTGGATTTATCTGGGAAAAATGTGTTTCCATTCCATGGAGTCACTGTAAAAAGACATGGAAAGGAGGAGACAGTCACATATGATGAGTGGAACAGAAAAATCCAAGGACACTTTGAAAGGCTGTTTTTTGTTTCCGAGAACCCAGCAGACCCTAATGAGAAACATCCAAATCTTGTTCACAAACGTGGAATTTATAAGGACAGCTATGGAGCTTCAAGTCCATGGTGTGATTATCAACTCAGGCCAAATTTTACAATAGCAATGGTTGTGGCCCCTGAGTTGTTCACACCTGAGAGAGCTTGGAAAGCTCTTCAGGTAGCAGAGGAAAAACTACTTGGTCCATTAGGCATGAAAACCTTAGACCCAGATGACATGGTTTACTGTGGAGTATATGATAATTCTCTTGACAATGACAACTATAATGTAGCCAGAGGTTTTAATTATCACCAAGGACCTGAATGGCTGTGGCCAATTGGATATTTTCTTCGTGCCAAATTGTACTTCTCAAAGCTGATTGGTCCAGAGATATATGCAAAAACTGTAGTTATGATTAAGAATGTTCTTTCTCGCCACTATGTTCACCTTGAAAGATCATCCTGGAAAGGGCTTCCAGAACTGACCAATGAAAATGGACAGTACTGCCCTTTCAGCTGTGAAACTCAGGCCTGGTCAATTGGTGTTATCCTTGAAGTCCTTTATGACTTGTAA
>Egretta_garzetta_agl_partial
TTTGAACTACAGTTCCGATTGGGCCCAACTCTTCAAGGCAAGCCCGTTACTGTGTATACAAATTATCCAGCTTCTGGAGAAGTATTTGATCGCCACAAGTTCAGGACGCTATCGTGGCACAATCCCACAGGAAAAGAAGATGACTCTGACAAATACTGCAAGCTGGATCTCCAAATTTCTGGGTCGTACCAGTACTATTTCAGTCTTGGAAATGAAAAAAGCGGTGGAGGTTACATAGTTGTGGATCCTATTTTGCATGTTGGAGCCGATAATCATGTGTTACCTTTGGACTGTGTTACGCTCCAGACGTTCCTCGCCAAGTGTCTGGGACCGTTTCATGAATGGGAAGACAGGCTTAAAGTCGCAAAAGAAACAGGTTACAACATGATTCATTTTACACCACTGCAGAAGCTTGGACTGTCCAGATCATGTTACTCACTGGCTGATCAGTTAGAAGTAAATCCTGAATTTTCAAGCCCTAATAAAAAGTGCACTTGGAGCGATATAGGAGCTCTTGTGGAAAAAATGAAAAATGAATGGAATATGCTTTGCATCACAGATGTAGTCTACAACCATACTGAAGCTACGAGCAGTGAATGGCTCAGAATGCATCCAGAATGTGGCTACAACCTTGTAAATTCTCCTCACCTGAAGCCAGCCTGGGTCTTGGATAGAGCTCTGTGGCACTTGACCTGTATGGTAGCTGATGGAAAGTATACTGCTAAAGGGGTCCCTCCCTTGATTGAAAATGATCACAACCTGAATTGTATCCGTAAAATAATTTGGGAAGATATATATCCAAAACTTAAACTATGGGAATTTTTCCAAGTGGATGTTAACAAAGCTGTGCAGCAATTTAAAACCCTTCTAACTCAAGGCAAAATGAGCACTAAATCTGATCCAAATCAACATCTTCAAATAGTTCAGGACCCTGATTACAGACGATTTGGCTGTACTGTAGATATGAATATAGCGTTGGCAACATTCATACCACACAGCAATGGGCCAGCTGCAATAGAAGAATGTTGTAACTGGTTTCGCAAGAGGATTGAGGAACTGAATGCTGAACAGTACAGACAAACTAATCACCATCAAGAGCAGGCTGTCAATTGCCTTGTGGGGACTGTGGTTTATGAACGACTGGCAGGTGATGGTCCTAAGCTGGGTCCTATCAGTAGAAAACATCCTTTAGTTACCAGGTATTTTACTTATCCATTCAAAGAGCTGACTGTGGAGGAAGAAGAAACTATGATCCATCAGCCAGATAAAGCTTGTTATTTCATGGCTCATAATGGCTGGGTTATGGGAGATGATCCTCTTAGAAACTTTGCAGAACCAGGTTCAAATGTTTACTTGAGAAGAGAGCTCATTTGTTGGGGAGACAGCGTGAAACTGCGTTACGGTAATAAACCTGAAGACTGCCCATACCTCTGGGCACATATGAAAAAATACACCGAAATCACTGCCAAATATTTCCATGGTGTTCGTCTTGACAACTGTCACTCTACGCCTATTCATGTAGCTGAGGAGATGCTAGCAACAGCCAGATCAGTCAGACCTAATCTTTATGTGATAGCTGAACTCTTCACGGGCAGTGAGTACATTGACAATGTTTTTGTCAACCGCCTGGGAATTACCAGCCTGATTAGAGAGGCAATGACTGCTTATAATAGCCATGAAGAGGGAAGGTTAGTTTATCGTTTTGGAGGTGAACCTGTTGGCTCTTTTGTTCAGCCACGTTTGAGGCCTTTGATGCCAGCTATTGCTCATGCACTGTTTATGGATATCACACATGATAATGAATGTCCAATTCAGCACCGATCTGCATATGATGCTCTTCCTAGTGCAATGATTGTTTCCATGGCATGCTGTGCCACAGGAAGCACCAAAGGCTATGACGAACTAGTACCACACCAGATCTCTGTGGTATCTGAAGAGAGGTTTTATGCAAAATGGAATCCAGCAGCACACCTGGCTTCTGGTGAAGTTAACTTCCAAACAGGAATCCTAGCAGGAAGGCTGGCCATAAACAGGCTGCATCAGGAGCTGGGGGCTAAAGGCTTTAATCAGGTGTATGTAGATCAAGTTGATGAAGATATAGTGGCAGTGACAAGACATTGTCCTAACACACACCAGTCTGTTGTGGCTGTAAGTCGAACTGCTTTCAGGGATCCTAAAACTTCCTTCTACAGTAAAGAAGTGCCTGAAATGTGTATCCCAGGAAAAATAGAAGAAGTAGTACTTGAGGCTAGGACTATTGAGAGAAATGCTAGTCCTTACAAAAAAGATGAACGCTTTATAAATGGATTGCCTAATTTCACAATGGAACTCAGAGAGCATATCCAGATTAAAGACAGTAAAATTATAAAGCAAGCTGGAACTGCCATAAAAGGGCCAAATGAATTTGTTCAAGAAATAGAATTTGAAAAATTAACACCAGGAAGTGTAATAGTATTCAGAGTTAGTCTTGACCCAAAGGCACAAGAGGCTGTTGGAGTACTCCGCAATCATTTGATCCAGTTCAGCCCTCATTTTAAATCTGGAAGTCTTCCTGATGATCATTCAGCACCTATATTAAAAACGCTGTTTTCTTCTATTGCATCTAAACTAACTTTAGCTGACCTAAATCAAGTACTGTATAGGTGCGAGGCAGAAGAGCAAGAAGATGGTGGAGGTTGTTACAATATACCAAACTGGTCACCGCTGAAGTATGCAGGCCTCCAAGGGTTAATGTCAGTAATGGCAGACATTAGACCAAAGAATGATTTGGGTCATCCATTTTGTGATAATTTAAGATCTGGAGACTGGATGATTGATTATGTCAGTAATCGTCTGATTTCACGTGCAGGAGCCTGTGCAGAAGTGGGCAAATGGTTGAAGGCCATGTTTGTCTACCTAAAGAGAATTCCACGTTACCTCATCCCATGTTACTTTGATGCCATATTAGTGGGTGCGTACACAACGCTTCTGGATGTGGGATGGCATCAGATGTCTAGCTTTGTGCAGAATGGATCAACATTTGTAAAACACCTTTCCTTGGGTTCAGTCCAGATGTGCGGGATAGGAAAATACTCTTGTCTGCCAGATCTGTCTCCTTCCTTACATGATGTTCCCTATAGGCTGAATGAGATCACAAATGAGAAAGAACAGTGTTGTGTTTCCTTGGCAGCTGGTTTACCTCATTTTTCTTCTGGAATTTTTCGCTCTTGGGGAAGGGATACCTTTATTGCACTGAGAGGTCTAATGTTAGTTACTGGGCGCTATCTAGAAGCAAGAAACATCATTCTAGCTTTTGGTGGGACTTTAAGACATGGTCTCATTCCCAATCTGCTTGGCCAGGGGACACATGCCAGATACAACTGTCGTGATGCTGTATGGTGGTGGCTTCAGTGTATCCAGGACTACTGTAAAATTGTTCCAAACGGATTAGACATTCTCAGGTGTCCTGTTTCTAGGATGTACCCAAGAGATGACTCTTCTCCTCAGCCTGCAGGCACTATGGATCAGCCACTTTATGAAGTAATACAGGAAGCAATGCAACGACACATGGAAGGCATCAATTTCCGAGAAAGGAATGCTGGTCCGCAGATAGATCAAAACATGAGAGATGAAGGTTTTAACGTAACTGCAGGTGTTGACCGTGAAACTGGCTTTGTCTTTGGAGGGAACCGCTTCAATTGTGGCACTTGGATGGATAAAATGGGAGAGAGCGACAGAGCTCGCAACAGAGGAATTCCTGCTACGCCAAGAGATGGCTCTGCTGTGGAAATTGTTGGCCTGTGCAAGTCGGCTGTTCGCTGGTTGCTGGATTTATCTGGGAAAAATGTGTTTCCATTCCGTGGAGTCACTGTAAAAAGACATGGAAAGGAGGAGACTATCACATACGAAGAGTGGAACAGAAAAATTCAAGGACACTTTGAAAAGCTGTTCTTTGTCTCTGAGAACCCAGCAGATCCTAATGAGAAACATCCAAATCTCGTTCACAAACGTGGAATTTATAAGGACAGCTATGGAGCTTCAAGTCCATGGTGTGATTACCAGCTCAGGCCAAATTTTACAATAGCAATGGTTGTGGCACCTGAGTTGTTTGCACCTGAGAGAGCTTGGAAAGCTCTGCAGATAGCAGAGGAAAAACTGCTTGGTCCATTAGGCATGAAAACCTTAGACCCAGATGATATGGTTTATTGTGGAGTATATGATAATGCTCTTGACAATGACAACTATAATGTAGCCAGAGGTTTTAATTATCACCAAGGACCTGAATGGCTGTGGCCAATTGGATACTTTCTTCGTGCCAAATTGTACTTCTCAAAGTTGATTGGTCCAGAGATATATGCAAAAACTGTAGTTATGATTAAGAATGTTCTGTCTCGCCACTATGTTCACCTTGAAAGCAGATCATCCTGGAAAGGGCTTCCAGAACTGACCAATGAAAATGGCCAGTATTGCCCTTTTAGCTGTGAAACTCAGGCCTGGTCGATTGGCGTTATCCTTGAAATCCTTTATGACTTGTAA
>Pelecanus_crispus_agl_partial
GGTTTTGAACTACAGTTCCGATTGGGCCCGACTCTTCAAGGCAAGGCCGTTACCGTGTACACAAATTACCCAGCTCCTGGAGAAGTATTTGATCGCCACAAGTTCAGGACACTATCGTGGCACAATCCCACAGGAAAAGAAGATGACTCTGACAAATACTGCAAGCTAGATCTCCAAATTTCTGGGTCATACCAGTACTATTTCTGTCTTGGAAATGAAAAAAGTGGTGGAGGTTACATAGTTGTGGATCCTATTTTGCATGTCGGAGCCGATAATCATGTGTTACCTTTGGACTGTGTTACGCTCCAGACGTTCCTCGCTAAGTGTCTGGGACCGTTTCATGAATGGGAAGATAGACTTAAAGTTGCAAAAGAAACAGGTTACAACATGATTCATTTTACACCACTGCAGAAGCTTGGACTGTCTAGATCATGTTATTCACTGGCTGATCAGTTAGAAGTAAATCCTGATTTTTCAAGCCATAATAAAAAGTGCACTTGGAGCGATATAGGAGCTCTTGTGGAAAAATTGAAAAATGAATGGAATATGCTTTGCATCACGGATGTAGTCTACAATCATACCGAAGCTGCTAACAGTGAATGGCTCAGGATGCATCCAGAATGTGGCTATAACCTTGTAAATTCTCCTCACCTGAAGCCAGCTTGGGTCTTGGATAGAGCTCTGTGGCACTTGACCTGTATGGTGGCTGATGGAAAGTACACTGCTAAAGGAATCCCTCCCTTGATTGAAAATGATCATCACCTGAATTGTATCCGTAAAATAATTTGGGAAGATATATATCCAAAAATCAAACTATGGGAATTTTTCCAAGTGGATGTTAACAAAGCTGTGCAGCAATTTAAAACCCTTCTAACTCAAGGCAAAATGAGCACTAAATCTGATCCAAATCAACATCTTCAAATAGTCCAGGACCCTGATTATAGACGATTTGGCTGTACTGTAGATATGAATATAGCATTGGCAACATTCATACCACACAGCAATGGACCAGCTGCAATAGAAGAATGTTGTAACTGGTTTCGCAAGAGGATTGAGGAACTGAATGCTGAACAATACAGACAAACTAATCACCATCAAGAGCAGGCTGTCAATTGTCTTGTGGGGACTGTGGTTTATGAACGACTGGCTGGTGATGGTCCTAAGCTGGGTCCTATCAGTAGAAAATATCCTTTAGTTACCAGGTATTTTACTTATCCATTCAATGAGCTGACTCTGGAGGAAGAAGAAACTATGATACATCAGCCAGATAAAGCTTGTTATTTCATGGCTCATAATGGCTGGGTTATGGGAGATGATCCTCTTAGAAACTTTGCAGAACCAGGTTCAAATGTTTACTTGAGAAGAGAGCTTATTTGTTGGGGAGACAGTGTGAAACTGCGTTATGGTAGTAAACCTGAAGACTGCCCGTACCTCTGGGCACATATGAAAAAATACACTGAAATCACTGCCAAGTACTTCCACGGTGTTCGTCTTGACAACTGTCACTCAACACCTATTCATGTAGCTGAGGAGATGCTAGCAACAGCCAGATCAGTCAGACCTAATCTTTATGTGATAGCTGAACTCTTCACGGGCAGTGAGTACATTGACAATGTTTTTGTCAACCGCCTGGGAATTACCAGCCTGATTAGAGCAATGACTGCTTATAACAGCCATGAAGAGGGAAGATTAGTTTATCGTTTTGGAGGTGAACCTGTTGGCTCTTTTGTTCAGCCACGTTTGAGGCCTTTGATGCCAGCTATTGCTCATGCACTGTTTATGGATATTACACATGATAATGAATGTCCAATTCAGCACCGATCTGCATATGATGCTCTTCCTAGTGCAATGATTGTTTCCATGGCATGCTGTGCTACAGGAAGCACCAAAGGCTATGATGAACTAGTGCCACACCAGATCTCTGTAGTATCTGAGGAGAGATTTTATGCAAAATGGAATCCAGCAGCACAGCTGACTCGTGGTGAAGTTAATTTCCAAACAGGAATTCTAGCAGGAAGGCTGGCCATAAACAGGCTGCATCAGGAGCTGGGGGCTAAAGGCTTTAATCAGGTGTACGTAGATCAAGTTGATGAAGATATAGTGGCGGTGACAAGACATTGTCCGAACACACACCAGTCTGTTGTGGCTGTAAGTCGAACTGCTTTCAGGGATCCTAAAACTTCCTTCTACAGTAAAGAAGTACCCGAAATGTGTATCCCAGGAAAAATAGAAGAAGTAGTACTTGAGGCTAGGACTATTGAGAGAAGTGCTAGCCCTTACAAAAAAGACGAACGTTTTATAAATGGATTGCCTAATTTCACAATGGAACTCAGAGAGCATATCCAGATTAAAGACAGTAAAATTATAAAGCAAGCTGGAACTGCCATAAAAGGGCCAAATGAATTTGTTCAAGAAATAGAATTTGAAAAATTAACACCAGGAAGTGTAATAGTATTCAGAGTTAGTCTTGACCCAAAGGCACAAGAGGCTGTCGGTGTACTCCGCAATCATCTGATCCAGTTCAGCCCTCATTTTAAATCTGGAAGTCTTCCTGATGATCATTCAGCACCTATATTAAAAACGTTATTTTCTTCTATTGCATCTAAACTAACTTTGGCTGACCTCAATCAAGTACTGTATAGGTGTGAGGCAGAAGAACAAGAAGATGGTGGAGGTTGTTACAATATACCAAACTGGTCACCGCTAAAGTATGCCGGCCTCCAAGGGTTAATGTCAGTGATGGCAGACATCAGACCAAAGAATGATTTGGGTCATCCATTTTGTGATAATTTAAGATCGGGAGACTGGATGATTGATTATGTCAGTAATCGTCTGATTTCACGTGCAGGAGCCTGTGCAGAAGTTGGTAAATGGTTGAAGGCCATGTTTGTCTACCTAAAGAGAATTCCACGTTACCTCATCCCGTGTTACTTTGATGCCATATTAGTGGGTGCCTACACAACGCTTCTGGATGTGGGATGGCATCAGATGTCTAGCTTTGTGCAGAATGGATCAACATTTGTTAAACACCTTTCCTTGGGTTCAATCCAGATGTGTGGGATAGGAAGATATTCTTGTCTGCCAAATCTGTCTCCTTCCTTACATGATGTTCCCTATAGGCTGAATGAGATTACAAATGAGAAAGAACAGTGTTGTGTTTCTTTGGCAGCTGGTTTACCTCACTTTTCTTCTGGAATTTTTCGCTCTTGGGGAAGGGATACCTTTATTGCACTGAGAGGTCTAATGTTAGTTACTGGGCGCTACCTAGAAGCAAGAAACATCATTTTAGCATTTGGTGGGACTTTAAGACATGGTCTCATTCCCAATCTGCTTGGCCAGGGGACACATGCCAGATACAACTGTCGTGATGCTGTATGGTGGTGGCTTCAGTGTATCCAGGACTACTGTAAAATTGTTCCAAACGGCTTAGACATTCTCAGGTGTCCTGTTTCTAGGATGTACCCAAGAGATGACTCTTCTCCTCAGCCTGCAGGCACTATGGATCAGCCACTTTATGAAGTAATACAGGAAGCAATGCAACGGCACATGGAAGGCATAAATTTCCGAGAAAGGAATGCTGGTCCGCAGATAGATCAAAACATGAGAGATGAAGGTTTTAACGTAACTGCGGGTGTTGACCGTGAAACTGGCTTTGTCTATGGGGGGAACCGCTTCAATTGTGGCACTTGGATGGATAAAATGGGAGAGAGCGACAGAGCTCGCAACCGGGGAATTCCTGCTACTCCAAGAGATGGCTCTGCTGTGGAAATTGTTGGCCTGTGCAAGTCAGCTGTTCGCTGGTTGCTGGATTTATCTGGGAAAAACCTGTTTCCGTTCCGTGGAGTCACTGTAAAAAGACATGGAAAGGAGGAGACTATCACATATGATGAGTGGAACAGAAAAATTCAAGGACACTTTGAAAGGCTGTTCTTTGTCTCTGAGAACCCGGCAGATCCTAATGAGAAACATCCAAATCTCGTTCACAAGCGTGGAATTTATAAGGACAGCTATGGAGCTTCAAGTCCATGGTGTGATTACCAGCTCAGGCCAAATTTTACAATAGCAATGGTTGTGGCGCCTGAGTTATTCACACCTGAGAGAGCTTGGAAAGCTCTGCAGATAGCAGAGGAAAAACTGCTTGGTCCATTGGGCATGAAAACCTTAGACCCAGATGATATGGTTTACTGTGGAGTATACGATAATGCTCTTGACAATGACAACTATAATGTAGCCAGAGGTTTTAATTATCACCAAGGACCTGAATGGCTGTGGCCAATTGGATATTTTCTGCGTGCCAAACTGTACTTCTCAAAGTTGATTGGCCCAGAGATATATGCAAAAACTGTAGTTATGATTAAGAATGTTCTTTCTCGCCACTATGTTCACCTTGAAAGCAGATCATCCTGGAAAGGTCTTCCAGAACTGACCAATGAAAATGGACAGTATTGCCCTTTTAGCTGTGAAACTCAGGCCTGGTCGATTGGTGTTATCCTTGAAATCCTGTATGACTTGTAA
>Nipponia_nippon_agl
ATGCCGAGCGGTAAGGAGACGCGGCTGCTGCACCTCAGCGAGATGGAGAAGCTGGACAAGACCCTCTTCAGGCTGGAGCAGGGTTTTGAACTACAGTTCCGACTGGGTCCGACTCTTCAAGGCAAGCCCGTTACCGTGTACACAAATTATCCAGCTTCTGGAGCAGTATTTGATCGCCACAAGTTCAGGACACTGTCGTGGCACAATCCCACAGGAAAAGAAGATGACTCTGACAAATACTGCAAGCTGGATCTCCAAATTTCTGGGTCATACCAGTACTATTTCAGTCTTGGAAATGAAAAAAGTGGAGGAGGTTACATAGTCGTGGATCCTATTTTGCATGTTGGAGCCGATAATCATGTGTTACCTTTGGATTGCGTGACACTCCAGACGTTCCTCGCTAAGTGTCTGGGACCGTTTCACGAATGGGAAGATAGGCTTAAAGTTGCAAAAGAAACAGGTTACAACATGATCCATTTTACACCACTGCAGAAGCTTGGACTGTCTAGATCATGTTATTCACTGGCTGATCAGTTAGAAGTAAATCCTGATTTTTCAAGCCATAATAAAAAGTGCACTTGGAGTGATATAGGAGCTCTTGTGGAAAAATTGAAAAATGAATGGAATATGCTTTGCATCACAGACGTAGTCTACAATCATACTGAAGCTGCTAACAGTGAATGGCTGAGAATGCATCCAGAATGTGGCTATAACCTTGTAAATTCTCCTCACCTGAAGCCAGCTTGGGTCTTGGATAGAGCTCTGTGGCACTTGACCTGTATGGTGGCTGATGGAAAGTATACTGCTAAAGGGGTCCCTCCCTTGATTGAAAATGATCATCACCTGAATTGTATCCGCAAAATAATTTGGGAAGATATATATCCAAAAATTAAACTATGGGAGTTTTTCCAAGCGGATGTTAACAAAGCTGTGCAGCAATTTAAAACGCTTCTAACTCAAGGCAAAATGAGCACTAAATCTGATCCAAATCAACACCTTCAAATAGTTCAGGACCCTGATTATAGACGATTTGGCTGTACTGTAGATATGAACATAGCACTGGCAACATTCATACCACACAGCAATGGGCCAGCTGCAATAGAAGAATGTTGTAACTGGTTTCGCAAGCGGATTGAGGAGCTGAACGCTGAACAATACAGACAAACTAATCACCATCAAGAGCAGGCTGTCAATTGTCTTGTGGGGACTGTGGTTTATGAACGACTGGCTGGTGATGGTCCTAAGCTGGGTCCTATCAGTAGAAAATATCCTTTAGTTACCAGGTATTTTACTTATCCATTCAAAGAGCTGACTGTGGAGGAAGAAGAAACTATGATACATCAGCCAGATAAAGCTTGTTATTTCATGGCTCATAATGGCTGGGTTATGGGAGATGATCCTCTTAGAAATTTTGCAGAACCAGGTTCAAATGTTTACTTGAGAAGAGAGCTTATTTGTTGGGGAGACAGTGTGAAACTGCGTTATGGTAATAAACCTGAAGACTGCCCGTACCTCTGGGCACATATGAAAAAATACACTGAAATCACTGCCAAATATTTCCATGGTGTTCGTCTTGACAACTGTCACTCAACACCTATTCATGTAGCTGAGGAGATGCTAGCAACAGCCAGATCAGTCAGACCTAATCTTTATGTGATAGCTGAACTCTTCACGGGCAGTGAGTACATTGACAATGTTTTTGTCAACCGCCTGGGAATTACCAGCCTGATTAGAGAGGCAATGACTGCTTATAATAGCCATGAAGAGGGAAGGTTAGTTTATCGTTTTGGAGGTGAACCTGTTGGCTCTTTTGTTCAGCCACGTTTGAGGCCTTTGATGCCAGCTATTGCTCATGCTCTGTTTATGGATATTACACATGATAATGAATGTCCGATTCAGCACCGATCTGCATATGATGCTCTTCCTAGTGCAATGATTGTTTCCATGGCATGCTGTGCTACAGGAAGCACCAAAGGCTACGATGAACTAGTGCCACACCAGATCTCTGTAGTATCTGAAGAGAGGTTTTATTCAAAATGGAATCCAGCAGCACACCTGACTTCTGGTGAAGTTAACTTCCAAACAGGAATTCTAGCAGGAAGGCTGGCCATAAACAGGCTGCATCAGGAGCTGGGGGCTAAAGGCTTTAATCAGGTGTATGTAGATCAAGTTGATGAAGATATAGTGGCAGTGACAAGACATTGTCCTAACACACACCAGTCTGTTGTGGCTGTAAGTCGAACTGCTTTCAGGGATCCTAAAACTTCCTTCTACAGTAAAGAAGTACCTGAAATGTGTATCCCAGGAAAAATAGAAGAAGTAGTACTTGAGGCTAGGACTATTGAGAGAAATGCTAGTCCTTACAAAAAAGATGAACGTTTTATAAATGGATTGCCTAATTTCACAATGGAACTCAGAGAGCATATCCAGATTAAAGACAGTAAAATTATAAAGCAAGCTGGAACTGCCATAAAAGGGCCAAATGAATTTGTTCAAGAAATAGAATTTGAAAAACTAACACCAGGAAGTGTAATAGTATTCAGAGTTAGTCTGGACCCAAAGGCACAAGAGGCTGTTGGTGTACTCCGCAATCATTTGATCCAGTTCAGCCCTCATTTTAAATCTGGAAGTCTTCCTGATGATCATTCAGCACCTATATTAAAAACGTTATTTTCTTCTATTGCAGCTAAACTAACTTTGGCTGACCTAAACCAAGTACTGTATAGGTGTGAGGCAGAAGAACAAGAAGACGGTGGAGGCTGTTACAATATTCCAAACTGGTCACCACTGAAGTATGCAGGCCTCCAAGGGTTAATGTCAGTGATGGCAGACATTAGACCAAAGAATGATTTGGGTCATCCATTTTGTGATAATTTAAGATCTGGAGACTGGATGATCGATTATGTCAGTAATCGTCTGATTTCACGTGCAGGAGCCTGTGCAGAAGTCGGTAAATGGTTGAAGGCCATGTTTGTCTACCTAAAGAGAATTCCACGTTACCTCATCCCATGTTACTTTGATGCCATATTAGTGGGTGCATACACAACGCTTCTGGATGTGGGATGGCATCAGATGTCTAGCTTTGTGCAGAATGGATCAACATTTGTTAAACACCTTTCCTTGGGTTCAGTCCAGATGTGTGGGATAGGAAAATATTCTTGTCTGCCGGATCTGTCTCCTTCCTTACATGATGTTCCCTATAGGCTGAATGAGATTACAAATGAGAAAGAACAGTGTTGTGTTTCTTTGGCAGCTGGTTTACCTCACTTTTCTTCTGGAATTTTTCGCTCCTGGGGAAGGGATACCTTTATTGCACTGAGAGGTCTAATGTTAGTTACTGGGCGCTATCTAGAAGCAAGAAACATCATTTTAGCATTTGGTGGGACTTTAAGACATGGTCTTATTCCCAATCTGCTTGGCCAGGGGACACATGCCAGATACAACTGTCGTGATGCTGTATGGTGGTGGCTTCAGTGTATCCAGGACTACTGTAAAATTGTTCCAAATGGATTAGACATTCTCAGGTGTCCTGTTTCTAGGATGTACCCAAGAGATGACTCTTCTCCTCAGCCTGCAGGCACTATGGATCAGCCACTTTATGAAGTAATACAGGAAGCAATGCAACGACACATGGAAGGCATAAATTTCCGAGAAAGGAACGCTGGTCCGCAGATAGATCAAAACATGAGAGATGAAGGTTTTAATGTAACTGCAGGTGTTGACCATGAAACTGGCTTTGTCTTTGGAGGGAACCGCTTCAATTGTGGCACTTGGATGGATAAAATGGGAGAGAGCGACAGAGCTCGCAACAGAGGAATTCCTGCTACTCCAAGAGATGGCTCCGCTGTGGAAATTGTTGGCCTTTGCAAGTCGACTGTTCGCTGGTTGCTGGATTTATCTGGGAAAAATGTGTTTCCATTCCGTGGAGTCACTGTAAAAAGACATGGAAAGGAGGAGACTATCACATACGACGAGTGGAACAGAAAAATTCAAGGACACTTTGAAAGGCTGTTCTTTGTCTCCGAGAACCCAGCAGATCCTAATGAGAAACATCCAAATCTCATTCACAAACGTGGAATTTATAAGGACAGCTATGGAGCTTCAAGTCCATGGTGTGATTACCAGCTCAGGCCAAATTTTACAATAGCAATGGTTGTGGCCCCTGAGTTGTTCACACCGGAGAGAGCTTGGAAGGCTCTGCAGATAGCAGAGGAAAAACTGCTTGGTCCATTAGGCATGAAAACCTTAGACCCAGATGATATGGTTTACTGTGGAGTATATGATAACGCTCTTGACAATGACAACTATAATGTAGCCAGAGGTTTTAATTATCACCAAGGACCTGAATGGCTGTGGCCAATTGGATATTTTCTTCGTGCCAAATTGTACTTCTCAAAGTTGATTGGTCCAGAGATATATGCAAAAACAGTAGTTATGATTAAGAATGTTCTTTCTCGCCACTATGTTCACCTTGAAAGTAGATCATCCTGGAAAGGGCTTCCAGAACTGACCAATGAAAATGGACAGTATTGCCCTTTTAGCTGTGAAACTCAGGCCTGGTCCATTGGTGTTATCCTTGAAATCCTTTATGACTTGTAA
>Phalacrocorax_carbo_agl_partial
ATGCCGAGCGGTAAGGAGACGCGGTTGCTGCACCTCGGCGAGATGGAGAAGCTGGACAAGACCCTTTTCAGGCTGGAGCAAGGTTTTGAACTACAGTTCCGACTGGGCCCAACTCTTCAAGGCAAGCCTGTTACAGTGTACACAAATTATCCAGCTTCTGGAGAAGTATTTGATCGCCACAAGTTCAGGACACTATCGTGGCACAATCCCACAGGAAAAGAAGATGACTCTGACAAATACTGCAAGCTGGATCTCCAGATTTCTGGGTCATACCAGTACTATTTCAGTCTTGGAAATGAAAAAAGTGGTGGAGGTTACATAGTTGTGGATCCTATTTTGCGTGTTGGAGCCGATAATCATGTGTTACCTCTGGATTGTGTTACACTCCAGACATTCCTCGCTAAGTGTCTGGGACCGTTTCATGAATGGGAAGACCGGCTTAAAGTTGCAAAAGAAACAGGTTACAACATGATTCATTTTACACCACTGCAGAAGCTTGGACTGTCTAGATCGTGTTATTCTCTGGCTGATCAGTTAGAAGTAAATCCTGACTTTTCAAGCCATAGTAAAAAGTGCACTTGGAGCGATATAGGAGCTCTTGTGGAAAAACTGAAAAATGAATGGAACATGCTTTGCATCACAGATGTAGTCTACAATCACACTGAAGCTTCTAACAGTGATTGGCTCAGGATGCATCCAGAATGTGGCTACAACCTTGTAAATTCGCCTCACCTGAAGCCAGCCTGGGTCTTGGATAGAGCTCTGTGGCACTTGACCTGTATGGTGGCTGATGGAAAGTACACTGCTAAAGGGATCCCTGCCTTGATTGAAAATGATCATCACCTGAATTGTATCCGTAAAATAATATGGGAAGATATATATCCAAAAATTAAACTATGGGAGTTTTTCCAAGTGGATGTTAACAAAGCTGTGCAGGAATTTAAAACCCTTCTAACTCAAGGCAAAATGAGCACTAAATCTGATCGAAATCAACATCTTCAAGTAGTTCAGGACCCTGATTATAAACGGTTTGGCTGTACTGTAGATATGAATATAGCACTGGCGACATTCATACCACACAGCAATGGACCAGCTGCAATAGAAGAATGTTGTAACTGGTTTCGCAAGAGGATTGAGGAACTGAATGCTGAAAAATACAGACAAACTAATCACCACCAAGAGCAGGCTGTCAATTGCCTTGTGGGGACTGTGGTTTACGAACGACTGGCTGGTAACGGTCCTAAGCTGGGTCCTGTCACTAGAAAATACCCTTTAGTTACCAGGTATTTTACTTATCCGTTCAAAGAGCTGACTATGGAGGAAGAAGAAACTATGATGCATCAGCCAGATAAAGCTTGTTATTTCATGGCTCATAATGGCTGGGTTATGGGAGATGATCCTCTTAGAAACTTTGCAGAACCAGGTTCAAATGTTTACTTGAGAAGAGAGCTTATTTGCTGGGGAGACAGTGTGAAACTGCGTTATGGTAATAAACCTGAAGACTGCCCGTACCTCTGGGCACACATGAAGAAATACACGGAAATCACTGCCAAATATTTCCATGGTATTCGTCTTGACAACTGTCACTCAACGCCAATTCACGTAGCTGAGGAGATGCTAGCAACAGCCAGATCAGTCAGACCTAATCTTTATGTGATAGCTGAACTCTTCACGGGCAGTGAGTACATTGACAATGTTTTTGTCAACCGCCTGGGAATTACCAGCCTGATTAGAGAGGCAATGACTGCTTATAACAGCCATGAAGAGGGAAGGTTAGTTTATCGTTTTGGAGGTGAACCTGTCGGCTCTTTTGTTCAGCCACGTTTGAGGCCGTTGATGCCAGCTATTGCTCATGCACTGTTCATGGATATTACACATGATAATGAATGTCCAATTCAGCACCGATCTGCATATGATGCTCTTCCTAGTGCAATGATTGTTTCCATGGCATGCTGTGCTACAGGAAGCACCAAAGGCTACGATGAACTAGTACCACACCAGATCTCTGTAGTATCTGAAGAGAGGTTTTATTCAAAATGGAATCCAGCAGCACACCTGACTTCTGGTGAAGTTAATTTCCAAACGGGAATTCTAGCAGGAAGGCTGGCCATAAACAGGCTGCATCAGGAGCTGGGGGCTAAAGGCTTTAATCAGGTGTATGTAGATCAAGTTGATGAAGATATAGTGGCAGTGACAAGACACTGTCCTAACACACACCAGTCTGTGGTGGCTGTAAGTCGAACTGCTTTCAGGGATCCTAAAACTTCCTTCTACAGTAAAGAAGTACCTGAAATGTGTATCCCAGGAAAAATTGAAGAAGTAGTACTTGAGGCTAGGACTATTGAGAGAAACTCTAGTCCTTACAAAAAAGATGAACGTTTTATAAATGGATTGCCTAATTTCACAATGGAACTCAGAGAGCATATCCAGATTAAAGACAGTAAAATTATAAAGCAAGCTGGAACTGCCGTAAAAGGGCCAAATGAATTTGTTCAAGAAATAGAATTTGAAAAATTAACACCAGGAAGCGTAATAGTGTTCAGAGTTAGTCTTGACCCAAAGGCACAAGAGGCTGTTGGTGTACTCCGCAATCATTTGATCCAGTTCAGCCCCCATTTTAAGTCTGGAAGTCTTCCTGATGATCATTCAGCACCTATATTAAAAACGTTATTTTCTTCTATTGCATCTAAACTAACTTTGGCTGACCTAAATCAAGTACTGTACAGGTGTGAGGCAGAAGAACAAGAAGACGGTGGAGGTTGTTACAATATACCAAACTGGTCACCGCTGAAATATGCAGGCCTCCAAGGGTTAATGTCAGTGATGGCAGACATTAGACCAAAGAATGATTTGGGTCATCCATTTTGTGATAATTTGAGATCCGGAGACTGGATGATTGATTATGTCAGTAATCGTCTGATTTCACGTGCAGGAGCCTGTGCAGAAGTTGGTAAATGGTTGAAGGCCATGTTTGTCTACCTAAAGAGAATTCCACGTTACCTCATCCCATGTTACTTTGATGCCATATTAGTGGGTGCATACACGTTTGTGCAGAATGGATCGACATTTGTTAAACACCTTTCCTTGGGTTCAGTCCAGATGTGTGGGATAGGAAGATATTCTTGTCTGCCGGATCTGTCTCCTTCCTTACCTGATGTTCCCTATAGGCTGAATGAGATTACAAATGAGAAAGAACAGTGTTGTGTTTCCTTGGCAGCTGGTCTGCCTCACTTCTCGTCTGGAATTTTTCGCTCTTGGGGAAGGGATACGTTTATTGCACTGAGAGGTCTAATGTTAGTTACTGGGCGCTATCTAGAAGCAAGAAACATCATTTTAGCATTTGGTGGGACTTTAAGACATGGTCTCATTCCCAATCTGCTTGGCCAGGGGACACACGCCAGATACAACTGTCGTGATGCTGTGTGGTGGTGGCTTCAGTGTATCCAGGACTACTGTAAAATTGTTCCAAATGGATTAGACATTCTAAGGTGTCCTGTCTCTAGGATGTACCCAAGAGATGACTCTTCTCCTCAGCCTGCAGGCACTGTGGATCAGCCACTTTATGAAGTAATACAGGAAGCAATGCAGCGACACATGGAAGGCATTAATTTCCGAGAAAGGAATGCTGGTCCGCAGATAGATCAAAACATGAGAGATGAAGGTTTTAATGTAACTGCGGGTGTTGACCGTGAAACTGGCTTTGTCTTCGGAGGGAACCGCTTCAATTGTGGCACTTGGATGGATAAAATGGGAGAGAGTGACAGAGCTCGCAACAGAGGAATTCCTGCTACTCCAAGAGATGGCTCTGCTGTGGAAATTGTTGGCCTGTGCAAGTCAGCTGTCCAATGGTTGCTGGATTTATCTGGGAAAAACCTGTTTCCATTCCATGGAGTCACTGTAAAAAGACATGGAAAGGAGGAGACTATCACGTATGACGAGTGGAACAGAAAAATTCAAGGGCATTTTGAAAGGCTGTTCTTTGTCTCTGAGAACCCAGCAGATCCTAATGAGAAACATCCAAATCTCGTTCACAAACGGGGCATTTATAAGGACAGCTATGGAGCTTCAAGTCCATGGTGTGACTACCAGCTCAGGCCAAATTTTACAATAGCGATGGTTGTGGCCCCTGAGTTGTTCACACCTGAGAGAGCTTGGAAAGCTCTGCAGATAGCAGAGGAAAAACTGCTTGGGCCATTAGGCATGAAAACCTTAGACCCAGATGATATGGTTTACTGTGGAGTGTATGATAATGCTCTTGACAATGACAACTATAATGTAGCCAGAGGTTTTAATTATCACCAAGGACCTGAATGGCTGTGGCCAATTGGATATTTTCTTCGTGCCAAATTGTACTTCTCGAAGTTGATTGGTCCAGAGATATATGCAAAAACTGTAGTTATGATTAAGAATGTTCTTTCTCGACACTATGTTCACCTTGAAAGCAGATCATCCTGGAAAGGGCTTCCAGAACTGACCAATGAAAATGGACAGTATTGCCCTTTCAGCTGTGAAACTCAGGCCTGGTCGATTGGTGTTATCCTTGAAATCCTTTATGACCTGTAA
>Aptenodytes_forsteri_agl
ATGCCGAGCGGTAAGGAGACGCGGCTGCTGCACCTCAGCGAGATGGAGAAGCTGGACAAGACCCTCTTCAGGCTGGAGCAAGGTTTTGAACTACAGTTCCGATTGGGCCCGACTCTTCAAGGCAAGCCCGTTACCGTGTACACAAATTATCCAGCTTCTGGAGAAGTATTTGATCGCCACAAGTTCAGGACACTATCGTGGCACAATCCCACAGGAAAAGAAGATGACTCTGACAAGTACTGCAAGCTGGATCTCCAAATTTCTGGGTCGTACCAGTACTATTTCAGTCTTGGAAATGAAAAAAGTGGTGGAGGTTACATAGTTGTGGATCCTATTTTGCGTGTTGGAGCTGATAATCATGTGTTACCTTTGGATTGTATTACACTCCAGACGTTCCTCGCTAAGTGTCTGGGACCATTTCATGAATGGGAAGATAGGCTTAAAGTTGCAAAAGAAACAGGTTACAACATGATTCATTTTACACCGCTGCAGAAGCTTGGACTGTCTAGATCATGTTATTCACTGGCTGATCAGTTAGAAGTAAATCCTGAATTTTCAAGCCACAATAAAAAGTGCACTTGGAGCGATATAGGAGCTCTTGTGGAAAAATTGAAAAATGAATGGAATATGCTTTGCATCACAGATGTAGTCTACAATCATACTGAAGCTGCTAACAGTGAATGGCTCAGGATGCATCCAGAATGTGCCTACAACCTTGTAAATTCTCCTCACCTGAAGCCGGCTTGGGTCTTGGATAGAGCTCTGTGGCACTTGACCTGTATGGTTGCTGATGGAAAATATACTGCTAAAGGGGTCCCTCCCTTGATTGAAAATGATCATCACCTGAATTGTATCCGTAAAATAATTTGGGAAGATGTATATCCAAAAATTAAACTATGGGAATTTTTCCAAGTGGATGTTAACAAAGCTGTGCAGCAATTTAAAACCCTTCTAACTCAAGGCAAAATGAGCACTAAATCTGATCCAAATCAACATCTTCACATAGTTCAGGACCCTGATTATAGACGATTTGGCTGTACTGTAGATATGAATATAGCATTGGCAACCTTCATACCACACAGCAATGGACCAGCTGCAATAGAAGAATGTTGTAACTGGTTTCGCAAGAGGATTGAGGAACTGAATGCTGAACAATACAGACAAACTAATCACCATCAAGAGCAGGCTGTCAATTGTCTTGTGGGGACTGTGGTTTATGAACGACTGGCTGGTGATGGTCCTAAGCTGGGTCCTATCAGTAGAAAATATCCTTTAGTTACCGGGTATTTTACTTATCCATTCAAAGAGCTGACTGTGGAGGAAGAAGAAACGATGATACATCAGCCAGATAAAGCTTGTTATTTCATGGCTCATAATGGCTGGGTTATGGGAGATGATCCTCTTCGAAACTTTGCAGAACCAGGTTCAAATGTTTACTTGAGAAGAGAGCTTATTTGTTGGGGAGACAGTGTGAAACTGCGTTATGGTAATAAACCTGAAGACTGCCCATACCTCTGGGCACATATGAAAAAATACACTGAAATCACTGCCACATATTTCCATGGTATTCGTCTTGACAACTGTCACTCAACACCTATTCATGTAGCTGAGGAGATGCTAGCAACAGCCAGATCAGTCAGACCTAATCTTTATGTGATAGCTGAACTCTTCACGGGCAGTGAGTACATTGACAATGTTTTTGTCAACCGCCTGGGAATTACCAGCCTGATTAGAGAGGCAATGACTGCTTATAATAGCCATGAAGAGGGAAGGTTGGTTTATCGTTTTGGAGGTGAACCTGTTGGCTCTTTTGTTCAGCCACGTTTGAGGCCTTTGACGCCAGCTATTGCTCATGCACTGTTTATGGATATTACACATGATAATGAATGTCCAATTCAGCACCGATCTGCATATGATGCTCTTCCTAGCGCAATGATTGTTTCCATGGCATGCTGTGCTACAGGAAGCACCAAAGGCTATGATGAACTAGTACCACACCAGATCTCTGTAGTATCTGAAGAGAGGTTTTATGCAAAATGGAATCCAGCAGGACACCTGACTTCTGGTGAAGTTAATTTCCAAACAGGAATTCTAGCAGGAAGGCTGGCCATGAACAGGCTGCATCAGGAGCTGGCGGCTAAGGGCTTTAATCAGGTGTACGTAGATCAAGTTGATGAAGATATAGTGGCAGTGACAAGACATTGTCCTAACACACACCAGTCTGTTGTGGCTGTAAGTCGAACTGCTTTCAGGGATCCTAAAACTTCCTTCTACAGTAAAGAAGTACCTGAAATGTGTATCCCAGGAAAAATAGAAGAAGTAGTACTTGAGGCTAGGACTATTGAGAGAAATGCTAGTCCTTACAAAAAAGATGAACATTTTGTAAATGGATTGCCTAATTTCACAATGGAACTCAGAGAGCATATCCAGATTAAAGACAGTAAAATTATAAAGCAAGCTGGAACTGCCATAAAAGGGCCAAATGAATTTGTTCAAGAAATAGAATTTGAAAAATTAACACCAGGAAGTGTAATAGTATTCAGAGTTAGTCTTGACCCAAAGGCACAAGAGGCTGTTGGTGTACTTCGCAATCATTTGATCCAGTTCAGCCCTCGTTTTAAATCTGGAAGTCTTCCTGATGATCACTCAGCACCTATATTAAAAACATTATTTTCTTCTATTGCATCTAAACTAACTTTGGCTGACCTAAATCAAGTACTGTATAGGTGTGAGGCAGAAGAACAAGAAGATGGTGGAGGTTGTTACAATATACCAAACTGGTCACCGCTGAAGTATGCAGGCCTCCAAGGGTTAGTGTCAGTGATGGCAGACATTAGACCAAAGAATGATTTGGGTCATCCATTTTGTGATAATTTAAGATCTGGAGACTGGATGATTGATTATGTCAGTAATCGTCTGATTTCACGTGCAGGAGCCTGTACAGAAGTTGGTAAATGGTTGAAGGCCATGTTTGTCTACCTAAAGAGAATTCCACGTTACCTCATCCCATGTTACTTTGATGCCATATTAGTGGGTGCATACACAACGCTTCTGGATGTGGGATGGCATCAGATGTCTAGATTTGTGCAGAATGGATCAACATTTGTTAAACACCTTTCCTTGGGTTCAGTCCAGATGTGTGGGATAGGAAAATATTCTTGTCTGCCAGATCTGTCTCCTTCCTTACATGATGTTCCCTATAGGCTGAATGAGATTACAAATGAGAAAGAACAGTGTTGTGTTTCCTTGGCAGCTGGTTTACCTCACTTTTCTTCTGGAATTTTTCGCTCTTGGGGAAGGGATACCTTTATTGCACTGAGAGGTCTAATGTTAGTTACTGGGCGCTATCTAGAAGCAAGGAACATCATTTTAGCATTTGGTGGGACTTTAAGACACGGTCTCATTCCCAATCTGCTTGGCCAGGGAACACATGCCAGATACAACTGTCGTGATGCTGTATGGTGGTGGCTTCAGTGTATCCAGGACTACTGTAAAATTGTTCCAAATGGATTAGACATTCTCAGGTGTCCTGTTTCTAGGATGTACCCAAGAGATGACTCTTCTCCTCAGCCTGCAGGCACTATGGATCAGCCACTTTATGAAGTAATACAGGAAGCAATGCAACGACATATGGAAGGCATAAATTTCCGAGAAAGGAATGCTGGTCCGCAGATAGATCAAAACATGAGAGATGAAGGTTTTAACGTAACTGCGGGTGTTGACCATGAAACTGGCTTTGTCTTTGGAGGGAACCGCTTCAATTGTGGCACTTGGATGGATAAAATGGGAGAGAGCGACAGAGCTCGCAACAGAGGAATTCCTGCTACTCCAAGAGATGGTTCTGCTGTGGAAATTGTTGGCCTGTGCAAGTCGGCTGTTCGCTGGTTGCTGGATTTATCTGGGAAAAATGTGTTTCCATTCCATGGAGTCACTGTAAAAAGACATGGAAAGGAGGAGATTATCACATATGATGAGTGGAACAAAAAAATTCAAGTACACTTTGAAAGGCTGTTCTTTGTCTCTGAGAACCCAGCAGATCCTAATGAGAAACATCCAAATCTCGTTCACAAACGTGGAATTTATAAGGACAGCTATGGAGCTTCAAGTCCATGGTGTGATTACCAACTCAGGCCAAATTTTACAATAGCAATGGTTGTGGCCCCTGAGTTGTTCACACCTGAGAGAGCTTGGAAAGCTCTGCAGATAGCAGAGGAAAAACTGCTTGGTCCATTAGGCATGAAAACCTTAGACCCAGATGATATGGTTTACTGTGGAGTATATGATAATGCTCTTGACAATGACAACTATAATGTAGCCAGAGGTTTTAATTATCACCAAGGACCTGAATGGCTGTGGCCAATTGGATATTTTCTTCGTGCCAAATTGTACTTCTCAAAGTTGATTGGTCCAGAGATATATGCAAAAACTGTAGTTATGATTAAGAATGTTCTTTCTCGCCACTATGTTCACCTTGAAAGCAGATCATCCTGGAAAGGGCTTCCAGAACTGACCAACGAAAATGGACAGTATTGCCCTTTTAGCTGCGAAACTCAGGCCTGGTCGATTGGTGTTATCCTTGAAATCCTTTATGACTTGTAA
>Pygoscelis_adeliae_agl
ATGCCGAGCGGTAAGGAGACGCGGCTGCTGCACCTCAGCGAGATGGAGAAGCTGGACAAGACCCTTTTCAGGCTGGAGCAAGGTTTTGAACTACAGTTCCGATTGGGCCCGACTCTTCAAGGCAAGCCCGTTACTGTGTACACAAATTATCCAGCTTCTGGAGAAGTATTTGATCACCACAAGTTCAGGACACTATCGTGGCACAATCCCACAGGAAAAGAAGATGACTCTGACAAATACTGCAAGCTGGATCTCCAAATTTCTGGGTCATACCAGTACTATTTCAGTCTTGGAAATGAAAAAAGTGGTGGAGGTTACATAGTTGTGGATCCTATTTTGCATGTTGGAGCCGATAATCATGTGTTACCTTTGGATTGTATTACACTCCAGACGTTCCTCGCTAAGTGTCTGGGACCATTTCATGAATGGGAAGATAGGCTTAGAGTCGCAAAAGAAACAGGTTACAACATGATTCATTTTACACCGCTGCAGAAGCTTGGACTGTCTAGATCATGTTATTCACTGGCTGATCAGTTAGAAGTAAATCCTGAATTTTCAAGCCACAATAAAAAGTGCACTTGGAGCGATATAGGAGCTCTTGTGGAAAAATTGAAAAATGAATGGAATATGCTTTGCATCACAGATGTAGTCTACAATCATACTGAAGCTGCTAACAGTGAATGGCTCAGGATGCATCCGGAATGTGGCTACAACCTTGTAAATTCTCCTCACCTGAAGCCGGCTTGGGTCTTGGATAGAGCTCTGTGGCACTTGACCTGTACAGTGGCTGATGGAAAGTATACTGCTAAAGGGGTCCCTCCCTTGATTGAAAATGATCATCACCTGAATTGTATCCGTAAAATAATTTGGGAAGATGTATATCCAAAAATTAAACTATGGGAATTTTTCCAAGTGGACGTTAACAAAGCTGTGCAGCAATTTAAAACCCTTCTAACTCAAGGCAAAATGAGCACTAAATCTGATCCAAATCAACATCTTCAAATAGTTCAGGACCCTGATTATAGACGATTTGGCTGTACTGTAGATATGAATATAGCATTGGCAACCTTCATACCACACAGCAATGGACCAGCTGCAATAGAAGAATGTTGTAACTGGTTTCGCAAGAGGATTGAGGAACTGAATGCTGAACAATACAGACAAACTAATCACCATCAAGAGCAGGCTGTCAATTGTCTTGTGGGGACTGTGGTTTATGAACGACTGGCTGGTGATGGTCCTAAGCTGGGTCCTATCAGTAGAAAATACCCTTTAGTTACCAGGTATTTTACTTATCCATTCAAAGAGCTGACTGTGGAGGAAGAAGAAATGATGATACATCAGCCAGATAAAGCTTGTTATTTCATGGCTCATAATGGCTGGGTTATGGGAGATGATCCTCTTAGAAACTTTGCGGAACCAGGTTCAAATGTTTACTTGAGAAGAGAGCTTATTTGTTGGGGAGACAGTGTGAAACTGCGTTATGGTAATAAACCTGAAGACTGCCCATACCTCTGGGCGCATATGAAAAAATACACTGAAATCACTGCCACATATTTCCATGGTGTTCGTCTTGACAACTGTCACTCAACACCTATTCATGTAGCTGAGGAGATGCTAGCAACAGCCAGATCAGTCAGACCTAATCTTTATGTGATAGCTGAACTCTTCACGGGCAGTGAGTACATTGACAATGTTTTTGTCAACCGCCTGGGAATTACCAGCCTGATTAGAGAGGCAATGACTGCTTATAATAGCCATGAAGAGGGAAGGTTGGTTTATCGTTTTGGAGGTGAACCTGTTGGCTCTTTTGTTCAGCCACGTTTGAGGCCTTTGATGCCAGCTATTGCTCATGCACTGTTTATGGATATTACACATGATAATGAATGTCCAATTCAGCACCGATCTGCATATGATGCTCTTCCTAGCGCAATGATTGTTTCCATGGCATGCTGTGCTACAGGAAGCACCAAAGGCTATGATGAACTAGTACCACACCAGATCTCTGTAGTATCTGAAGAGAGGTTTTATGCAAAATGGAATCCAGCAGGACACCTGACTTCTGGTGAAGTCAATTTCCAAACAGGAATTCTAGCAGGAAGGCTGGCCATGAACAGACTGCATCAGGAGCTGGCGGCTAAGGGCTTTAATCAGGTGTATGTAGATCAAGTTGATGAAGATATAGTGGCAGTGACAAGACATTGTCCTAACACACACCAGTCTGTTGTGGCTGTAAGTCGAACTGCTTTCAGGGATCCTAAAACTTCCTTCTACAGTAAAGAAGTACCTGAAATGTGTATCCCAGGAAAAATAGAAGAAGTAGTACTTGAGGCTAGGACTATTGAGAGAAATGCTAGTCCTTACAAAAAAGATGAACATTTTGTAAATGGATTGCCTAATTTCACAATGGAACTCAGAGAGCATATCCAGATTAAAGACAGTAAAATTATAAAGCAAGCTGGAACTGCCATAAAAGGGCCAAATGAATTTGTTCAAGAAATTGAATTTGAAAAATTAACACCAGGAAGTGTAATAGTATTCAGAGTTAGTCTTGACCCAAAGGCACAAGAGGCTGTTGGTGTACTCCGCAATCATTTGATCCAGTTCAGCCCTCATTTTAAATCTGGAAGTCTTCCTGATGATCACTCAGCACCTATATTAAAAACATTATTTTCTTCTATTGCATCTAAACTAACTTTGGCTGACCTAAATCAAGTACTGTATAGGTGTGAGGCAGAAGAACAAGAAGATGGTGGAGGTTGTTATAATATACCAAACTGGTCACCGCTGAAGTATGCAGGCCTCCAAGGGTTAATGTCAGTGATGGCAGACATTAGACCAAAGAATGATTTGGGTCATCCATTTTGTGATAATTTAAGATCTGGAGACTGGATGATTGATTATGTCAGTAATCGTCTGATTTCACGTGCAGGAGCCTGTACAGAAGTTGGTAAATGGTTGAAGGCCATGTTTGTCTACCTAAAGAGAATTCCACGTTACCTCATCCCATGCTACTTTGATGCCATATTAGTGGGTGCATACACAACGCTTCTGGATGTGGGATGGCATCAGATGTCTAGATTTGTGCAGAATGGATCAACATTTGTTAAACACCTTTCCTTGGGTTCAGTCCAGATGTGTGGGATAGGAAAATATTCTTGTCTGCCAGATCTGTCTCCTTCCTTACACGATGTTCCCTATAGGCTGAATGAGATTACAAATGAGAAAGAACAGTGTTGTGTTTCCTTGGCAGCTGGTTTACCTCACTTTTCTTCTGGAATTTTTCGCTCTTGGGGAAGGGATACCTTTATTGCACTGAGAGGTCTAATGTTAGTTACTGGGCGCTATCTAGAAGCAAGAAACATCATTTTAGCATTTGGTGGGACTTTAAGACACGGTCTCATTCCCAATCTGCTTGGCCAGGGGACACATGCCAGATACAACTGTCGTGATGCTGTATGGTGGTGGCTTCAGTGTATCCAGGACTACTGTAAAATTGCTCCAAACGGATTAGACATTCTCAGGTGTCCTGTTTCTAGGATGTACCCAAGAGATGACTCGTCTCCTCAGCCTGCAGGCACTATGGATCAGCCACTTTATGAAGTGATACAGGAAGCAATGCAACGACACATGGAAGGCATAAATTTCCGAGAGAGGAATGCTGGTCCGCAGATAGATCAAAACATGAGAGATGAAGGTTTTAACGTAACTGCAGGTGTTGACCATGAAACTGGCTTTGTCTTTGGAGGGAACCGCTTCAATTGTGGCACTTGGATGGATAAAATGGGAGAGAGCGACAGAGCTCGCAACAGAGGAATTCCTGCTACTCCAAGAGATGGTTCTGCTGTGGAAATTGTTGGCCTGTGCAAGTCGGCTGTTCGCTGGTTGCTGGATTTATCTGGGAAAAATGTGTTTCCATTCCGTGGAGTCACTGTAAAAAGACATGGAAAGGAGGAGATTATCACATATGATGAGTGGAACAGAAAAATTCAAGGACACTTTGAAAGGCTGTTCTTTGTCTCTGAGAACCCAGCAGATCCTAATGAGAAACACCCAAATCTCGTTCACAAACGTGGAATTTATAAGGACAGCTATGGAGCTTCAAGTCCATGGTGTGATTACCAACTCAGGCCAAATTTTACAATAGCAATGGTTGTGGCCCCTGAGTTGTTCACACCTGAGAGAGCTTGGAAAGCTCTGCAGATAGCAGAGGAAAAACTGCTTGGTCCATTAGGCATGAAAACCTTAGACCCAGATGATATGGTTTACTGTGGAGTATATGATAACGCTCTTGACAATGACAACTATAATGTAGCCAGAGGTTTTAATTATCACCAAGGACCTGAATGGCTGTGGCCAATTGGATATTTTCTTCGTGCCAAATTGTACTTCTCAAAGTTGATTGGTCCAGAGATATATGCAAAAACTGTAGTTATGATTAAGAATGTTCTTTCTCGCCACTATGTTCACCTTGAAAGCAGATCGTCCTGGAAAGGGCTTCCAGAACTGACCAACGAAAATGGACAGTATTGCCCTTTTAGCTGCGAAACTCAGGCCTGGTCGATTGGTGTTATCCTTGAAATCCTTTATGACTTGTAA
>Fulmarus_glacialis_agl_partial
TTTGAACTACAGTTCCGATTGGGCCCGACTCTTCAAGGCAAGCCCGTTACCGTGTACACAAATTATCCAGCTTCTGGAGAAGTATTTGATCGCCACAAGTTCAGGACACTATTGTGGCACAATCCCACAGGAAAAGAAGATGACTCTGACAAATACTGCAAGCTGGATCTCCAAATTTCTGGGTCATACCAGTACTATTTCAGTCTTGGAAATGAAAAAAGTGGTGGAGGTTACATAGTTGTGGATCCTATTTTGCATGTTGGAGCCGATAATCATGTGCTACCTTTGGATTGTGTTACACTCCAGACGTTCCTTGCTAAGTGTCTGGGACAATTTCATGAATGGGAAGATAGGCTTAAAGTTGCAAAAGAAACAGGTTACAACATGATTCACTTCACACCACTGCAGAAGCTTGGACTGTCTAGATCATGTTATTCACTGGCTGATCAGTTAGAAGTAAATCCTGAATTTTCAAGCCATAATAAAAAGTGCACTTGGAGCGATATAGGAGCTCTTGTGGAAAAATTGAAAAATGAATGGAATATGCTTTGCATCACAGATGTAGTCTACAATCATACTGAAGCTACTAACAGTGAATGGCTCAGGATGCATCCAGAATGTGGCTATAACCTTGTAAATTCTCCTCACCTGAAGCCAGCTTGGGTCTTGGATAGAGCTCTGTGGCACTTGACCTGTATGGTGGCTGATGGAAAATATACTACTAAAGGGGTCCCTCCGTTGATTGAAAATGATCTTCACCTGAATTGTATCCGTAAAATAATTTGGGAAGATATATATCCAAAAATTAAACTATGGGAATTTTTCCAAGTGGATGTTAACAAAGCTGTGCAGCAATTTAAAACCCTTCTAACTCAAGGCAAAATGAGCACTAAATCTGATCCAAATCAACATCTTCAGATAGTTCAGGACCCTGATTATAGACGATTTGGCTGTACTGTAGATATGAATATAGCATTGGCAACGTTCATACCACACAGCAATGGACCAGCTGCAATAGAAGAATGTTGTAACTGGTTTCGCAAGAGGATTGAGGAACTGAATGCTGAACAATACAGACAAACTAATCACCATCAAGAGCAGGCTGTCAATTGTCTTGTGGGAACTGTGGTTTATGAACGACTGGCTGGCGATGGTCCTAAGCTGGGTCCTATCAGTAGAAAATATCCTTTAGTTACCAGGTATTTTACTTATCCGTTCAAAGAGCTGACTGTGGAGGAAGAAGAAACTATGATACATCAGCCAGATAAAGCTTGTTATTTCATGGCTCATAATGGCTGGGTTATGGGAGATGATCCTCTTAGAAACTTTGCAGAACCAGGTTCAAATGTTTACTTGAGAAGAGAGCTTATTTGTTGGGGAGACAGTGTGAAACTGCGTTATGGTAATAAACCTGAAGACTGCCCATACCTCTGGGCACATATGAAAAAATACACTGAAATCACTGCCAAATATTTCCATGGTGTTCGTCTTGACAACTGTCACTCAACACCTATTCATGTAGCTGAGGAGATGCTAGCAACAGCCAGATCAGTCAGACCTAATCTTTATGTGATAGCTGAACTCTTCACGGGCAGTGAGTACATTGACAATGTTTTTGTCAACCGCCTGGGAATTACCAGCCTGATTAGAGAGGCAATGACTGCTTATAATAGCCATGAAGAGGGAAGGTTAGTTTATCGTTTTGGAGGTGAACCTGTTGGCTCTTTTGTTCAGCCACGTTTGAGGCCTTTGATGCCAGCTATTGCTCATGCACTGTTTATGGATATTACACATGATAATGAATGTCCAATTCAGCACCGATCTGCATATGATGCTCTTCCTAGCGCAATGATTGTTTCCATGGCTTGCTGCGCAACAGGAAGCACCAAAGGCTATGATGAACTAGTACCACACCAGATCTCTGTAGTATCTGAAGAGAGGTTTTATGCAAAATGGAATCCAGCAGTATACCTGTCTTCTGGTGAAGTTAATTTCCAAACAGGAATTCTAGCAGGAAGGCTGGCCATAAACAGGCTGCATCAGGAGCTGGGGGCTAAAGGCTTTAATCAGGTGTATGTAGATCAAGTTGATGAAGATATAGTGGCAGTGACAAGACATTGTCCTAACACACACCAATCTGTTGTGGCTGTAAGTCGAACTGCTTTCAGGAATCCTAAAACTTCCTTCTACAGTAAAGAAGTACCTGAAATGTGTATCCCAGGAAAAATAGAAGAAGTAGTATTTGAGGCTAGAACTATTGAGAGAAATGCTAGTCCTTACAAAAAAGATGAACGTTTTATAAATGGATTGCCTAATTTCACAATGGAACTCAGAGAGCATATCCAGATTAAAGACAGTAAAATTATAAAGCAAGCTGGAACTGCCATAAAAGGGCCAAATGAATTTGTTCAAGAAATAGAATTTGAAAAATTAACACCAGGAAGTGTAATAGTATTCAGAGTTAGTCTCGACCCAAAGGCACAAGAGGCTGTTGGTGTACTCCGCAATCATTTGATCCAGTTCAGCCCTCATTTTAAATCTGGAAGTCTTCCTGATGATCATTCAGCACCTATATTAAAAACGTTATTTTCTTCTATTGCATCTAAACTGACTTTGGCTGACCTAAATCAAGTACTGTATAGGTGTGAGGCAGAAGAACAAGAAGATGGTGGAGGTTGTTACAATATACCAAACTGGTCACCGCTGAAGTATGCAGGCCTCCAAGGGTTAATGTCAGTGATGGCAGACATTAGACCAAAGAATGATTTGGGTCATCCATTTTGTGATAATTTAAGATCTGGAGACTGGATGATTGATTATGTCAGTAACCGTCTGATTTCACGTGCAGGAGCCTGTGCGGAAGTTGGTAAATGGTTGAAGGCCATGTTTGTCTACCTAAAGAGAATTCCACGTTACCTCATCCCATGTTACTTTGATGCCATATTAGTGGGTGCATACACAACGCTTCTGGATGTGGGATGGCATCAGATGTCTAGCTTTGTGCAGAATGGATCAACATTTGTTAAACACCTTTCCTTGGGCTCAGTCCAGATGTGTGGGATAGGAAAATATTCTTGTCTGCCAGATCTGTCTCCTTCCTTACATGACATTCCCTATAGGCTGAATGAGATTACAAATGAGAAAGAACAGTGTTGTGTTTCCTTGGCAGCTGGTTTACCTCACTTTTCTTCTGGAATTTTTCGCTCTTGGGGAAGGGATACCTTTATTGCACTGAGAGGTCTAATGTTAGTTACTGGGCGCTATCTAGAAGCAAGAAACATCATTTTAGCATTTGGTGGGACTTTAAGACATGGTCTCATTCCCAATCTGCTTGGCCAGGGGACACATGCCAGATACAACTGTCGTGATGCTGTATGGTGGTGGCTTCAGTGTATCCAGGACTACTGTAAAATTGTTCCAAATGGATTAGACATTCTCAGTTGTCCTGTTTCTAGGATGTACCCAAGAGATGATTCTTCTCCTCAGCCTGCAGGCACTATGGATCAGCCACTTTATGAAGTTATACAGGAGGCAATGCAACGACACATGGAAGGCATAAATTTCCGAGAAAGGAATGCTGGCCCGCAGATAGATCAAAACATGAGAGATGAAGGTTTTAATGTAACCGCAGGTGTTGACCGTGAAACTGGCTTTGTCTTTGGAGGGAACCGCTTCAATTGTGGCACTTGGATGGATAAAATGGGAGAGAGCGACAGAGCTCGCAACAGAGGAATTCCTGCTACTCCAAGAGATGGCTCTGCTGTGGAAATTGTTGGCCTGTGCAAGTCGGCTGTTCGCTGGTTGCTGGATTTATCTGGGAAAAATGTGTTTCCATTCCATGGAGTCACTGTAAAAAGACATGGAAAGGAGGAGACTATCACATATGATGAGTGGAACAGAAAAATTCAAGGACACTTTGAAAGGCTGTTCTTTGTCTCTGAGAACCCAGCAGATCCTAATGAGAAACATCCAAATCTTGTTCACAAACGTGGAATTTATAAGGACAGCTATGGAGCTTCAAGTCCATGGTGTGATTACCAACTCAGGCCAAATTTTACAATAGCAATGGTTGTGGCCCCTGAGTTGTTCACACCTGAGAGAGCTTGGAAAGCTCTGCAGATAGCAGAGGAAAAACTGCTTGGTCCATTAGGCATGAAAACCTTAGACCCAGATGATATGGTTTACTGTGGAGTATATGATAATGCTCTTGACAATGACAACTATAATGTAGCCAGAGGTTTTAATTATCACCAAGGACCTGAATGGCTGTGGCCAATTGGGTATTTTCTTCGTGCCAAATTGTACTTCTCAAAGTTGATGAGTCCAGAGATATATGCAAAAACTGTAGTTATGATTAAGAATGTTCTTTCTCGCCACTATGTTCACCTTGAAAGCAGATCATCCTGGAAAGGGCTTCCAGAACTGACCAATGAAAATGGACAGTATTGCCCTTTTAGCTGTGAAACTCAGGCCTGGTCGATTGGTGTTATCCTTGAAATCCTTTATGACTTGTAA
>Gavia_stellata_agl_partial
TTTGAACTACAGTTCCGATTGGGCCCGACTCTTCAAGGCAAGCCCGTTACCGTGTACACAAATTATCCAGCTTCTGGGGAGATATTTGATCGTCACAAGTTCAGGACACTATCATGGCACAATCCCACAGGAAAAGAAGATGACTCTGACAAATACTGCAAGCTGGATCTCCAAATTTCTGGATCATACCAGTACTACTTCAGTCTTGGAAATGAAAAAAGTGGTGGAGGTTACATAGTCGTGGATCCTATTTTGCATGTTGGAGCCAATAATCATGTGCTACCTTTGGATTGTGTTACACTCCAGACGTTCCTCGCTAAGTGTCTGGGACCATTTCATGAATGGGAAGATAGGCTTAAAGTTGCAAAAGAAACAGGTTACAACATGATTCATTTTACACCACTGCAGAAGCTTGGACTGTCTAGATCATGTTATTCACTGGCTGATCAGTTAGAAGTAAATCCTGAATTTTCAAGCCATAATAAAAAGTGCACTTGGAGCGATATAGGAGCTCTTGTGGAAAAACTGAAAAATGAATGGAATATGCTTTGCATCACAGATGTAGTCTACAATCACACTGAAGCTACTAACAGTGAATGGCTCAGGATGCATCCAGAATGTGGCTATAACCTTGTAAATTCTCCTCACCTGAAGCCAGCTTGGGTCTTGGATAGAGCTTTGTGGCACTTGACCTGTATGGTGGCTGATGGAAAGTATACTGCTAAAGGGGTCCCTCCCTTGATTGAAAATGATCATCACCTGAATTGTATCCGTAAAATAATTTGGGAAGAAGTATATCCAAAAATTAAGCTATGGGAATTTTTCCAAGTGGATGTTAACAAAGCTGTGCAGCAATTTAAAACCCTTCTAACTCAAGGCAAAATGAGCACTAAATCTGATCCAAATCAACATCTTCAAATAGTTCAGGACCCTGATTATAGACGATTTGGCTGTACTGTAGATATGAATATAGCATTGGCAACATTCATACCACACAGCAATGGACCAGCTGCAATAGAAGAATGTTGTAACTGGTTTCGTAAGAGGATTGAGGAACTGAATGCTGAACAATACAGACAAACTAATCACCATCAAGAGCAGGCTGTCAATTGTCTTGTGGGGACTGTGGTTTATGAACGACTGGCTGGTGATGGTCCTAAGCTGGGTCCAATCAGTAGAAAATATCCTTTAGTTACCAGGTATTTTACTTATCCATTCAAAGAGCTGACTGTGGAGGAAGAAGAAACTATGATACATCAGCCAGATAAAGCTTGTTATTTCATGGCTCATAATGGCTGGGTTATGGGAGATGATCCTCTTAGAAACTTTGCAGAACCAGGTTCAAATGTTTACTTGAGAAGAGAGCTTATTTGTTGGGGAGACAGTGTGAAACTGCGTTACGGTAATAAACCTGAAGACTGCCCATACCTGTGGGCACATATGAAAAAATACACTGAAATCACTGCCAAATATTTCCATGGTGTTCGTCTTGACAACTGTCACTCAACACCTATTCATGTAGCTGAGGAGATGCTAGCAACAGCCAGATCAGTCAGACCTAATCTTTATGTGATAGCTGAACTCTTCACGGGCAGTGAGTACATTGACAATGTTTTTGTCAACCGCCTGGGAATTACCAGCCTGATTAGAGAGGCAATGACTGCTTATAATAGCCATGAAGAGGGAAGATTAGTTTATCGTTTTGGAGGTGAACCTGTTGGCTCTTTTGTTCAGCCACGTTTGAGGCCTTTGATGCCAGCTATTGCTCATGCACTGTTTATGGATATTACACATGATAATGAATGTCCAATTCAGCACCGATCTGCATATGATGCTCTTCCTAGTGCAATGATTGTTTCCATGGCATGCTGTGCTACAGGAAGCACCAAAGGCTATGATGAACTGGTACCACACCAGATCTCTGTGGTATCTGAAGAGAGGTTTTATGCAAAATGGAATCCAGCAGCACACCTGACTTCTGGTGAAGTTAATTTGCAGACAGGAATTCTAGCAGGAAGGCTGGCCATAAACCGGCTGCATCAGGAGCTGGGGGCTAAAGGCTTTAATCAGGTATACGTAGATCAAGTTGATGAAGATATAGTGGCAGTGACAAGACATTGTCCTAACACACACCAGTCTGTTGTGGCTGTAAGTCGAACTGCTTTCAGGGATCCTAAAACTTCCTTCTACAGTAAAGAAGTACCTGAAATGTGTATCCCAGGTAAAATAGAAGAAGTAGTACTCGAGGCTAGGACTATTGAGAGAAATACTAGTCCTTACAAAAAAGATGAACGTTTTATAAATGGATTGCCTAATTTCACAATGGAACTCAGAGAGCATATCCAGATTAAAGACAGTAAAATTATAAAGCAAGCTGGAACTGCCATAAAAGGGCCAAATGAATTTGTTCAAGAAATAGAATTTGAAAAATTAACACCAGGAAGTGTAATAGTATTCAGAGTTAGTCTTGACCCAAAGGCACAAGAGGCTGTTGGTGTACTCCGCAATCATTTGATCCAGTTCAGCCCTCATTTTAAATCTGGAAGTCTTCCTGATGATCACTCAGCATCTATATTAAAAACATTATTTTCTTCTATTGCATCTAAACTAACTTTGACTGACCTAAATCAAGTACTGTATAGGTGTGAGGCAGAAGAACAAGAAGATGGTGGAGGTTGTTACAATATACCAAACTGGTCACCGCTGAAGTATGCAGGCCTCCAAGGGTTAATGTCAGTGATGGCAGACATTAGACCAAAGAATGATTTGGGTCATCCCTTTTGTGATAATTTAAGATCTGGAGACTGGATGATTGATTATGTCAGTAATCGTCTGATTTCACGTGCAGGAGCCTGTGCAGAAGTTGGTAAATGGTTGAAGGCCATGTTTGTCTACCTAAAGAGAATTCCACGTTACCTCATCCCATGTTACTTTGATGCCATATTAGTAGGTGCATACACAACGCTTCTGGATGTGGGATGGCATCAGATGTCTAGCTTTGTCCAGAATGGATCAACATTTGTTAAACACCTTTCCTTGGGTTCAGTCCAGATGTGTGGGATAGGAAAATATTCTTGTCTGCCAGATCTATCTCCTTCCTTACATGATGTTCCCTATAGGCTGAATGAGATTACAAATGAGAAAGAACAGTGTTGTGTTTCCTTGGCAGCTGGTTTACCTCACTTCTCTTCTGGAATTTTTCGCTCCTGGGGAAGGGATACCTTTATTGCACTGAGAGGTCTAATGCTAGTTACTGGGCGCTATCTAGAAGCAAGAAACATCATTTTAGCGTTTGGTGGGACTTTAAGACATGGTCTCATTCCCAATCTGCTTGGTCAGGGGACACATGCCAGATACAACTGTCGTGATGCTGTATGGTGGTGGCTTCAGTGTATTCAGGACTACTGTAAAATTGTTCCAAACGGATTAGACATTCTCAGGTGTCCTGTTTCTAGGATGTACCCAAGAGATGACTCTTCTCCTCAGCCTGCAGGCACTATGGATCAGCCGCTTTATGAAGTAATACAGGAAGCAATGCAACGACACATGGAAGGCATAAATTTCCGAGAAAGGAATGCTGGTCCGCAGATAGATCAAAACATGAGAGATGAAGGTTTTAATGTAACTGCGGGTGTTGACCATGAAACTGGCTTTGTCTTTGGAGGGAACCGCTTCAATTGTGGCACTTGGATGGATAAAATGGGAGAGAGCGACAGAGCTCGCAACAGAGGAATTCCTGCTACTCCAAGAGATGGCTCTGCTGTGGAAATCGTTGGCCTGTGCAAGTCAGCTGTTCGCTGGTTGCTGGATTTATCTGGGAAAAATGTGTTTCCATTCCATGGAGTCACTGTAAAAAGACATGGAAAGGAGGAGACTATCACATACGATGAGTGGAACAGAAAAATTCAAGGACACTTTGAAAGGCTGTTCTTTGTCTCTGAGAACCCAGCAGATCCTAATGAGAAACATCCAAATCTCGTTCACAAACGTGGAATTTATAAGGACAGCTATGGAGCTTCAAGTCCATGGTGTGATTACCAACTCAGGCCAAATTTTACAATAGCAATGGTTGTGGCCCCTGAGTTGTTCACACCTGAGAGAGCTTGGAAGGCTCTGCAGATAGCAGAGGAAAAACTGCTTGGTCCATTAGGCATGAAAACCTTAGACCCAGATGATATGGTTTACTGTGGAGTGTATGATAATGCTCTTGACAATGACAACTATAATGTAGCCAGAGGTTTTAATTATCACCAAGGACCTGAATGGCTGTGGCCAATTGGATATTTTCTTCGTGCCAAATTGTACTTCTCAAAGTTGATTGGTCCAGAGATATATGCAAAAACTGTTGTTATGATTAAGAATGTTCTTTCTCGCCACTATGTTCACCTTGAAAGCAGGTCATCCTGGAAAGGGCTTCCAGAACTGACCAATGAAAATGGACAGTATTGCCCTTTTAGCTGTGAAACTCAGGCCTGGTCAATTGGTGTTATCCTTGAAATCCTCTACGACTTGTAA
>Eurypyga_helias_agl
ATGCCGAGCGCTAAGGAGACGCGGCTGCTGCACCTCGGCGAGATGGAGAAGATGGAGAAGACCCTCTTCAGGCTTGAGCAAGGTTTTGAACTACAGTTTCGATTGGGCCCGACTCTTCAAGGCAAGCCTGTTACTGTGTACACAAATTATCCAGCTTCTGGAGAAGTATTTGATCGCCACAAGTTCAGGGCCCTGTCGTGGCACAATCCCACAGGAAAAGAAGATGACTCTGACAAATACTGCAAGCTGGATCTCCTGATTTCTGGGTCATACCAGTACTATTTCAGTCTTGGAAATGAAAAAAGTGGTGGAGGTTACATAGTTGTGGATCCCATTTTGCGTGTTGGAGCGGACAATCATGTATTACCATTGGATTGTGTTACACTCCAGACGTTCCTTGCTAAGTGTCTGGGACCGTTTCACGAATGGGAAGATAGGCTTAAAGTTGCGAAAGAAACAGGTTACAACATGATTCACTTTACACCACTGCAGAAGCTTGGACTGTCCAGATCATGTTACTCACTGGCTGATCAGTTAGAAGTAAATCCTGAATTTTCAAGCCATAATAAAAAGTGCACTTGGAGTGATATAGGAGCTCTCGTGGAAAAAATGAAAAATGAATGGAACATGCTTTGCATCACAGATGTAGTCTACAATCATACTGAAGCTACTAACAGTGAGTGGCTCAGGATGCATCCAGAATGTGGCTATAACCTTGTAAATTCTCCTCACCTGAAGCCAGCTTGGGTCTTGGATAGAGCTCTGTGGCACTTGACCTGTATGGTGGCTGATGGAAAGTATACTGCTAAAGGTGTGCCTCCCTTGATTGAAAATGATCATCACCTGAATTGTATCCGTAAAATAATTTGGGAAGATATATACCCAAAAATTAAGCTATGGGAGTTTTTCCAAGTGGATGTTAACAAAGCTGTGCAGCAATTTAAAACGCTTCTTACTCAAGGCAAAATGAGCACTAAATCTGATCCAAATCAACATCTTCAAGTAGTTCAGGACCCTGATTTTAGACGATTTGGCTGTACTGTAGATATGAATATAGCCTTGGCAACATTCATACCACACAGCAATGGACCAGCTGCAATAGAAGAATGTTGCAACTGGTTTCGCAAGAGGATTGAGGAATTGAACACTGAACAATACAGACAAACTAATCACCACCAAGAGCAGGCCATCAATTGTCTTGTGGGGACTGTGGTTTATGAACGACTGGCTGGTGATGGTCCTAAGCTGGGTCCTATCAGTAGAAAATATCCCTTAGTTACCAGGTATTTTACTTACCCATTCAAAGAGCTGACTGTGGAGGAAGAAGAGACTATGATACATCAGCCAGATAAAGCTTGTTATTTCATGGCTCATAATGGCTGGGTTATGGGGGATGATCCTCTCAGAAACTTTGCAGAACCAGGCTCAAATGTTTACTTGAGAAGAGAGCTTATTTGTTGGGGAGACAGTGTGAAACTGCGTTACGGTAAAAAACCTGAAGACTGCCCATACCTCTGGGCACATATGAAGAAATACACTGAAATCACTGCCAAACATTTCCACGGTGTTCGTCTTGACAATTGTCACTCAACACCTATTCATGTAGCTGAGGAGATGCTAGCAACAGCCAGATCAGTCAGACCTGATCTTTATGTGATAGCTGAACTCTTCACGGGCAGTGAGTACATTGACAATGTTTTTGTCAACCGCCTGGGAATTACCAGCCTGATTAGAGAGGCAATGACCGCTTATAATAGCCATGAAGAGGGAAGGCTGGTTTATCGTTTTGGAGGTGAACCTGTTGGCTCTTTTGTTCAGCCACGTTTGAGGCCTTTGATGCCAGCTATTGCTCATGCACTGTTCATGGATATTACACATGACAATGAATGTCCAATTCAGCACCGATCTGCATATGATGCTCTTCCTAGTGCAATGATTGTTTCCATGGCATGTTGTGCTACAGGAAGCACCAAAGGCTATGATGAACTAGTACCACACCAGATCTCTGTAGTATCTGAAGAGAGGTTTTATTCTAAATGGAATCCAGCAGCACACCTGAGTTCTGGTGAAGTTAACTTCCAAACAGGAATTCTAGCAGGAAGGCTGGCCATAAACAGGCTGCATCAGGAGCTAGGAGCTAAAGGCTTTAATCAGGTGTATGTGGATCAAGTTGATGAAGATATAGTGGCAGTGACAAGACATTGCCCAAACACACACCAATCTGTTGTGGCTGTAAGTCGAACTGCCTTTAGGGATCCTAAAACGTCCTTCTTCAGTAAAGAAGTACCCGAAATGTGTATCCCAGGAAAAATAGAAGAAGTAGTACTTGAGGCTAGGACTATTGAGAGAAAAGCTAGTCCTTACAGAAAAGATGAACATTTTATAAATGGATTGCCTAATTTCACAGTGGAACTCAGAGAGCATATCCAGATTAAAGAGAGTAAAATTATAAAGCAAGCTGGAACTGCCATAAAAGGGCCAAATGAATTTGTTCAAGAAATAGAATTTGAAAAGTTAACACCAGGAAGTGTAATAGTATTCAGAGTTAGTCTGGACCCAAAGGCACAAGAGGCTGTTGGTGTACTCCGCAATCATTTGATCCAGTTCAGCCCTCATTTTAAATCTGGAAGTCTTCCTGATGATCATTCAGAACCTATATTAAAAACATTATTTTCTTCTATTGCATCTAAACTAACTTTGGCTGACCTAAATCAAGTACTGTATAGGTGTGAGGCAGAAGAGCAAGAAGATGGTGGAGGTTGCTACGATGTACCAAACTGGTCACCGCTGAAGTATGCAGGCCTGCAAGGGTTTATGTCAGTGATGGCAGACATCAGACCAAAGAATGACTTGGGTCATCCATTTTGTGATAACTTAAGATCTGGAGACTGGATGATCGATTATGTCAGTAATCGTCTGATTTCACGTGCAGGAGCCTGTGCAGAAGTTGGCAGATGGTTGAAGGCCATGTTTGTCTACCTAAAAAGAATTCCACGTTACCTCATCCCCTGTTACTTTGATGCCATATTAGTGGGTGCATACACAACACTTCTGGATGTGGGATGGCATCAGATGTCTAGCTTTGTGCAGAATGGTTCAACATTTGTTAAACACCTTTCCTTGGGTTCAGTCCAGATGTGTGGGATAGGAAAATACTCTTCTCTGCCAGATCTGTCGCCTTCCTTACGTGATGTTCCTCGTAGGCTGAATGAGATTACAGATAAGGAAGAACAGTGTTCTGTTTCCTTGGCAGCTGGTTTACCTCACTTTTCTTCTGGAATTTTTCGCTCCTGGGGAAGGGATACCTTTATTGCACTGAGAGGTCTAATGTTAGTTACCGGGCGATATCTAGAAGCAAGAAACATCATTTTAGCATTTGGTGGGACCTTAAGACATGGTCTCATTCCCAATCTGCTTGGTCAGGGGACACATGCCAGATACAACTGTCGTGATGCTGTATGGTGGTGGCTTCAGTGTATCCAGGACTACTGTAAAATTGTTCCAGATGGATTAGACATTCTCAGGTGTCCTGTTTCTAGGATGTACCCAAGAGATGACTCTTCTCCTCAGCCTGCAGGCACTGTGGATCAGCCACTTTATGAAGTAATACAGGAAGCAATGCAACGACACATGGAAGGCATAAGTTTCAGAGAAAGGCATGCTGGTCCGCAGATAGATCAGAACATGAGAGATGAAGGTTTTAATGTAACTGCAGGTGTTGACCTTGAAACTGGCTTTGTCTTTGGTGGGAACCGCTTCAATTGCGGCACTTGGATGGATAAAATGGGAGAGAGTGACAGAGCTCGCAACAGAGGCATTCCAGCTACTCCAAGAGATGGCTCTGCTGTGGAAATTGTTGGCCTGTGCAAGTCGGCTGTTCGCTGGTTGGTGGATTTATCTGGGAAAAATGTGTTTCCATTCCATGGAGTGACTGTAAAAAGACATGGGAAGGAGGAGACTATCACATATGATGAGTGGAACAGAAAAATTCAAGGACACTTTGAAAGGCTGTTCTTTGTCTCTGAGAACCCAGCAGATCCTAATGAGAAACATCCAAATCTTGTTCACAAACGTGGAATTTATAAGGACAGCTATGGAGCTTCAAGTCCATGGTGTGATTACCAACTCAGGCCAAATTTTACAATAGCAATGGTTGTGGCCCCTGAGTTGTTCATGCCTGAGAGAGCTTGGAAAGCTCTGCAGATAGCAGAGGAAAAACTGCTTGGTCCATTAGGCATGAAAACCTTAGACCCAGATGATATGGTTTACTGCGGCGTATATGATAATGCTCTTGACAATGACAACTATAATGTAGCCAGAGGTTTTAATTATCATCAGGGACCTGAATGGCTGTGGCCAATTGGATATTTTCTTCGGGCCAAACTGTACTTCTCAAAGTTGATTGGTCCAGAGATATATGCAAAAACTGTTGTTATGATTAAGAATGTTCTTTCTCGACACTATGTTCACCTTGAAAAATCATCCTGGAAAGGGCTTCCAGAACTGACAAATGAAAATGGACAGTATTGCCCGTTTAGCTGTGAAACTCAGGCCTGGTCAATTGGTGTTATCCTCGAAATCCTTTATGACTTGTAA
>Phaethon_lepturus_agl_partial
TTTGAACTACAGTTCCGGTTGGGCCCAACTCTTCAAGGCAAACCTGTTACTGTGTACACAAATTATCCAGCTTCTGGAGAAGTATTTGATCGCCACAAGTTCAGGACACTATTGTGGCATAATCCCACAGGAAAAGAAGATGACTCTGACAAATACTGCAAGCTGGATCTCCAAATTTCTGGGTCATACCAGTACTATTTCAGTCTTGGAAATGAAAAAAGTGGTGGAGGTTACATAGTTGTGGATCCTATTTTGCATGTTGGAGCTGATAATCATGTGCTACCTTTGGATTGTGTTACACTCCAGACGTTCCTCGCCAAGTGTCTGGGACCGTTTCATGAGTGGGAAGATAGGCTTAAAGTTGCAAAAGAAACAGGTTACAACATGATTCATTTTACACCACTGCAGAAGCTTGGACTGTCTAGATCATGTTATTCACTGGCTGATCAGTTAGAAATAAATCCTGAATTTTCAAGCCATGATAAAAAGTGCACTTGGAGTGATATAGGAGCTCTTGTGGAAAAATTGAAAAATGAATGGAATATGCTTTGCATCACAGATGTAGTCTACAATCATACTGAAGCTACAAACAGTGAATGGCTCAGGATGCATCCAGAATGTGGCTATAACCTTGTAAATTCTCCTCACTTGAAGCCAGCTTGGGTCTTGGATAGAGCTCTGTGGCACTTGACCTGTATGGTAGCTGATGGAAAGTGTACTGCTAAAGGGGTCCCTCCCGTGATTGAAAATGATAATCACCTGAACTGTATCCGTAAGATAATTTGTGAAGATATATATCCAAAAATTAAACTATGGGAATTTTTCCAAGTGGATGTTAACAAAGCTGTGCAGCAATTTAAAACCCTTCTAACTCAAGGCAAAATGAGCACTAAATCTGATCCAAATCAACATCTTCAAATCGTTCAGGACCCTGAATATAGACGATTTGGCTGTACTGTAGATATGAATATAGCATTGGCAACATTCATACCACACAGCAATGGACCAGCTGCAATAGAAGAATGTTGTAACTGGTTTCGCAAGAGGATTGAGGAACTGAATGCTGAACAATACAGACAAACTAATCACCATCAAGAGCAGGCTGTCAATTGTCTTGTGGGGACTGTGGTTTATGAACGACTTGCTTGTGATGGTCCTAAGCTGGGTCCTATCAGTAGAAAATATCCTTTAGTTACCAGATACTTTACTTACCCATTCAAAGAGCTGACTGTGGAGGAAGAAGAAACTATGATACATCAGCCAGATAAAGCTTGTTATTTCATGGCCCATAATGGTTGGGTTATGGGAGATGATCCTCTTAGAAACTTTGCAGAACCAGGTTCAAATGTTTATTTGAGAAGAGAGCTTATTTGTTGGGGAGACAGTGTGAAACTGCGTTATGGTAATAAACCTGAAGACTGCCCATACCTCTGGGCACATATGAAAAAATACACTGAAATCACTGCCAAATATTTCCATGGTGTTCGTCTTGACAACTGTCACTCAACACCTATTCATGTAGCTGAGGAGATGCTAGCAACAGCCAGATCAGTCAGACCTAATCTTTATGTGATAGCTGAACTCTTCACGGGCAGTGAGTACATTGACAATGTTTTTGTCAACCGCCTGGGAATTACCAGCCTGATTAGAGAGGCAATGACTGCTTATAATAGCCATGAAGAAGGAAGGTTAGTTTATCGTTTTGGAGGTGAACCTGTAGGCTCTTTTGTTCAGCCACGTTTGAGGCCTTTGATGCCAGCTATTGCTCATGCACTGTTTATGGATATTACACATGATAATGAATGTCCAATTCAGCACCGATCTGCATATGATGCTCTTCCTAGTGCAATGATTGTCTCCATGGCATGCTGTGCTACAGGAAGCACCAAAGGCTATGATGAACTAGTACCACACCAGATCTCTGTAGTATCTGAAGAGAGGTTTTATGCAAAATGGAATCCAGCAGCGCACCTGTCTTCTGGTGAAGTAAATTTCCAAACAGGAATCCTAGCAGGAAGGCTGGCCATAAACAGGCTGCATCAGGAGCTGGGGGCTAAAGGCTTTAATCAGGTGTATGTAGATCAAGTTGATGAAGATATAGTGGCAGTGACAAGACACTGCCCTAACACCCACCAGTCTGTTGTGGCTGTAAGTCGAACTGCCTTCAGGGATCCTAAAACTTCCTTCTACAGTAAAGAAGTACCTGAAATGTGTATCCCAGGAAAAATAGAAGAAGTAGTACTTGAGGCTAGGACTATTGAGAGAAATGCTAGTCCTTACAAAAAAGATGAACGCTTTATAAATGGATTGCCTAATTTCACAATGGAACTCAGAGAGCATATCCAGATTAAAGACAGTAAAATTATAAAGCAAGCTGGAACTGCCATAAAAGGGCCAAATGAATTTGTTCAAGAAATAGAATTTGAGAAATTAACACCAGGAAGTGTCATAGTATTCAGAGTTAGTCTTGACCCAAAGGCACAAGAGGCTGTTGGTGTACTCCGCAATCACTTGATCCAATTCAGCCCTCATTTTAAATCTGGAAGTCTTCCTGATGATCATTCAGCACCTGTATTAAAAACATTATTTTCTTCTATTGCATCAAAACTAACTTTGGCTGACCTAAATCAAGTACTGTACAGGTGTGAGGCAGAAGAACAAGAAGATGGCGGAGGTTGTTATAATATACCAAACTGGTCACCACTGAAGTATGCAGGCCTCCAAGGGTTAATGTCAGTGTTGGCAGACATTAGACCAAAGAATGATTTGGGTCATCCATTTTGTGATAATTTAAGATCTGGAGACTGGATGATTGATTATGTCAGTAATCGTCTGATTTCACGTGCAGGAGCCTGTGCAGAAGTTGGTAAATGGTTGAAGGCCATGTTTGTCTACTTAAAGAGAATTCCACGTTACCTCATCCCGTGTTACTTTGATGCCATATTAGTGGGTGCATACACAACCCTTCTGAATGTGGGATGGCATCAGATGTCTAGCTTTGTGCAGAATGGATCAACATTTGTTAAACACCTTTCCTTGGGTTCAGTCCAGATGTGTGGGATAGGAAAATATTCCTGTCTGCCAGATCTGTCTCCTTCCTTACATGATGTTCCCTATAGGCTGAATGAGATTACAAATGAGAAAGAACAATGTTGTGTTTCCTTGGCAGCTGGTTTACCTCACTTTTCATCAGGAATTTTTCGCTCTTGGGGAAGGGATACCTTTATTGCACTGAGAGGTCTAATGTTAGTTACTGGGCGCTATCTAGAGGCAAGAAACATCATTTTATCATTTGGTGGGACTTTAAGACATGGTCTCATTCCCAATCTGCTTGGCCAGGGGACACATGCCAGATACAACTGTCGTGATGCTGTATGGTGGTGGCTTCAGTGTATCCAGGACTACTGTAAAATTGTTCCAAATGGATTAGACATTCTCAGGTGTCCTGTTTCGAGGATGTACCCAAGAGATGACTCTTCTCCTCAGCCTGCAGGCACTATGGATCAGCCACTTTATGAAGTAATACAGGAAGCAATGCAACGACACATGGAAGGCATAAATTTCCGAGAAAGGAATGCTGGTCCGCAGATTGATCAAAACATGAGAGATGAAGGTTTTAATGTAACTGCAGGTGTTGACCATGAAACTGGCTTTGTGTTTGGAGGGAACCGCTTCAATTGTGGCACTTGGATGGATAAAATGGGAGAGAGCGACAGAGCTCGCAACAAAGGAATTCCAGCTACTCCAAGAGATGGCTCTGCAGTGGAAATTGTTGGCCTTTGCAAGTCGACTGTTCGCTGGTTGCTGGATTTATCTGGGAAAAACGTGTTTCCATTCCATGGAGTCACTGTAAAAAGACATGGAAAGGAGGAGACTATCACGTATGATGAATGGAACAGAAAAATTCAAGGACACTTTGAAAGGCTGTTCTTTGTCTCTGAGAATCCAGCAGATCCTAATGAGAAACATCCAAATCTTGTCCACAAACGTGGAATTTATAAGGACAGCTATGGAGCTTCAAGTCCGTGGTGTGATTACCAACTGAGGCCAAATTTTACAATAGCAATGGTTGTGGCCCCTGAGTTGTTCACACCTGAGAGAGCCTGGAAAGCTCTGCAGATAGCAGAGGAAAAACTGCTTGGTCCATTAGGCATGAAAACCTTAGACCCAGATGATATGGTTTACTGTGGAATATACGATAATGCTCTTGACAATGACAACTATAATGTAGCCAGAGGTTTTAATTATCACCAAGGACCTGAATGGCTGTGGCCAATTGGATATTTTCTTCGTGCCAAATTGTACTTCTCAAAGCTGATTGGTCCAGAGATACATGCAAAAACTGTAGTTATGATTAAGAATGTTCTTTCTCGCCATTATGTTCACCTTGAAAGATCATCCTGGAAAGGGCTTCCAGAACTGACCAATGAAAATGGACAGTATTGCCCTTTTAGCTGTGAAACTCAGGCCTGGTCGATTGGTGTTATCCTTGAAATCCTTTATGACTTGTAA
>Phoenicopterus_ruber_agl_partial
ACGCGGCTGCTGCACCTCAGCGAGATGGAGAAGCTGGACAAGACCCTCTTCAGGCTGGAGCAAGGTTTTGAACTACAGTTCCGGTTGGGCCCGACTCTTCAAGGCAAGCCTGTTACTGTGTACACAAATTATCCAGCTTCTGGAGAAGTATTTGATCGCCACAAGTTCAGGACACTATCGTGGCACAATCCCACAGGAAAAGAAGATGACTCTGACAAATACTGCAGGCTGGATCTCCAAATTTCTGGGTCATACCAGTACTATTTCAGTCTTGGAAATGAAAAAAGTGGTGGAGGTTACATAGTTGTGGATCCTATTTTGCATGTTGGAGACGATAATCATGTGTTACCTTTGGATTGTGTTACACTCCAGACGTTCCTTGCTAAGTGTCTGGGACCGTTTCATGAATGGGAAGATAGGCTTAAAGTTGCAAAAGAAACAGGTTACAACATGATTCATTTTACACCACTGCAGAAGCTTGGACTGTCTAGATCGTGTTACTCACTGGCTGACCAGTTAGAAGTAAATCCTGAATTTTCAAGCCATAATAAAAAGTGCACTTGGAGTGATATAGGAGCTCTTGTGGAAAAACTGAAAAATGAATGGAATATGCTTTGCATCACAGATGTAGTCTACAATCATACTGCAACTAACAGTGAGTGGCTCAGGATGCATCCAGAATGTGGCTATAACCTTGTAAATTCTCCTCACCTGAAGCCAGCTTGGGTCTTGGATAGAGCTCTGTGGCACTTGACCTGCATGGTGGCTGATGGAAAGTATACTGCTAAAGGAGTCCCTCCCTTGATTGAAAATGATCATCACCTGAATTGTGTCCGTAAAATAATTTGGGAAGATATATATCCAAAAATTAAACTATGGGAATTTTTCCAAGTGGATGTTAACAAAGCTGTGCAGCAGTTTAAAACCCTTCTAACTCAAGGCAAAATGAGCACTAAATCTGATCCAAATCAACATCTTCAAATAGTGCAGGACCCTGATTATAGGCGATTTGGCTGTACTGTAGATATGAATATAGCATTGGCAACATTCATACCACACAGCAATGGACCAGCTGCAATAGAAGAATGTTGCAACTGGTTTCGCAAGAGGATTGAGGAACTGAATGCTGAACAATACAGACAAACTAATCACCATCAAGAGCAGGCTGTCAATTGTCTTGTGGGGACTGTGGTTTATGAACGACTGGCTGGTGATGGTCCTAAGCTGGGTCCTATCAGTAGAAAATATCCTTTAGTTACCAGGTATTTTACTTATCCATTCAAAGAGTTAACTGTGGATGAAGAAGAAACTATGATACATCAGCCAGATAAAGCTTGTTATTTCATGGCTCATAACGGCTGGGTTATGGGAGATGATCCTCTTAGAAACTTTGCAGAACCAGGTTCAAATGTTTACTTGAGAAGAGAACTTATCTGTTGGGGAGACAGTGTGAAACTGCGTTATGGTAATAAACCTGAAGACTGCCCATACCTCTGGGCACATATGAAAAAATACACCGAAATCACTGCCAAATATTTCCATGGTGTTCGTCTTGACAACTGTCACTCAACACCTATTCATGTAGCTGAGGAGATGCTAGCAACAGCCAGATCAGTCAGACCTAATCTTTATGTGATAGCTGAACTCTTCACGGGCAGTGAGTACATTGACAATGTTTTTGTCAACCGCCTGGGAATTACCAGCCTGATTAGAGAGGCAATGAGTGCTTATAATAGCCATGAAGAGGGAAGGTTAGTTTATCGTTTTGGAGGTGAACCTGTTGGCTCTTTTGTTCAGCCACGTTTGAGGCCTTTGATGCCAGCTATTGCTCATGCACTGTTTATGGATATTACACACGATAATGAATGTCCAATTCAGCACCGATCTGCATATGATGCTCTTCCTAGTGCAATGATTGTTTCCATGGCGTGCTGTGCTACAGGAAGCACCAAAGGCTACGATGAACTAGTACCACATCAGATCTCTGTAGTATCTGAAGAGAGGTTTTATGCAAAATGGAATCCAACAGCGCAACTGACTTCTGGTGAAGTTAATTTCCAAACAGGAATTCTAGCAGGAAGGCTGGCCATAAACAGGCTGCATCAGGAGCTGGGGGCTAAAGGCTTTAATCAGGTGTATGTAGATCAAGTTGATGAAGATATAGTGGCAGTGACGAGACATTGTCCTAACACACACCAGTCTGTTGTGGCTGTAAGTCGAACTGCTTTCAGGGATCCTAAAACTTCCTTCTACAGTAAAGAAGTACCTGAAATGTGTATCCCAGGAAAAATAGAAGAAGTAGTACTTGAGGCTAGGACTATTGAGAGAAATGCTAGTCCTTACAAAAAAGATGAACACTTTATAAATGGACTGCCTAATTTCACAGTGGAGCTCAGAGAGCATATCCAGATTAAAGACAGTAAAATTATAAAGCAAGCTGGAACTGCCATAAAAGGGCCAAATGAATTCGTTCAAGAAATAGAATTCGAAAAATTAACACCAGGAAGTGTAATAGTATTCAGAGTTAGTCTTGACCCAAAGGCACAAGAGGCTGTTGGTGTACTCCGCAATCATTTGATCCAGTTTAGTCCTCATTTTAAATCTGGAAGTCTTCCTGATGATCATTCAGCACCTATATTAAAAACACTATTTTCTTCTATTGCATCCAAACTAACTTTGGCTGACCTAAATCAAGTACTGTATAGGTGTGAGGCAGAAGAACAAGAAGATGGTGGAGGTTGTTACAACATACCAAACTGGTCACCGCTGAAGTATGCAGGCCTCCAAGGGTTAATGTCGGTGATGGCAGACATCAGACCAAAGAATGATTTGGGTCATCCATTTTGTGATAATTTAAGATCTGGAGACTGGATGATTGATTATGTCAGTAATCGTCTGATTTCACGTGCAGGAGCATGTGCAGAAGTTGGTAAATGGTTGAAGGCCATGTTTGTCTACCTAAAGAGAATTCCACGTTACCTCATCCCATGTTACTTTGACGCCATATTAGTGGGTGCATACACAACGCTTCTGGATGTGGGATGGCATCAGATGTCTAGCTTTGTGCAGAATGGATCAACATTTGTTAAACACCTTTCCTTGGGTTCAGTCCAGATGTGTGGGATAGGAAAATATTCTTGTCTGCCAGATCTGTCTCCTTCCTTACATGATGTTCCCTATAGGCTGAATGAGATTACAAATGAGAAAGAACAGTGTTGTGTTTCCTTGGCAGCTGGTTTACCTCATTTTTCGTCTGGAATTTTTCGCTCTTGGGGAAGGGATACCTTTATTGCACTGAGAGGTCTAATGTTAGTTACTGGACGCTATCTAGAAGCAAGAAACATCATTTTAGCATTTGGTGGGACTTTAAGACACGGTCTCATTCCCAATCTGCTTGGCCAGGGGACACATGCCAGATACAACTGTCGGGATGCTGTATGGTGGTGGCTTCAGTGTATCCAGGACTACTGTAAAATTGTTCCAAATGGATTAGACATTCTCAGGTGTCCTGTTTCTAGGATGTACCCAAGAGATGACTCTTCTCCTCAGCCTGCAGGCACTATGGATCAGCCACTCTATGAAGTAATACAGGAAGCAATGCAACGACACATGGAAGGCATAAATTTCCGAGAAAGGAATGCTGGTCCGCAGATAGATCAAAACATGAGAGATGAAGGTTTTAATGTAACTGCAGGTGTTGACCATGAAACTGGCTTTGTCTTTGGAGGGAACCGCTTCAATTGTGGCACTTGGATGGATAAAATGGGAGAGAGCGACAGAGCTCGCAACAGAGGAATTCCAGCTACTCCAAGAGATGGCTCTGCTGTGGAAATTGTTGGCCTGTGCAAGTCAGCTGTTCGCTGGTTGTGGGATTTATCTGGGAAAAATGTGTTTCCGTTCTCTGGAGTCACTGTAAAAAGACATGGAAAGGAGGAAACTATCACATATGATGAGTGGAACAGAAAAATTCAAGGACACTTTGAAAGGCTGTTCTTTGTCTCCGAGAACCCAGCAGATCCTAATGAGAAACATCCAGATCTCGTTCACAAACGTGGAATTTATAAGGACAGCTATGGAGCTTCAAGTCCATGGTGTGATTACCAACTCAGGCCAAATTTTACAATAGCAATGGTTGTGGCCCCTGAGTTGTTCACACCTGAGAGAGCTTGGAAAGCTCTGCAGATAGCAGAGGAAAAACTGCTTGGTCCATTAGGCATGAAAACCTTAGACCCAGATGATATGGTTTACTGTGGAGTATATGATAATGCTCTTGACAATGACAACTACAATGTAGCCAGAGGTTTTAATTATCACCAAGGACCTGAATGGCTGTGGCCAATCGGATACTTTCTTCGTGCCAAACTGTACTTCTCAAAGTTGATTGGTCCAGAGATATACGCAAAAACTGTAGTTATGATTAAGAATGTTCTTTCTCGCCACTATGTTCACCTTGAAAGCAGATCATCCTGGAAAGGGCTTCCAGAACTGACCAATGAAAATGGACAGTATTGCCCTTTTAGCTGTGAAAGTCAGGCCTGGTCGATTGGTGTTATCCTTGAAATCCTTTATGACTTGTAA
>Charadrius_vociferus_agl
ATGCCGGGGGGTAAGGAGACGCGGCTGCTGCACCTCGGCGAGATGGAGAAGCTGGACAAGACCCTCTTCAGGCTGGAGCAAGGTTTTGAACTACAGTTCCGATTGGGCCCGACTCTTCAAGGCAAGCCCGTTACTGTGTACACAAATTATCCAGCTTCTGGAGAAGCATTTGAGCGCCACAAGTTCAGGACGCTATCGTGGCACAATCCCACAGGAAAAGAAGATGACTCTGACAAATACTGCAAGCTGGATCTCCAAATTTCAGGGTCATACCAGTACTATTTCAGTCTTGGAAATGAAAAAAGTGGTGGAGGTTACATAGTTGTGGATCCTATTTTGCATGTCGGAGCCGATAATCATGTGCTACCTTTGGATTGTGTTACGCTCCAGACGTTCCTCGCAAAGTGTCTGGGACCGTTTCATGAATGGGAAGATAGGCTTAAAGTTGCAAAAGAAACAGGTTACAACATGATTCATTTTACACCACTGCAGAAGCTTGGACTGTCTAGATCATGTTATTCACTGGCTGATCAGTTAGAAGTAAATCCTGAATTTTCAAGCCATAATAAAAAGTGCACGTGGAGCGATATAGGAGCTCTTGTGGAAAAACTGAAAACCGAATGGAATATGCTTTGCATCACAGATGTAGTCTACAATCATACTGAAGCAACTAACAGTGAATGGCTCAGGATGCATCCAGAATGTGGCTATAACCTTGTAAATTCTCCTCACCTGAAGCCAGCTTGGGTCTTGGATAGAGCTCTGTGGCACTTGACCTGTATGGTGGCTGATGGAAAGTGTACTGCTAAAGGGGTCCCTCCCTTGATTGAAAATGATCAACACCTGAATTGTCTCCGTAAAATAATTTGGGAAGATATATATCCAAAAATTAAACTATGGGAATTTTTCCAAGTGGATGTTAACAAAGCTGTGCAGCAATTTAAAACCCTTCTAACTCAAGGCAAAATGAGCACTAAATCTGATCCAACTCAACATCTTCAAATAGTTCAGGACCCTGATTATAGGCGATTTGGCTGTACTGTAGATATGAATATAGCATTGGCAACATTCATACCACACAGCAATGGACCAGCTGCAATAGAAGAATGTTGCAACTGGTTTCGCAAGAGGATTGAGGAACTGAATGCTGAGCAATACAGACACACTAATCACCATCAAGAGCAGGCTGTCAATTGTCTTATGGGGACTGTGGTTTATGAACGACTGGCTGGTAATGGTCCTAAGCTGGGTCCTATCTGTAGAAAATATCCTTTAGTTACCAGGTATTTTACTTATCCATTCAAAGAGCTAACCGTGGAGGAAGAAGAAACTATGATACATCAGCCAGATAAAGCTTGTTATTTCATGGCTCATAATGGCTGGGTTATGGGAGATGATCCTCTTAGAAACTTTGCAGAACCAGGTTCAAATGTTTACTTGAGAAGAGAGCTTATTTGTTGGGGCGACAGTGTAAAACTGCGTTATGGTAATAAACCTGAAGACTGCCCATACCTCTGGGCACATATGAAAAAATACACTGAAATCACTGCCAAATATTTCCACGGTGTTCGTCTTGACAACTGTCACTCAACACCTATTCATGTAGCTGAGGAGATGCTAGCAACAGCCAGATCAGTCAGACCTAATCTTTATGTGATAGCTGAACTCTTCACGGGCAGTGAGTACATTGACAATGTTTTTGTCAACCGCCTGGGAATTACCAGCCTGATTAGAGAGGCAATGACTGCTTATAATAGCCATGAAGAGGGAAGATTAGTTTATCGTTTTGGAGGTGAACCTGTTGGCTCTTTTGTTCAGCCACGTTTGAGGCCTTTGATGCCAGCTATTGCTCATGCGCTGTTTATGGATATTACGCATGACAATGAATGTCCAATTCAGCACCGGTCTGCATATGATGCTCTTCCTAGTGCAATGATTGTTTCCATGGCATGCTGTGCTACAGGAAGCACCAAAGGCTATGATGAGCTGGTACCACATCAGATCTCTGTAGTATCTGAAGAGAGGTTTTATGCAAAATGGAATCCAGCAGCACAACTGACTTCTGGTGAAGTTAATTTCCAAACAGGAATTCTAGCAGGAAGGCTGGCGATAAACAGACTGCATCAGGAGCTGGGGGCTAAAGGCTTTAATCAGGTGTATGTAGATCAAGTTGATGAAGATATAGTGGCAGTGACAAGACACTGTCCTAACACACACCAGTCGGTTGTGGCTGTAAGTCGAACTGCTTTCAGGGATCCTAAAACTTCCTTCTACAGTAAAGAAGTACCTGAAATGTGTATCCCAGGAAAAATAGAAGAAGTAGTACTTGAGGCTAGAACTATTGAGAGAAGTGCTAGTCCTTACAAAAAAGATGAACACTTTATTAATGGATTGCCTAATTTCACAATGGAACTCAGAGAGCACATCCAGATTAAAGACAGTAAAATTATAAAGCAAGCTGGAACTGCCATAAAAGGGCCAAATGAATTTGTTCAAGAAATAGAATTTGAAAAATTAACACCAGGAAGTGTAATAGTATTCAGAGTTAGTCTTGACCCAAAGGCACAAGAGGCTGTTGGTGTACTCCGCAATCATTTGATCCAGTTCAGTCCACATTTTAAATCTGGAAGTCTTCCTGATGATCATTCAGCCCCTATATTAAACACGTTATTTTCTTCTATTGCATCTAAACTAACTTTGGCTGACCTAAATCAAGTACTGTATAGGTGTGAGGCAGAAGAACAAGAAGATGGTGGAGGTTGTTACAATATACCAAACTGGTCACCGCTGAAGTATGCAGGCCTCCAAGGGTTAATGTCAGTGATGGCAGACATTAGACCAAAGAATGATTTGGGTCATCCATTTTGTGATAATTTAAGAGCTGGAGATTGGATGATTGATTATGTCAGTAATCGTCTGATTTCACGTGCAGGAGCCTGTGCAGAAGTTGGTAAATGGTTGAAGGCCATGTTTGTCTACCTAAAGAGAATTCCACGTTACCTCCTCCCATGTTACTTTGATGCCATATTAGTGGGTGCATACACAACGCTTCTGGATGTGGCATGGCATCAGATGTCTAGCTTTGTGCAGAACGGATCAACGTTTGTTAAACACCTTTCCTTGGGTTCAGTCCAGATGTGTGGGATAGGAAAATATTCTTGTCTGCCAGATCTGTCTCCTTCCTTACATGATGTTCCCTACAGGCTGAATGAGATTACGAATGAGAAAGAACAGTGTTGTGTTTCTTTGGCAGCTGGTTTACCTCACTTTTCTTCTGGAATTTTTCGCTCTTGGGGAAGGGATACCTTTATTGCACTGAGAGGTTTAATGTTAGTTACTGGGCGCTATCTAGAGGCAAGAAACATCATTTTAGCATTTGGTGGGACTTTAAGACATGGTCTCATCCCCAATCTGCTTGGCCAGGGAACACATGCCAGATACAACTGTCGTGATGCTGTATGGTGGTGGCTTCAGTGTATCCAGGACTACTGTAAAATTGTTCCAAATGGATTAGACATTCTTAGGTGTCCTGTTTCTAGGATGTACCCAAGAGATGACTCTTCTCCTCAGCCTGCAGGCACTATGGATCAGCCGCTTTATGAAGTAATACAGGAAGCAATGCAACGACACATGGAAGGCATAAATTTCCGAGAAAGGAATGCTGGTCCGCAGATAGATCAAAACATGAGAGATGAAGGTTTTAATGTAACTGCAGGTGTTGACCGTGAAACTGGCTTTGTCTTTGGAGGGAACCGCTTCAATTGTGGCACTTGGATGGATAAAATGGGAGAGAGTGATAAAGCTCGCAACAGAGGAATTCCAGCTACTCCAAGAGATGGCTCTGCTGTGGAAATTGTTGGCCTCTGCAAGTCAGCTGTTCGCTGGTTGCTGGATTTATCTGGGAAAAATGTGTTTCCATTCCGTGGAGTCACTGTAAAAAGACATGGAAAGGAGGAGACTATCACATATGATGAGTGGAACAGAAAAATTCAAGGACACTTTGAAAGGCTGTTCTTTGTCTCTGAGAACCCAGCAGATCCTAATGAGAAACATCCAAATCTCGTTCACAAACGTGGAATTTATAAGGACAGCTATGGAGCTTCAAGTCCATGGTGCGATTACCAACTCAGGCCAAATTTTACAATAGCAATGGTTGTGGCCCCTGAGTTGTTCACACCTGAGAGAGCTTGGAAGGCTCTGCAGATAGCAGAGGAAAAACTGCTTGGTCCATTAGGCATGAAAACCTTAGACCCAGATGATATGGTTTACTGTGGAGTATATGATAACGCTCTTGACAATGACAACTATAATGTAGCCAAAGGTTTTAATTATCACCAAGGACCTGAATGGCTGTGGCCAATTGGGTATTTTCTTCGTGCCAAATTGTACTTCTCAAAGTTGATTGGTCCAGAGATATATGCAAAAACTGTAGTTATGATTAAGAATGTTCTTTCTCGCCACTATGTTCACCTTGAAAGCAGATCATCCTGGAAAGGGCTTCCAGAATTGACCAATGAAAATGGACAATATTGCCCTTTTAGCTGTGAAACTCAGGCCTGGTCGATTGGTGTTGTCCTTGAAATCCTTTATGACTTGTAA
>Balearica_regulorum_agl_partial
TTTGAACTACAGTTCCGATTGGGCCCAACTCTTCAAGGCAAGCCTGTTACTGTATACACAAATTATCCAGCTTCTGGAGAAATATTTGATCGCCACAAGTTCAGGACACTATCGTGGCATAATCCCACAGGAAAAGAAGATGACTCTGACAAGTACTGCAAGCTGGATCTCCAAATTTCTGGGTCATACCAGTACTATTTCAGTCTTGGAAATGAAAAAAGTGGTGGAGGTTACATAGTTGTGGATCCTATTTTGCATGTTGGAGCCGATAATCATGTGTTACCATTGGATTGTGTTACACTCCAGACGTTCCTCGCTAAGTGTCTGGGACCATTTCATGAATGGGAAGATAGGCTTAAAGTTGCAAAAGAAACAGGTTACAACATGATTCATTTTACACCACTGCAGAAGCTTGGACTGTCTAGATCATGTTATTCACTGGCTGATCAGTTAGAAGTAAATCCTGAATTTTCAAGCCATAATAAAAAGTGCACTTGGAGCGATATAGGAGCTCTTGTGGAAAAATTGAAAAATGAATGGAATATGCTTTGCATCACAGATGTAGTCTACAATCATACTGAAGCTACTAACAGTGAATGGCTCAGGATGCATCCAGAATGTGGCTATAACCTTGTAAATTCTCCTCACCTGAAGCCAGCTTGGGTCTTGGATAGAGCTCTGTGGCACTTGACCTGTATGGTGGCTGATGGAAAGTGTAATGCTAAAGGGGTTCCTCCCTTGATTGAAAATGATCATCACCTGAATTGTATCCGTAAAATAATTTGGGAAGATATATATCCAAAAATTAAACTATGGGAATTTTTCCAAGTGGATGTTAACAAAGCTGTGCAGCAATTTAAAACCCTTCTATCTCAAGGCAAAATGAGCACTAAATCTGATCCAAATCAACATCTTCAAATAGTTCAGGACCCTGATTATAGAAGATTTGGGTGTACTGTAGATATGAATATCGCATTGGCAACATTCATACCACACAGCAATGGACCAGCTGCAATAGAAGAATGTTGTAACTGGTTTCGCAAGAGGATTGAGGAACTGAATGCTGAACAATACAGACAAATTAATCACCATCAAGAGCAGGCTGTCAATTGTCTTGTGGGGACTGTGGTTTATGAACGACTGGCTGGCGATGGTCCTAAGCTGGGTCCTATCAGTAGAAAATATCCTTTAGTTACCAGGTATTTTACTTATCCATTCAAAGAGCTGACTGTGGAAGAAGAAGAAACAATGATACATCAGCCAGATAAAGCTTGTTATTTCATGGCTCATAATGGCTGGGTTATGGGAGATGATCCTCTCAGAAACTTTGCAGAACCAGGTTCAAATGTTTACTTGAGAAGAGAGCTTATTTGTTGGGGAGACAGTGTGAAACTGCGTTATGGTAATAAACCTGAAGACTGCCCATATCTCTGGGCACATATGAAAAAATACACTGAAATCACTGCCAAGTATTTCCATGGTGTTCGTCTTGACAACTGTCACTCAACACCTATTCATGTAGCTGAGGAGATGCTAGCAACAGCCAGATCAGTCAGACCTAATCTTTATGTGATAGCTGAACTCTTCACGGGCAGTGAGTACATTGACAATGTTTTTGTCAACCGCCTGGGAATTACCAGCCTGATTAGAGAGGCAATGACTGCTTATAATAGCCATGAAGAGGGAAGGTTAGTTTATCGTTTTGGAGGTGAACCTGTTGGCTCTTTTGTTCAGCCACGTTTGAGGCCTTTGATGCCAGCTATTGCTCATGCACTGTTTATGGATATTACGCATGATAATGAGTGTCCAATTCAGCACCGATCTGCATATGATGCTCTTCCTAGTGCAATGATTGTTTCCATGGCATGCTGTGCTACAGGAAGCACCAAAGGCTATGATGAACTAATACCACACCAGATCTCTGTAGTATCTGAAGAGAGGTTTTATGCAAAGTGGAATCCAGCAGCACACCTGACTTCTGGTGAAGTTAATTTCCAAACAGGAATTCTAGCAGGAAGGCTGGCCATAAACAGGCTGCATCAGGAGCTGGGGGCTAAAGGCTTTAATCAGGTGTATGTAGATCAAGTTGATGAAGATATAGTGGCAGTGACGAGGCATTGCCCTAACACACACCAGTCTGTTGTGGCTGTAAGTCGAACTGCCTTCAGGGATCCGAAAACTTCCTTCTACAGTAAAGAAGTACCTGAAATGTGTATCCCAGGAAAAATAGAAGAAGTAGTACTTGAGGCTAGGACTATTGAGAGAAACGTTAGTCCTTACAAAAAAGATGAACATTTTATAAATGGATTGCCTAATTTCACAATGGAGCTCAGAGAGCATATCCAGATTAAAGAGAGTAAAATTATAAAGCAAGCTGGAACTGCCATAAAAGGGCCAAATGAATTTGTTCAAGAAATAGAATTTGAAAAATTAACACCAGGAAGTGTGATAGTATTCAGAGTTAGTCTTGACCCAAAGGCACAAGAGGCTGTTGGTGTACTCCGCAATCATTTGGTCCAGTTCAGCCCTCATTTTAAATCTGGAAGTCTTCCTGATGATCATTCAGCACCTATATTAAAAACATTATTTTCTTCTATTGCATCGAAGCTAACTTTGTCTGACCTAAATCAAGTACTGTATAGGTGTGAGGCAGAAGAACAAGAAGATGGTGGAGGTTGTTACAATATACCAAACTGGTCACCACTGAAGTATGCAGGCCTCCAAGGGTTAATGTCAGTGATGGCAGACATTAGACCAAAGAATGATTTGGGTCATCCATTTTGTGATAATTTAAGATCTGGAGACTGGATGATTGATTATGTCAGTAATCGTCTGATTTCACGTGCAGGAGCCTGTGCAGAAGTTGGTAAATGGTTGAAGGCCATGTTTGTCTACCTAAAGAGAATTCCACGTTACCTCATCCCATGCTACTTTGATGCCATATTAGTGGGTGCATACACAACGCTTCTGGATGTGGGATGGCATCAGATGTCTAGCTTTGTGCAGAATGGATCAACATTTGTTAAGCATCTTTCCTTGGGTTCAGTCCAGATGTGTGGGATAGGAAAATACTCTTGTCTGCCAGATCTGTCTCCTTCCTTACATGATGTTCCCTATAGGCTGAATGAGATTACAAATGAGAAAGAACAGTGTTGTGTTTCCTTGGCAGCTGGTTTACCTCACTTCTCTTCTGGAATTTTTCGCTCTTGGGGAAGGGATACCTTTATTGCACTCAGGGGTCTCATGTTAGTTACTGGGCGCTATCTAGAAGCAAGAAACATCATTTTAGCATTTGGTGGGACTTTAAGACATGGTCTCATTCCCAATCTGCTTGGTCAGGGGACACATGCCAGATACAACTGTCGTGATGCTATATGGTGGTGGCTTCAGTGTATCCAGGACTACTGTAAAATTGTTCCAAATGGATTAGACATTCTCAGGTGTCCTGTTTCTAGGATGTACCCAAGAGATGACTCTTCTCCTCAGCCTGCAGGCGCTTTGGATCAGCCACTTTATGAAGTAATACAGGAAGCAATGCAACGACACGTGGAAGGCATAAATTTCCGAGAAAGGAATGCTGGCCCACAGATAGATCAAAACATGAGAGATGAAGGTTTTAATGTAACTGCAGGTGTCGACCCAGAAACTGGCTTTGTCTTTGGAGGGAACCGTTTCAATTGTGGCACTTGGATGGATAAAATGGGAGAGAGTGACAGAGCTCGCAACAGAGGAATTCCAGCTACTCCAAGAGATGGCTCTGCTGTGGAAATTGTTGGCCTGTGCAAGTCGGCTGTTCGCTGGTTGCTGGATTTATCCAGAAAAAATGTGTTTCCATTTCGTGGAGTCACTGTAAAAAGACATGGAAAGGAGGAGACTGTCACATATGATGAGTGGAACAGAAAAATTCAAGGACACTTTGAAAGGCTGTTCTTTGTCTCTGAGAATCCAGCAGATCCTAATGAGAAACATCCAAATCTCGTTCACAAACGTGGAATCTATAAGGATAGCTATGGAGCTTCAAGTCCATGGTGTGATTACCAACTCAGGCCAAATTTTACAATAGCAATGGTTGTGGCCCCTGAGTTGTTCACACCTGAGAGAGCTTGGAAAGCTCTGCAAATAGCAGAGGAAAAACTGCTTGGTCCATTAGGCATGAAAACTTTAGACCCAGATGATATGGTTTACTGTGGAGTATATGATAATGCTCTTGACAATGACAACTATAATGTAGCCAGAGGTTTTAATTATCACCAAGGACCAGAATGGCTGTGGCCAATTGGATATTTTCTTCGTGCCAAGTTGTACTTCTCAAAGTTGATTGGTCCAGAGATATATGCAAAAACTGTAGTTATGATTAAGAATGTTCTTTCTCGCCACTATGTTCACCTTGAAAGATCATCCTGGAAAGGGCTTCCAGAACTGACCAATGAAAATGGACAGTATTGCCCTTTTAGCTGTGAAACTCAGGCCTGGTCGATTGGTGTTATCCTTGAAATACTTTATGACTTGTAA
>Mesitornis_unicolor_agl_partial
TTTGAACTACAGTTCCGATTAGGCCCAACTCTTCAAGGCAAGCCTGTTACCGTGTACACAAATTATCCAGCTTCTGGAGAAACATTTGATCGCCACAAGTTCAGGACACTCTCCTGGCACAATCCCACAGGAAAAGAAGATGATTCTGACAAATACTGCAAGCTGGATCTCCAAATTTCTGGATCCTACCAGTACTATTTCAGTCTTGGAAATGAAAAAAGTGGTGGAGGTTACATAGTTGTGGATCCTATTTTGCATGTCGGAGCTGATAATCATGTGTTGCCGTTGGACTGTGTCACGCTCCAGACGTTCCTCGCTAAGTGTCTGGGACCCTTTCATGAATGGGAAGATAGGCTTAAAGTTGCAAAAGAAACAGGTTACAACATGATTCATTTTACACCACTGCAGAAGCTTGGACTGTCTAGATCATGTTATTCGCTGGCTGATCAGTTAGAAGTAAATCCTGAATTTTCAAGCCATAATCAAAAGTGCACTTGGAGTGATATAGGAGCTCTTGTGGAAAAAATGAAAAATGAATGGAATATGCTTTGCATCACAGATGTAGTCTACAATCATACTGAAGCTACCAACAGTGAATGGCTCAGGATGCATCCAGAATGTGGCTATAACCTTATAAATTCTCCTCACCTGAAGCCAGCTTGGGTCTTGGATAGAGCTCTGTGGCATTTTACCTGTATGGTGGCTGATGGAAAGTACACTGCTAAAGGGGTTCCTCCCTTGATTGAAAATGACCATCACCTGAATTGTATTCGTAAAATAATTTGTGAAGAGATATATCCAAAAATTAGACTATGGGAATTTTTCCAAGTGGATGTTAACAAAGCTGTGCAGCAATTTAGAACCCTCCTAACCCAAGGCAAAATAAGCACTAAATCTGATCCAAATCAACATCTTCAAATAGTTCAGGACCCTGATTATAGACGATTTGGCTGTACTGTAGATATGAATATAGCATTGGCAACGTTCATACCACACAGCAATGGACCAGCTGCAATAGAAGAATGTTGTAACTGGTTTCGTAAGAGGATTGAGGAACTGAATGCTGAACAACACAGACAAACTAATCACCATCAAGAGCAGGCTGTCAATTGTCTTGTGGGCACTGTGGTTTATGAACGACTGGCTGGTGATGGTCCGAAGCTGGGTCCTATCAGTAGAAAACATCCCTTAGTTACCAGGTATTTTACTTACCCATTCAAGGAGCTGACTGTGGAGGAAGAAGAAACTATGATACATCAGCCAGATAAAGCTTGTTATTTCATGGCTCATAATGGCTGGGTTATGGGAGATGATCCTCTTAGAAACTTTGCAGAACCAGGTTCAAATGTTTACTTGAGAAGAGAGCTTATTTGTTGGGGAGACAGTGTGAAACTGCGATACGGTAATAAACCTGAAGACTGCCCATACCTCTGGGCACATATGAAAAAATACACTGAAATCACTGCCAAACATTTCCATGGTGTTCGTCTTGACAACTGTCACTCAACTCCAATTCATGTAGCTGAGGAGATGCTAGCAACAGCCAGATCAGTCAGACCTAATCTTTATGTGATAGCTGAACTCTTCACGGGCAGTGAGTACATTGACAATGTTTTTGTCAACCGCCTGGGAATTACCAGCCTGATTAGAGAGGCAATGACTGCTTATAATAGCCATGAAGAGGGAAGGTTAGTTTATCGTTTTGGAGGTGAACCTGTTGGCTCTTTTGTTCAGCCACGTCTGAGGCCTTTGATGCCAGCTATTGCTCATGCACTCTTTATGGACATTACACATGATAATGAATGTCCAATTCAGCACCGATCTGCATACGATGCTCTTCCTAGTGCAATGATTGTTTCCATGGCATGCTGTGCTACAGGAAGCACTAAAGGCTATGATGAACTAGTACCACACCAGATCTCTGTGGTATCTGAAGAGAGGTTTTATGCAAAATGGAATCCAGGAGCACACCTGACTTCTGGTGAAGTTAATTTCCAAACAGGAATTCTAGCAGGAAGGCTGGCCATAAACAGGCTGCATCAGGAGCTGGGGGCTAAAGGCTTTAATCAGGTGTATGTAGATCAAGTTGATGAAGATATAGTGGCAGTGACAAGACATTGTCCTAACACACACCAGTCTGTTGTGGCTGTAAGTCGAACGGCTTTCAGGGATCCTAAAACTTCCTTCTACAGTAAAGAAGTACCTGAAATGTGTATCCCAGGAAAAATAGAAGAAGTAGTACTTGAGGCTAGGACTATTGAGAGAAGTGCTAGTCCTTACAGAAAAGATGAACGTTTTATAAATGGATTGCCTAATTTCACAATGGAACTGAGAGAGCATATCCAGATTAAAGACAGTAAAATTATAAAGCAAGCTGGAACTGCTATAAAAGGGCCAAATGAATTTGTTCAAGAAATAGAATTTGAAAAATTAACACCAGGAAGTGTAATAGTATTCAGAGTTAGTCTTGACCCAAAGGCACAAGAGGCTGTTGGCGTACTCCGCAATCATTTGATCCAGTTCAGCCCTCATTTTAAATCTGGAAGTCTTCCTGATGATCATTCAGCACCTATATTAAAAACATTATTTTCTTCTATTGCATCTAAACTAACTTTGGCAGACCTAAATCAAGTACTGTATAGGTGTGAGGCAGAAGAACAAGAAGATGGTGGAGGTTGTTACAATATACCAAACTGGTCGTCACTGAAGTATGCAGGCCTCCAAGGT
>Mesitornis_unicolor_agl_partial
TTTGTGCAGAATGGATCAACGTTTGTTAAACACCTTTCCTTGGGTTCAATCCAGATGTGTGGGATAGGAAGATATTCTTGTCTGCCAGATCTATCTCCTTCCCTACATGATGTTCCCTATAGGCTGAATGAGATTACAAATGAGAAAGAGCAGTGTTGTGTTTCCTTGGCAGCTGGTTTGCCTCACTTTTCTTCTGGAATTTTTCGCTCCTGGGGAAGGGATACCTTTATTGCACTGAGAGGCCTCATGTTAGTTACTGGGCGCTATCTAGAAGCAAGAAACATCATTTTAGCATTTGGTGGGACTTTAAGACATGGTCTCATTCCCAACCTACTTGGGCAGGGGACACATGCCAGATACAACTGTCGTGATGCTGTATGGTGGTGGCTTCAGTGCATCCAGGACTACTGTAAAATTGTGCCAAATGGAACAGACATTCTCAGGTGTCCTGTTTCTAGGATGTATCCAAGAGATGACTCTTCTCCTCAGCCCCCAGGCACTGTGGATCAGCCACTTTATGAAGTAATACAGGAAGCAATGCAACGCCACATGGAAGGCATAAATTTCCGCGAAAGGAATGCTGGTCCGCAGATAGATCAAAACATGAGAGATGAAGGTTTTACTGTAACTGCAGGTGTTGACAGTGAGACTGGCTTTGTCTTTGGAGGGAATCGCTTCAATTGTGGCACTTGGATGGATAAAATGGGAGAAAGCGACAGGGCTCGCAACAAAGGAATTCCTGCTACTCCACGAGATGGCTCTGCTGTGGAAATCGTTGGCCTGTGCAAGTCGGCTGTTCGCTGGTTACTGGATTTATCTGGGAAAAATGTGTTTCCATTCCGTGGAGTCACTGTGAAAAGACATGGAAAGGAGGAGACTATCACGTATGATGAGTGGAACAGAAAGATTCAAGGACACTTTGAAAGGCTGTTTTTTGTCTCTGAGAACCCAGCAGATCCTAATGAGAGACATCCAAATCTTGTCCACAAACGTGGAATTTATAAGGACAGCTACGGAGCTTCAAGCCCTTGGTGTGATTACCAGCTCAGGCCAAATTTTACAATAGCAATGGTTGTGGCCCCTGAGTTGTTCACACCTGAGAAAGCTTGGAAAGCTCTGAAGATAGCAGAGGAAAAGCTGCTTGGTCCATTAGGCCTGAAAACCTTAGACCCAGACGATATGGTTTACTGTGGAGTATATGATAATGCTCTTGACAATGACAACTATAACGTAGCCAGAGGTTTTAATTATCACCAAGGACCTGAATGGCTGTGGCCAATTGGGTATTTTCTTCGTGCCAAATTGTACTTCTCAAAGTTGATTGGTCCAGAGATATATGCAAAAACTGTAGTTATGATTAAGAATGTTCTTTCTCGCCACTATGTTCACCTTGAAAGATCATCCTGGAAAGGGCTTCCAGAACTGACCAATGAAAATGGACAATATTGCCCTTTCAGCTGTGAAACTCAAGCCTGGTCAATTGGTGTTATCCTTGAAATCCTTTATGACTTGTAA
>Pterocles_gutturalis_agl_partial
TTTGAACTACAGTTCCGATTGGGCCCGACTCTTCAAGGCAAGCCCGTTACTGTGTACACAAATTATCCAGCTTCTGGAGGTGCATTTGATCGCCACAAGTTCAGGACACTATCGTGGCACAATCCTACAGGAAAAGAAGATGACTCTGACAAATACTGCAAGCTGGATCTCCAAATTTCTGGGTCGTACCAGTACTATTTCAGTCTTGGAAATGAAAAAAGTGGTGGAGGTTACATAGTTGTGGATCCTATTTTGCATGTTGGAGCTGATAATCATGTGTTGCCTTTGGATTGTGTTACACTCCAGACGTTCCTTGCTAAGTGTCTGGGACCGTTTCATGAATGGGAAGATAGGCTTAAAGTTGCAAAAGAAACAGGTTACAACATGATTCATTTTACACCACTGCAGAAGCTTGGACTGTCTAGGTCATGTTATTCACTGGCTGACCAATTAGAAGTAAATCCTGAATTTTCAAGTCATAATAAGAAGTGCACTTGGAGTGACATAGGAGCTCTTGTGGAAAAGATGAAAAATGAATGGAATATGCTTTGCATCACAGATGTAGTCTACAATCATACTGAAGCTGCTAACAGTGAATGGCTCAGGATGCATCCAGAGTGTGGCTATAACCTTGTAAATTCTCCTCACCTGAAGCCAGCTTGGGTCTTGGATAGAGCTCTGTGGCACTTGACCTGTATGGTGGCTGATGGAAAGTATATTGCTAAAGGGGTCCCTCCCTTGATTGAAAATGATCATCACCTGAATTGTATCCGCAAAATAATTTGGGAAGATGTATATCCAAAAATTAAACTATGGGAATTTTTCCAAGTGGATGTTAACAAAGCTGTGCAGCAATTTAAAACCCTTCTGACTCAAGGCAAAATGAGCACTAAATCTGATCCAAATCAACATCTTCAAATAGTTCAGGATCCTGATTATAGACGATTTGGCTGTACTGTCGATATGAATATAGCATTGGCCACATTCATACCACACAGCAATGGACCAGCTGCAATAGAAGAATGTTGTAACTGGTTTCGCAAGAGGATTGAGGAACTGAATGGTGAACAATACAGACAAACTCATCACCATCAAGAGCAGGCTGTCAATTGTCTTGTGGGGACTGTGGTTTATGAGCGACTGGCTGGTGATGGTCCTAAGCGGGGTCCTATTACTAGAAAATATCCTTTAGTTACCAGGTATTTTACCTATCCATTCAAAGACCTGACGGTGGAGGAAGAAGAAACTATGCTACATCAGCCAGATAAAGCTTGTTATTTCATGGCTCATAATGGCTGGGTTATGGGAGATGATCCTCTTAGAAACTTTGCAGAACCAGGTTCAAATGTTTACCTGAGAAGAGAGCTTATTTGTTGGGGAGACAGTGTGAAACTGCGTTATGGTAACAAACCTGAAGACTGCCCATACCTCTGGGCACATATGAAAAAATACACTGAAATCACTGCCAAATATTTCCATGGTGTTCGGCTGGACAACTGCCACTCAACACCTATTCATGTAGCTGAGGAGATGCTAGCAACAGCCAGATCAGTCAGACCTAATCTTTATGTGATAGCTGAACTCTTCACGGGCAGTGAGTACATTGACAATGTTTTTGTCAACCGCCTGGGAATTACCAGCCTGATTAGAGAGGCAATGACTGCTTATAATAGCCATGAAGAGGGAAGGTTAGTTTATCGTTTTGGAGGTGAACCTGTTGGCTCTTTTGTTCAGCCACGTTTGAGGCCTTTGGTGCCAGCTATTGCTCATGCACTCTTTATGGATATTACGCATGATAACGAATGTCCAATTCAGCACCGGTCTGCATATGATGCTCTTCCTAGTGCAATGATTGTTTCCATGGCATGCTGCGCTACTGGAAGCACCAAAGGCTATGATGAACTAGTACCGCACCAGATCTCTGTAGTATCTGAAGAGAGGTTTTATGCAAAATGGAATCCAGCAGCACATCTGACTTCTGGTGAAGTTAATTTCCAAACAGGAATTCTAGCAGCAAGGCTGGCCATAAACAGGCTGCATCAGGAGCTGGGGGCTAGAGGCTTTAATCAGGTTTATGTAGATCAAGTTGATGAAGATATAGTGGCAGTGACAAGACATTGTCCTAACACACACCAGTCTGTTGTGGCTGTAAGTCGAACTGCTTTCAGGGATCCTAAAACTTCCTTCTACAGCAAAGACGTACCTGAAATGTGTATCCCAGGAAAAATAGAAGAAGTAGTACTTGAGGCTAGGACTATTGAGAGAAATGCTAGTCCTTATGGAAAAGATGAACGTTTTATAAATGGATTGCCTAATTTCACAGTGGAACTCAGAGAGCATATCCAGATTAAAGACAGTAAAATTATAAAGCAAGCTGGAACTGCCATAAAAGGGCCAAATGAATTTGTTCAAGAAATAGAATTTGAAAAATTAACACCAGGAAGCATAATAGTATTCAGAGTTAGCCTTGACCCAAAGGCGCAAGAGGCTGTTGGTGTACTCCGCAATCATTTGATCCAGTTCAGCCCTCATTTTAAATCTGGAAGTCTTCCTGATGATCATTCAGCACCTATATTAAAAACGTTATTTTCTTCTATTGCATCTAAACTAACTTTGGCTGACCTAAATCAAGTACTGTATAGGTGTGAGGCAGAAGAACAAGAAGATGGTGGAGGTTGTTACAATATACCAAACTGGTCACCGCTGAAGTATGCAGGCCTCCAGGGGTTAATGTCAGTGATGGCAGACATTAGACCAAAGAATGATTTGGGTCATCCATTTTGTGATAATTTAAGATCTGGTGACTGGATGATTGATTATGTTAGTAATCGTCTGATTTCACGTGCAGGAGCCTGTGCAGAAGTTGGGAAATGGTTGAAGGCCATGTTTGTCTACCTAAAGAGAATTCCACGTTACCTCATCCCATGTTACTTTGATGCGATATTAGTGGGTGCATACACAACGCTTCTGGATGTCGGATGGCGTCAGATGTCTAGCTTTGTGCAGAATGGATCAACGTTTGTTAAACACCTTTCCTTGGGTTCAGTCCAGATGTGTGGGATAGGAAAGTATTCTTGTCTGCCAGATCTGTCTCCTTCCTTACATGATGTTCCCTATAGGCTGAATGAGATTACAAATGAGAAAGAACAGTGTTGTGTTTCCTTGGCAGCTGGTTTACCTCACTTTTCTTCTGGAATTTTTCGCTCATGGGGAAGGGATACCTTTATTGCACTGAGAGGTCTAATGTTAGTTACTGGGCGCTATCTAGAAGCAAGAAACATCATTTTAGCATTTGGAGGGACTTTAAGACATGGTCTCATTCCCAATCTGCTTGGCCAGGGGACATATGCCAGATACAACTGTCGTGATGCTGTATGGTGGTGGCTTCAATGTATCCAGGACTACTGTAAAATTGTTCCAAACGGGTTAGACATTCTCAGGTGTCCTGTTTCTAGGATGTACCCAAGAGATGACTCTTCTCCTCAGCCTCCAGGCGTTGCGGATCAGCCACTCTATGAAGTAATACAGGAAGCAATGCAGCGACACATGGAAGGCATACATTTCCGAGAAAGGAATGCTGGTCCACAGATAGACAGAAACATGAGAGATGAAGGTTTTAATGTAACCGCAGGTGTTGACCATGAAACTGGCTTTGTCTTTGGCGGGAACCGTTTCAATTGTGGCACTTGGATGGATAAAATGGGAGAGAGTGACAGAGCTCGCAACAGAGGAATTCCTGCTACTCCAAGAGATGGCTCTGCTGTGGAAATGGTTGGCCTGTGCAAGTCTGCTGTTCGCTGGTTGCTGGATTTATCTGGGAAAAACGTGTTTCCATTCCGTGGAGTCACTGTAAAAAGACATGGAAAGGAGGAAACTATCACATATGATGAGTGGAACAGAAAAATTCAAGGACACTTTGAAAGGCTGTTCTTTGTCTCTGAGAACCCAGCAGATCCTAATGAGAAACATCCAAATCTTGTTCACAAACGTGGAATTTACAAGGACAGCTATGGAGCTTCAAGTCCATGGTGTGATTACCAACTCAGGCCAAATTTTACAATAGCAATGGTTGTGGCCCCTGAGTTGTTTACACCTGAGAGAGCTTGGAAAGCCCTGCAGATAGCAGAGGAAAAACTGCTTGGTCCATTAGGCATGAAAACCTTAGACCCAGATGATATGGTTTACTGTGGAGTATATGATAATGCTCTTGACAATGACAACTACAACGTAGCCAGAGGTTTTAATTATCACCAAGGACCTGAATGGCTGTGGCCAATTGGGTATTTTCTCCGTGCCAAATTGTACTTCTCAAAGTTGATCGGTCCAGAGATACATGCAAAAACTGTAGTTATGATTAAGAATGTTCTTTCTCGCCACTATGTTCACCTTGAAAGCAGATCATCCTGGAAAGGGCTTCCAGAACTGACCAATGAGAATGGACAGTATTGCCCTTTTAGCTGTGAAACTCAGGCCTGGTCGATTGGTGTTGTCCTTGAAGTCCTTTATGACTTGTAA
>Columba_livia_agl_partial
ATGGAGAAGCTGGACAAGACCCTCTTCAGGCTGGAACAAGGTTTCGAGCTACAGTTCCGCTTGGGCCCAACTCTTCAAGGCAAACCCGTTACTGTGTACACAAATTATCCAGCTTCTGGAGAAGTATTTGATCGCCACAAGTTCAGGACGCTGTCATGGCACAATCCCACAGGAAAAGAAGATGACTCTGATAAATACTGCAAGCTGGATCTCCAGATTTCTGGATCATACCAGTACTATTTTAGTCTTGGGAATGAAAAAAGTGGTGGAGGTTACATAGTTGTGGATCCTATTTTGCATGTGGGAGCCGATAATCATGTGTTACCTTTGGATTGTGTTACACTCCAGACGTTCCTTGCTAAGTGTCTGGGACCGTTTCATGAGTGGGAAGACAGGCTTAAAGTTGCAAAAGAAACAGGTTACAACATGATTCATTTTACACCACTGCAGAAGCTTGGACTGTCTCGATCGTGTTATTCATTGGCTGATCAGTTAGAAGTAAATCCGGAATTTTCAAGCCGTGATAAAAAGTGCACTTGGAGTGATATAGGAGCACTTGTGGAAAAAATGAAAAATGAATGGAATATGCTTTGCATCACAGATGTAGTCTACAATCATACTGAAGCCACTAACAGTGAATGGCTCAGGATGCATCCGGAGTGTGGCTATAACCTTGTGAATTCTCCTCACCTGAAGCCAGCGTGGGTCTTGGATAGAGCTCTGTGGCACCTGACCTGTATGGTGGCTGATGGAAAGTGTATTGCCAAAGGGGTCCCTCCCTTGATTGAAAACGATAATCACCTGAATTGCATCCGTAAAATAATTTGGGAAGATATATATCCAAAAATTAAACTATGGGAGTTTTTCCAAGTGGATGTTAACAAAGCTGTGCAGCAATTTAAAGCCCTTCTAACGCAAGGTAAAATGAGCACTAAATCCGATCCAAATCAGCATCTTCAGATAGTTCAGGACCCTGATTACAGACGACTTGGTTGTACTGTAGATATGAATATAGCATTGGCAACATTCATACCACACAGTAATGGCCCAGCTGCAATAGAAGAATGTTGTAACTGGTTTCGCAAGAGGGTTGAGGAACTGAATGCCGAACAGTACAGACAAACAAATCACCATCAAGAGCAGGCTGTCAATTGTCTTGTGGGGACTGTGGTTTATGAACGACTGGCTGGTAATGGTCCTAAGAAGGGTCCTATCAGTAGAAAACATCCTTTAGTTACCAGGTATTTTACTTACCCATTCAAAGAGCTGACTGTTCAGGAAGAAGAAACTATGATAAATCAACCGGATAAAGCCTGTTATTTTATGGCTCATAATGGCTGGGTTATGGGAGATGATCCTCTTAGAAACTTTGCAGAACCAGGTTCAAATGTTTACTTGAGAAGAGAGCTTATTTGTTGGGGAGACAGTGTGAAACTACGTTATGGTAATAAACCTGAAGACTGTCCGTACCTCTGGGCACATATGAAAAAATACACTGAAATCACTGCCAAATACTTCCATGGTGTTCGTCTTGACAACTGCCACTCAACACCAATTCATGTAGCTGAGGAGATGCTAGCAACAGCCAGATCAGTCAGACCTAATCTTTATGTGATAGCTGAACTCTTCACGGGCAGTGAGTACATTGACAATGTTTTTGTCAACCGACTGGGAATTACGAGCCTGATTAGAGAGGCAATGACTGCTTATAATAGCCATGAAGAGGGAAGGTTAGTTTATCGTTTTGGAGGTGAACCTGTTGGCTCTTTTGTTCAGCCACGTTTGAGGCCTTTGATGCCAGCTATTGCTCATGCATTGTTTATGGATATTACGCATGATAATGAATGTCCAATTCAGCACCGATCAGCATATGATGCTCTTCCTAGTGCAATGATTGTTTCCATGGCATGCTGTGCTACAGGAAGCACCAAAGGCTATGACGAACTAGTGCCACACCAGATCTCTGTAGTATCTGAAGAAAGGTTTTATGCAAAGTGGAATCCAGCAGCACACCTGGCTTCTGGTGAAGTAAATTTCCAAACAGGAATTCTTTCAGGAAGGCTGGCCATAAACAGGCTGCATCAGGAGCTGGGGGCTAAAGGCTTTAATCAGGTGTACGTAGATCAAGTTGATGAAGATATAGTGGCAGTGACAAGACATTGCCCTAACACACACCAGTCTGTTGTGGCTGTAAGTCGAACTGCCTTCAGGGATCCTAAAACTTCCTTCTACAGTAAAGAAGTACCTGAAATGTGTATCCCAGGAAAAATAGAAGAAGTAGTACTTGAGGCTAGGACTATTGAGAGAACTGCTAGTCCTTACAAAAAAGATGAACATTTTATAAATGGATTACCTAATTTCACAGTGGAACTCAGAGAGCATATCCAGATTAAAGACAGTAAAATTATAAAGCAAGCAGGAACTGCCATAAAAGGCCCAAATGAATTTGTTCAAGAAATAGAATTCGAAAGATTAACGCCAGGAAGTGTAATAGTGTTCAGAGTTAGCCTTGATCCAAAGGCACAAGAGGCTGTTGGTGTACTCCGCAATCATTTGATCCAGTTCAGCCCTCATTTTAAATCTGGAAGTCTTCCTGATGATCATTCAGCGCCTATATTAAAAACGTTATTTTCTTCTATTGCATCTAAACTAACTTTGGCTGACCTAAATCAAGTACTGTATAGGTGTGAGTCAGAAGAACAAGAAGACGGTGGAGGTTGTTACAATATACCAAACTGGTCACCGCTGAAGTACGCAGGCCTCCAAGGGTTAATGTCAGTGATGGCAGACATCAGACCAAAGAATGATTTGGGTCATCCATTTTGTGATAATTTAAGATCTGGAGACTGGATGATTGATTATGTCAGTAATCGTCTGATTTCACGCTCAGGAGCCTGTGCAGAAGTTGGTAAATGGTTGAAGGCTATGTTTGTCTACCTAAAGAGAATTCCCCGTTACCTCATCCCATGTTACTTTGATGCCATATTAGTGGGTGCATACACAACGCTTCTGGATGTGGGATGGCGTCAGATGTCTAGCTTTGTGCAGAATGGATCAACATTTGTTAAACACCTTTCCTTGGGGTCAATCCAGATGTGTGGGATAGGAAAATATTCTTGTCTGCCAGATCTGTCTCCTTCCTTACATGATGTTCCCTATCGGCTGAATGAGATTACAAATGAGAAAGAACAGTGTTGTGTTTCCTTGGCAGCTGGTTTACCCCACTTTTCTTCTGGAATTTTTCGCTCTTGGGGAAGGGATACCTTTATTGCACTGAGAGGTCTAATGTTAGTTACTGGGCGCTATCTAGAAGCGAGAAACATCATTTTAGCATTTGGTGGGACTTTAAGGCATGGTCTCATTCCCAATCTGCTTGGCCAGGGGACACATGCCAGATACAACTGCCGTGATGCTGTGTGGTGGTGGCTTCAGTGTATCCAGGACTACTGTAAAATTGTTCCAAATGGATTAGACATTCTCAGGTGTCCTGTTTCCAGGATGTACCCAAGAGATGACTCTTCTCCTCAACCTCCAGGCACTGTGGATCAGCCACTTTATGAAGTAATACAGGAAGCAATGCAACGGCACATGGAAGGCATAAATTTCCGAGAAAGGAATGCTGGTCCACAGATAGATCAAAACATGAGAGATGAAGGTTTTAATGTAGCTGCAGGTGTTGACCGTGAAACTGGCTTTGTCTTTGGAGGGAACCGCTTCAATTGTGGCACTTGGATGGATAAAATGGGAGAGAGTGACAGGGCTCGCAATAGAGGAATTCCAGCTACTCCAAGAGATGGCTCTGCTGTGGAAATTGTTGGCCTCTGCAAGTCAACCGTTCGCTGGTTGCTGGATTTATCTGGGAAAAATGTGTTTCCATACCGTGGAGTTACTGTAAAAAGACAAGGAAAGGAGGAAACTATCACATATGATGAGTGGAACAGAAAAATTCAAGGACACTTTGAAAGGCTATTCTTTGTCTCTGAGAACCCAGCAGATCCTAATGAAAAACATCCAAATCTTGTTCACAAACGTGGAATTTATAAGGACAGCTATGGAGCTTCAAGTCCATGGTGTGATTACCAACTCAGGCCAAATTTTACAATAGCAATGGTTGTGGCCCCTGAGTTGTTCACACCTGAGAAAGCTTGGAAGGCTCTGCAGATAGCAGAGGAAAAACTGCTTGGTCCATTAGGCATGAAGACCTTAGACCCTGATGATATGGTTTACTGTGGAGTATATGATAATGCTCTTGACAACGACAACTATAACGTAGCCAAAGGCTTTAATTATCACCAAGGACCTGAATGGCTGTGGCCAATTGGATATTTTCTTCGTGCCAAATTATACTTCTCAAAGTTGATTGGTCCAGAGATATATGCAAAAACTGTAGTTATGATTAAGAATGTTCTTTCTCGCCACTATGTTCACCTTGAAAGCAGATCATCCTGGAAAGGGCTTCCAGAACTGACCAATGAAAATGGACAGTATTGCCCTTTTAGCTGTGAAACTCAGGCCTGGTCAATCGGTGTTATCCTTGAAATCCTTTATGACTTGTAA
>Cuculus_canorus_agl_partial
TTTGAACTGCAGTTCCGATTGGGCCCAACTCTTCAAGGCAAGCCTGTTACTGTGTACACAAATTATCCAGCTTCTGGAGAAATATTTGATCGCCACAAGTTCAGGACACTATCATGGCACAATCCCACAGGAAAAGAAGATGATTCTGACAAATACTGCAAGCTGGATCTCCAAATTTCGGGGTCATACCAATATTATTTCAGTCTTGGAAATGAAAAGAGTGGTGGAGGTTATATAGTTGTGGATCCTATTTTGCATGTTGGAGCCGATAATCATGTGTTACCTTTGGATTGTGTTACGCTCCAGACGTTCCTCGCTAAGTGTCTGGGACCATTTCATGAATGGGAAGATAGGCTTAAAGTTGCAAAAGAAACAGGTTACAACATGATTCATTTTACACCACTGCAGAAGCTTGGACTGTCTAGGTCATGTTATTCACTGGCTGATCAGTTAGAAGTAAATCCTGAATTTTCAAGCCATAATAAAAAGTGCACTTGGAGCGATATAGGAGCTCTTGTGGAAAAAATGAAGAATGAATGGAATATGCTTTGCATCACAGATGTAGTCTACAATCATACTGAAGCCACTAACAGTGAATGGCTCAGGATGCATCCAGAATGTGGCTATAACCTTGTAAATTCTCCTCACCTGAAGCCAGCGTGGGTCTTGGATAGAGCTCTGTGGCACTTGAGCTGTATGGTGACTGATGGAAAGTGTATTGCTAAAGGCGTCCCTCCCTTGATTGAAAATGATCATCACCTGAATTGTATCCGTAAAATAATTTGGGAAGATATATATCCAAAAATAAAACTATGGGAATTTTTCCAAGTTGATGTTAACAAAGCTGTGCAGCAATTTAAAACCCTTCTAACGCAAGGCAAAATGAGCACTAAATCTGATCCAAGTCAACATCTTCAAATAGTTCAGGACCCTGATTATCGACGATTTGGCTGTACTGTAGATATGAATATAGCACTGGCAACATTCATACCACACAGCAATGGACCAGCTGCAATAGAAGAATGTTGCAACTGGTTTCGCAAGAGGATTGAAGAACTGAATGCTGAACAATACAGACAAACTAATCACCATCAAGAACAGGCTGTCAATTGTCTTGTGGGGACTGTGGTTTATGAACGCATGGCTGGAGATGGTCCTAAGCTGGGTCCTATCAGTAGAAAACATCCCTTAGTTACCAGGTATTTTACTTACCCATTCAAAGAGCTAACTGTGGAAGAAGAAGAAGCTATGATACATCAGCCAGATAAAGCTTGTTATTTCATGGCTCATAATGGCTGGGTTATGGGAGATGATCCTCTTAGAAATTTTGCAGAACCAGGTTCAAATGTTTACTTGAGAAGAGAGCTTATTTGTTGGGGAGACAGCGTGAAACTGCGTTACGGTAGTAAACCTGAAGACTGCCCATACCTCTGGGCACATATGAAAAAATACACTGAAATCACTGCTAAATATTTCCATGGTGTTCGTCTTGACAACTGTCATTCAACACCTATTCATGTAGCTGAGGAGATGCTAGCAACAGCCAGATCAGTCAGACCTAATCTTTATGTGATAGCTGAACTCTTCACGGGCAGTGAGTACATTGACAATGTTTTTGTCAACCGCCTGGGAATTACCAGCCTGATTAGAGAGGCAATGACGGCTTATAATAGCCATGAAGAGGGAAGGTTAGTTTATCGTTTTGGAGGTGAACCTGTTGGCTCTTTTGTCCAGCCACGTTTGAGACCTTTGATGCCAGCTATTGCTCATGCACTGTTTATGGATATTACACATGATAATGAATGTCCAATTAAGCACCGATCTGCGTACGATGCTCTTCCTAGCGCAATGATCGTTTCCATGGCATGCTGTGCTACAGGAAGCACCAAAGGCTACGATGAACTAGTACCACACCAGATCTCTGTAGTATCTGAGGAGAGATTTTATTCAAAATGGAATCCAGGAGCCCATCTGAGTTCTGGCGAAGTTAATTTTGAAACAGGAATTCTAGCAGGAAGGCTGGCCATAAACAGATTGCATCAGGAGCTGGGTGCTAAAGGCTTTAATCAGGTGTATGTAGATCAAGTCGATGAAGATATAGTGGCAGTGACCAGACATTGTCCTAACACACACCAGTCTGTTGTGGCTGTGAGTCGAACTGCTTTCAGAGATCCTAAAAATTCCTTCTACAGTAAAGAAGTGCCTGAAATGTGTATCCCAGGAAAAATAGAAGAAGTCGTGCTTGAGGCTAGGACTATTGAGAGAAGTGCTAGTCCTTATAAAAAAGATAAACATTTTATAAATGGATTGCCTAATTTCACAATGGAACTCAGAGAGCATATCCAGATTAAAGACAGTAAAATTATAAAGCAAGCTGGAACTGCCATAAAAGGGCCAAATGAATTTGTTCAAGAAATAGAATTTGAAAAATTAACACCAGGAAGTGTAATAGTATTCAGAGTTAGTCTTGACCCAAAGGCACAAGAGGCTGTTGGTGTACTCCGCAGTCATTTGGTCCAGTTCAGCCCTCATTTTAAATCTGGAAGTCTTCCTGATGATCATTCAGCACCTATATTAAAAACGTTATTTTCTTCTATTGCGTCTAAACTAACTTTGGCTGACCTAAATCAAGTACTGTATAGGTGTGAGGCAGAAGAACAAGAAGATGGTGGAGGTTGTTACAATATACCAAACTGGTCACCACTGAAGTATGCAGGCCTCCAAGGGTTAATGTCAGTGATGGCGGACATTAGACCAAAGAATGATTTGGGTCATCCGTTTTGTGATAATTTAAGATCTGGAGACTGGATGATTGATTATGTCAGTAATCGTCTGATTTCACGTGCAGGAGCCTGTGCAGAAGTTGGTAAATGGTTGAAGGCCATGTTTGTCTACCTAAAGAGAATTCCACGTTACCTTATCCCATGTTACTTTGATGCCATATTAGTGGGCGCATACACAACACTTCTGGATGTAGGATGGCGTCAGATGTCTAGCTTTGTGCAGAATGGATCAACGTTTGTTAAGCACCTTTCCTTGGGTTCAGTCCAGATGTGTGGGATAGGAAAATATTCTTGTCTGCCAGATCTGTCTCCTTCCTTACATGATGTTCCCTATAGGCTGAATGAGATTACAAATGAGAAAGAGCAATGTTGTGCTTCCTTGGCAGCTGGTTTACCTCACTTTTCTTCTGGAATTTTTCGCTCTTGGGGAAGGGATACATTTATTGCGCTGAGAGGCCTAATGTTGGTTACTGGTCGCTATGAAGAAGCAAGAAATATCATTTTAGCATTTGGTGGGACTTTAAGACATGGTCTCATTCCCAATCTGCTTGGCCAGGGGACACATGCCAGATACAACTGTCGTGATGCCGTATGGTGGTGGCTTCAATGCATCCAAGACTACTGTAAAATTGTTCCAAATGGATTGGACATTCTCAGGTGTCCTGTTTCTAGGATGTACCCAAGAGATGACTCTTCTCCTCAACCTGCAGGCACTGTGGATCAGCCACTTTATGAAGTAATACAGGAAGCAATGCAAAGACACATGGAAGGCATAAATTTCCGAGAAAGGAATGCTGGTCCACAGATAGATCAAAACATGAGAGATGAAGGTTTTAATATAACCGCAGGTGTTGACATTGAAACTGGCTTTGTCTTTGGAGGGAACCGCTTCAATTGTGGCACTTGGATGGATAAAATGGGAGAGAGCGACAGAGCTCGCAACAGAGGAATTCCAGCTACCCCAAGAGATGGCTCTGCTGTGGAAATTGTTGGCCTATGCAAGTCGGCCGTTCGCTGGTTGCGGGATTTATCTCGGAAAGATGTGTTTCCATTCCGTGGAGTCACTGTACAAAAACATGGAAAGGAGGAGACTATTACATACGATGAGTGGAACAGAAAAATTCAAGGACACTTTGAAAGGTTCTTCTTTGTCTCTGAAAACCCTAGTGATCGTAATGAGAAACATCCAGAACTTGTTCACAAGCGTGGAATTTATAAGGACAGTTATGGAGCTTCAAGTCCATGGTGTGATTACCAACTCAGGCCAAATTTTACAATAGCAATGGTTGTGGCCCCAGAGTTGTTCACACCTGAGAGAGCTTGGAAGGCTCTGCAGATAGCAGAAGAAAAACTGCTTGGTCCATTAGGCATGAAAACACTAGACCCAGATGATATGGTTTACTGTGGAGTGTATGATAATGCTCTTGACAATGACAACTACAATGTAGCCAGAGGCTTTAATTATCACCAAGGACCTGAATGGCTGTGGCCAATTGGATATTTTCTTCGTGCTAAATTATACTTCTCAAAGTTAATTGGTCCAGACATATATGCAAAAACTGTAGTTATGATTAAGAACGTTCTTTCTCGCCACTACGTTCACCTTGAAAGCAGATCATCCTGGAAAGGCCTTCCAGAACTGACCAATGAAAATGGACAGTATTGCCCTTTTAGCTGTGAAACTCAGGCCTGGTCAATTGGTGTTATCCTTGAAATCCTTTATGACTTGTAA
>Chlamydotis_macqueenii_agl_partial
ATGCCGGGCGGTAAGGAGACGCGGCTGCTGCACCTCAGGGAGATGGAGGAGCTGGGCAAGACGTTTGAACTACAGTTCCGATTAGGCCCGACTCTTCAAGGCAAGCCTGTTACTGTGTATACAAATTATCCAGCTTCTGGAGAAGTATTTGATCGCCACAAGTTCAGGACACTGTCATGGCACAATCCCACAGGAAAAGAAGATGACTCTGACAAATACTGCAAGCTGGATCTCCAAATTTCTGGGTCATACCAGTACTATTTCAGTCTTGGAAATGAAAAAAGTGGTGGAGGTTACATAGTTGTGGATCCTATTTTGCGTGTTGGAGCTGATAATCATGTGTTACCTTTGGATTGTGTTACACTCCAGACGTTCCTTGCTAAGTGTCTGGGACCATTCAATGAATGGGAAGATAGGCTTAAAGTTGCAAAAGAAACAGGTTACAACATGATTCATTTTACGCCACTGCAGAAGCTTGGACTGTCTAGATCGTGTTATTCGTTGGCTGATCAGTTGGAAGTAAATCCTGAATTTTCAAGCCATAATAAAAAGTGCACTTGGAGTGATATAGGAGCTCTTGTGGAAAAAATGAAAAATGAATGGAATATGCTTTGCATCACAGATGTAGTCTACAATCATACTGAAGCTGCTAACAGTGAATGGCTCAAAATGCATCCAGAATGTGGCTATAACCTTGTAAATTCTCCTCACCTGAAGCCAGCCTGGGTCTTGGATAGAGCTCTGTGGCACTTGACCTGTATGGTGGCTGATGGAAGGTGTACTGCTAAAGGGCTCCCTCCTTTGATTGAAAATGATCATCACCTGAATTGTATCCGTAAAATAATTTGGGAAGATATATATCCAAAAATTAAACTGTGGGAATTTTTCCAAGTGGATGTTAACAAAGCTGTGCAACAATTTAAAGCCCTCCTAACTCAAGGCAAAATGAGCACTAAGTCCGATCCAAATCAACACCTTCAAATAGTTCAGGACCCTGATTATAGACGATTTGGCTGCACTGTAGATATGAATATTGCTTTGGCAACATTCATACCACACAGCAATGGACCAGCTGCAATAGAAGAATGCTGTAACTGGTTTCGCAAGAGGATTGAGGAACTGAATGCTGAACAATACAGACAAACTAATCACCATCAAGAGCAGGCTGTCAATTGTCTTGTGGGGACTGTGGTTTATGAGCGACTGGCCTGTGATGGTCCTAAGCTGGGTCCTGTCAGTAGAAAATATCCTTTAGTTACCAGATATTTTACTTACCCATTCAAAGAGCTGACTGTGGAGGAAGAAGAAACTATGATACATCAGCCAGATAAAGCATGTTATTTTATGGCTCATAACGGCTGGGTTATGGGCGATGATCCGCTTAGAAACTTTGCAGAACCAGGTTCAAATGTTTACTTGAGAAGAGAGCTTATTTGTTGGGGAGACAGTGTGAAACTGCGTTATGGTAATAAACCTGAAGACTGCCCATACCTCTGGGCACATATGAAAAAATATACTGAAATCACTGCCAAATATTTTCATGGTGTTCGTCTTGACAACTGTCACTCAACACCTATTCATGTAGCTGAGGAGATGCTAGCAACAGCCAGATCAGTCAGACCTAATCTTTATGTGATAGCTGAACTCTTCACGGGCAGTGAGTACATTGACAATGTTTTTGTCAACCGCCTGGGAATTACCAGCCTGATTAGAGAGGCAATGAGTGCTTATAATAGCCATGAAGAGGGAAGGTTAGTTTATCGGTTTGGAGGTGAACCTGTTGGCTCTTTTGTTCAGCCGCGTTTGAGGCCTTTGATGCCAGCTATTGCTCATGCACTGTTTATGGATATTACACATGATAATGAATGTCCGATTCAGCACCGATCTGCATATGATGCTCTTCCTAGTGCAATGATTGTTTCCATGGCATGCTGTGCTACAGGAAGCACCAAAGGCTATGATGAACTAGTACCACACCAGATCTCTGTAGTATCTGAAGAGAGGTTTTATGCAAAATGGAATCCAGCAGCACACCTGACTTCTGGTGAAGTTAACTTCCAAACAGGAATTCTAGCAGGAAGGCTGGCCATGAACAGGCTGCATCAGGAGCTGGGGGCTAGAGGCTTTAATCAGGTGTATGTAGATCAAGTTGATGAAGATATAGTGGCAGTGACAAGACATTGCCCCAACACACACCAGTCTGTTGTGGCTGTGAGTCGAACTGCCTTCAGAGATCCTAAAACTTGCTGCTACAGTAAAGAAGTACCTGAAATGTGTATCCCAGGAAAAATAGAAGAAGTAGTACTTGAAGCTAGGACTATTGAGAGAAATGTTAGTCCTTACAAAAAGGATGAACATTTCATAAATGGATTGCCTAATTTCACAGTGGAACTCAGAGAGCATATCCAGATTAAAGACAGTAAAATTATAAAGCAAGCTGGAACTGCCATAAAAGGGCCAAATGAATTTGTTCAAGAAATAGAGTTTGAAAAATTAACACCAGGAAGTGTAATAATATTCAGAGTTAGTCTTGACCCAAAGGCACAAGAGGCTGTTGGTGTACTCCGCAATCATTTGATCCAGTTCAGCCCTCATTTTAAATCTGGAAGTCTTCCTGATGATCATTCAGCACCTATATTAAAAACGTTATTTTCTTCTATTGCATCTAAACTAACTTTGGCTGACCTAAATCAAGTACTGTACAGGTGTGAGGCAGAAGAGCAAGAAGATGGTGGAGGTTGTTACAATATACCGAACTGGTCACCGCTGAAGTATGCAGGCCTCCAAGGGTTGATGTCAGTGATGGCAGACATTAGACCAAAGAATGATTTGGGTCATCCATTTTGTGATAATTTAAGATCTGGAGACTGGATGATTGATTATGTCAGTAATCGTCTGATTTCACGTTCAGGAGCCTGTGCAGAAGTTGGTAAATGGTTGAAGGCCATGTTTGTCTACTTAAAGAGAATTCCACGTTACCTCATCCCATGTTACTTTGATGCCATATTAGTGGGTGCATACACAACGCTTCTGGATGTGGGATGGCATCAGATGTCTAGCTTTGTGCAGAATGGATCAACATTTGTTAAACACCTTTCCTTGGGTTCAGTCCAGATGTGTGGGATAGGAAAATATTCTTGTCTGCCAGATCTATCTCCTTCCTTACATGATGTTCCCTATAGGCTGAATGAGATTACAAATGAGAAAGAACAGTGTTGTGTTTCCTTGGCAGCTGGTTTACCTCACTTCTCTTCTGGAATTTTTCGCTCTTGGGGAAGGGATACCTTTATTGCCCTGAGAGGTCTAATGTTAGTTACTGGGCGCTATCTAGAAGCAAGAAACATCATTTTAGCATTTGGTGGGACTTTAAGACACGGTCTCATTCCCAATCTGCTTGGCCAGGGGACACATGCCAGATACAACTGTCGCGATGCTGTGTGGTGGTGGCTTCAGTGTATCCAGGACTACTGTAAAATTGTTCCAAATGGATTAGATATTCTTAGGTGTCCTGTTTCTAGGATGTACCCAAGAGATGACTCTTCTCCTCAGCCTGCAGGCACTATGGATCAGCCACTTTATGAAGTAATACAGGAAGCAATGCAACGACACATGGAAGGTATAAACTTCCGAGAAAGGAATGCTGGTCCGCAAATAGATCAGAACATGAGAGATGAAGGTTTTAATGTAACTGCAGGTGTTGACTCTGAAACTGGCTTTGTCTTTGGGGGAAATCGCTTCAATTGTGGCACTTGGATGGATAAAATGGGAGAAAGCGACAGAGCTCGCAACAGAGGAATTCCAGCTACTCCAAGAGATGGCTCTGCTGTGGAAATTGTTGGCCTATGCAAGTCGGCTGTTCGCTGGTTGCTGGATTTATCTCGAAAAAATGTGTTTCCATTCCATGGAGTCACTGTAAAGAGACATGGAAAAGAGGAGATGATCACATATGATGAGTGGAACAGAAAAATTCAGGGACACTTTGAAAGGCTGTTCTTTGTCTCTGAGAACCCAGCAGATCCTAATGAGAAACATCCAAATCTTGTTCACAAACGTGGAATTTATAAGGACAGCTACGGAGCTTCAAGTCCATGGTGTGATTACCAACTCAGGCCAAATTTTACAGTAGCAATGGTTGTGGCCCCCGAGTTGTTCACACCTGAGAGAGCTTGGAAAGCTCTGCAGATAGCAGAGGAAAAACTGCTTGGCCCACTAGGCATGAAAACCTTAGACCCAGATGATATGGTTTATTGTGGAGTATATGATAATGCTCTTGACAATGACAACTATAATGTGGCCAGAGGCTTTAATTATCACCAAGGACCTGAATGGCTGTGGCCAATTGGATATTTTCTTCGTGCCAAATTGTACTTCTCAAAGTTGATTGGTCCTGAGATATATGCAAAAACTGTAGTTATGATTAAGAATGTTCTTTCTCGCCACTATGTTCACCTTGAAAGCAGATCATCCTGGAAGGGGCTTCCAGAACTGACCAATGAAAATGGACAGTATTGCCCTTTTAGCTGTGAAACTCAGGCCTGGTCGATTGCTGTTATCCTTGAAATCCTTTATGACTTGTAA
>Tauraco_erythrolophus_agl_partial
TTTGAACTACAGTTCCGATTGGGCCCGACTCTTCAAGGCAAGCCCGTTACTGTGTACACAAATTATCCAGCTTCTGGAGAGGTATTTGATCGCCACAAGTTCAGGACACTATCGTGGCACAATCCCACAGGAAAAGAAGATGACTCTGACAAATATTGCAAGCTGGATCTCCAAGTTTCCGGGTCATACCAGTACTATTTCAGTCTTGGAAATGAAAAAAGTGGTGGAGGTTACATAGTTGTGGATCCTATTTTGCATGTTGGAGCCGATAATCATGTGTTACCTTTGGATTGTGTTACACTCCAGACGTTCCTGGCGAAGTGTCTGGGACCATTTCATGAATGGGAAGATAGGCTTAAAGTTGCAAAAGAAACAGGTTACAACATGATTCATTTTACACCACTGCAGAAGCTTGGATTGTCTAGATCGTGCTATTCACTGGCTGATCAGTTAGAAGTAAATCCTGAATTTTCAAGCCATAATAAAAAGTGCACTTGGAGTGATATAGGAGCTCTTGTGGAAAAATTGAAAAATGAATGGAATATGCTTTGCATCACAGATGTAGTCTACAATCATACAGAAGCTACTAATAGTGAATGGCTCAGGATGCATCCAGAATGTGGCTATAACCTTGTAAATTCTCCTCACCTGAAGCCAGCTTGGGTCTTGGATAGAGCTCTGTGGCACTTGACCTGTATGGTGGCTGATGGAAAGTATACTGCTAAAGGGATCCCTCCCTTGATTGAAAACGATCATCACCTGAATTGTATCCGTAAACTAATTTGGGAAGAGATATATCCAAAACTTAAACTGTGGGAATTTTTCCAAGTGGATGTTAACAAAGCTGTGCAGCAATTTAGAACTCTTCTTACTCAAGGCAAAATGAGCACTAAATCTGATCCAAATCAACATCTTCAAATAGTTCAGGACCCTGATTATAGACGACTTGGCTGTACCGTAGATATGAATATAGCACTGGCAACATTCATACCACATAGCAATGGACCAGCTGCAATAGAAGAATGTTGTAACTGGTTTCGCAAGAGGATTGAGGAACTGAATGCTGAACAATACAGACAAACTAATCACCATCAAGAGCAGGCTGTCAATTGTCTTGTGGGGACTGTGGTTTATGAACGACTGGCTGGTAATGGTCCTAAGCTGGGTCCTATCAGTAGAAAAAATCCTTTAGTTACCAGGTATTTTACTTATCCATTCAAGGAGCTGACTGTGGAGGAAGAAGAAGCTATGATACATCAGCCAGATAAAGCTTGTTACTTCATGGCTCATAATGGCTGGGTTATGGGAGATGATCCTCTTAGAAACTTTGCAGAACCAGGTTCAAATGTTTACTTGAGAAGAGAGCTTATTTGCTGGGGAGACAGTGTGAAACTGCGTTATGGTAATAAGCCTGAAGACTGCCCATACCTCTGGGCACATATGAAAAAATACACTGAAATCACTGCCAAATATTTCCATGGTGTTCGTCTTGACAACTGTCACTCAACACCTATTCATGTAGCTGAGGAGATGCTAGCAACAGCCAGATCAGTCAGACCTAATCTTTATGTGATAGCTGAACTCTTCACGGGCAGTGAGTACATTGACAATGTTTTTGTCAACCGCCTGGGAATTACCAGCCTGATTAGAGAGGCAATGACTGCTTATAATAGCCATGAAGAAGGAAGGTTAGTTTATCGTTTTGGAGGTGAACCAGTTGGCTCTTTTGTTCAGCCACGTTTGAGGCCTTTGATGCCAGCTATTGCTCATGCACTGTTTATGGATATTACACATGATAATGAATGTCCAATTCAGCACCGATCGGCATATGATGCACTTCCTAGTGCCATGATTGTTTCCATGGCATGCTGTGCTATAGGAAGCACCAAAGGCTACGATGAACTAGTACCACACCAGATCTCTGTAGTATCTGAAGAGAGGTTTTATGCAAAATGGAATCCAGCAGCACACCCGACTTCTGGAGAAGTTAATTTCCAAACAGGAATTCTAGCAGGAAGGCTGGCCATAAACAGGCTGCATCAGGAGCTGGGAGCTAAAGGCTTTAATCAGGTGTATGTAGATCAAGTCGATGAAGATATAGTGGCAGTGACAAGACACTGTCCTAACACGCACCAGTCTGTTGTGGCTGTAAGTCGAACCGCTTTCAGGGATCCTAAAACTTCCTTCTACAGTAAAGAAGTACCTGAAATGTGTATCCCAGGAAAAATAGAAGAAGTAGTACTTGAGGCTAGAACTATTGAGAGAAGTGCTAGTCCTTACAAAAAAGATGAACGTTTTATAAACGGATTACCTAATTTCACAATGGAACTCAGAGAACACATCCAGATTAAAGACAGTAAAATTATAAAGCAAGCTGGAACTGCCATAAAAGGGCCAAATGAATTTGTTCAAGAAATAGAATTTGAAAAATTAACGCCAGGAAGTGTAATAGTATTCAGAGTTAGCCTTGATCCAAAGGCACAAGAGGCTGTTGGTGTACTCCGCAATCATTTGGTCCAGTTCAGCCCTCATTTTAAATCTGGAAGTCTTCCTGATGATCATTCAGCACCTATATTAAAAACGTTATTTTCTTCTATTGCATCTAAACTAACTTTGGCTGACCTAAATCAAGTACTGTATAGGTGTGAGGCAGAAGAACAAGAAGATGGTGGAGGTTGTTACAATATACCAAACTGGTCACCGCTGAAGTATGCAGGCCTCCAAGGGTTAATGTCAGTGATGGCAGATATTAGACCAAAGAATGATTTGGGTCATCCATTTTGTGATAATTTAAGATCTGGAGACTGGATGATTGATTATGTCAGCAATCGACTGATTTCACGTGCAGGAGCATGTGCAGAAGTTGGTAAATGGTTGAAGGCCATGTTTGTCTACCTAAAGAGAATTCCACGTTACCTCATCCCATGTTACTTTGATGCCATATTAGTGGGTGCATACACAACACTTCTTGATGTGGGATGGCATCAGATGTCTAGCTTCGTGCATAATGGATCAACGTTTGTTAAACACCTTTCCTTGGGCTCAGTCCAGATGTGTGGGATAGGAAAATATCCTTGTCTGCCAGATCTTTCTCCTTCCTTGCATGATGTTCCCTATAGGCTGAATGAAATTACAAATGAGAAGGAACAGTGTTGTGTTTCCTTGGCAGCTGGTTTACCTCACTTTTCTTCTGGAATTTTTCGCTCTTGGGGAAGGGATACCTTTATTGCACTGAGGGGTCTAATGTTAGTTACTGGGCGCTATCTAGAAGCAAGAAACATCATTTTAGCATTCGGTGGGACTTTAAGACATGGTCTCATTCCCAATCTGCTTGGCCAGGGGACACATGCCAGATACAACTGTCGTGATGCTGTATGGTGGTGGCTTCAGTGTATCCAGGACTACTGTAAAATTGTTCCAAATGGATTAGACATTCTCAGGTGTCCTGTTTCTAGAATGTACCCAAGAGATGACTCTTCTCCTCAACCCGCAGGCACTATGGATCAGCCACTTTATGAAGTAATACAGGAAGCAATGCAACGACACATGGAAGGCATAAATTTCCGAGAAAGGAATGCTGGTCCACAGATAGATCAAAATATGAGAGATGAAGGCTTTAATGTAACTGCAGGTGTTGACCATGAAACCGGCTTTGTCTTTGGAGGGAACCGCTTCAATTGTGGCACTTGGATGGATAAAATGGGAGAGAGCGATAGAGCTCGCAACAGAGGAATTCCAGCTACTCCAAGAGATGGCTCTGCTGTGGAAATTGTTGGCCTGTGCAAGTCGGCTGTTCGCTGGTTGCTGGATTTATCTAGGAAAAATGAGTTTCCATTCCATGGAGTCACTGTAAAAAGACATGGAAAGGAGGAGACTATCACGTATGATGAGTGGAACAGAAAAATTCAAGGACACTTTGAAAGGCTGTTCTTTGTCTCTGAGAACCCAGCAGATCCAAATGAGAAACATCCAAATCTTGTTCACAAACGTGGGATTTATAAGGACAGCTATGGAGCTTCAAGTCCGTGGTGTGATTACCAACTCAGGCCAAATTTTACAATAGCAATGGTTGTGGCGCCTGAGTTGTTCACACCTGAGAGAGCTTGGAAGGCTCTGCAGATAGCAGAGGAAAAACTGCTTGGTCCATTAGGCATGAAAACCTTAGACCCAGATGATATGGTTTACTGTGGAGTATACGATAATGCTCTTGACAATGACAACTATAATGTAGCCAGAGGTTTTAATTATCACCAAGGACCTGAATGGCTGTGGCCAATTGGATATTTTCTTCGTGCCAAATTGTACTTCTCGAAGTTGATTGGTCCAGAGATATATGCAAAAACTGTAGTTATGATTAAGAATGTTCTTTCTCACCACTATGTTCACCTTGAAAGCAGATCATCCTGGAAAGGGCTTCCAGAACTGACCAATGAGAATGGACAGTATTGCCCTTTTAGCTGTGAAACTCAGGCCTGGTCGATTGGTGTTATCCTTGAAATCCTTTATGACTTGTAA
>Calypte_anna_agl_partial
ATGCCGAGCGCTAAGGAGACGCGGCTGCTGCACCTCAGCGAGATGGAGAAGTTGGACAAGACCCTCTTCAGGCTAGAGCAAGGCTTTGAACTGCAATTCCGATTGGGCCCAACTCTTCAAGGCAAGCCTGTTACTGTCTACACTAATTATCCAGCTTCTGGAGAAGTCTTTGATCGCCACAAGTTCAGGACACTCTCATGGCACAATCCCACAGGAAAAGATGATGACTCGGACAAATACTGCAAGTTGGATCTCCAAATTTCTGGGTCATACCAATACTATTTCAGTCTTGGAAATGAAAAAAGTGGTGGAGGCTACATTGTTGTGGATCCTGTTTTGCATGTTGGAGTCAATAATCACGTGTTACCTTTGGATTGTGTTACACTCCAGACATTCCTCGCTAAGTGTCTGGGACCATTTCATGAATGGGAAGATAGGCTTAAAGTTGCAAAAGAAACAGGTTACAACATGATTCATTTTACACCACTGCAGAAGCTTGGACTGTCAAGATCATGTTATTCACTAGCTGATCAATTAGAAGTAAATCCTGAATTTTCAAGCCATAATAAAAAGTGCACTTGGAGTGATATAGGAGCTCTTGTGGAAAAAATGAAAAATGAATGGAATATGCTTTGCATCACAGATGTAGTCTACAATCATACAGAAGCAACTAACAGTGAATGGCTCAGGATGCATCCAGAATGTGGCTATAACCTTCTTAATTCGCCTCACCTGAAGCCAGCCTGGGTCTTGGACAGAGCACTGTGGCATTTGACCTGTGATGTGGCTGATGGAAAGTACATTGCTAAAGGGGTCCCTCCCTTGATTGAGAATGATCATCACCTGAATTGTATCCGTAAAATAATTTGGGAAGATATATATCCAAAAATTAAACTATGGGAATTTTTCCAAGTGGATGTTAACAAAGCTGTGCAGCAATTTAGAACCCTTCTAATTCAAGGCAAAATGAGCACAAAGTCTGATCCAAATCAACATCTTCAAATAGTTCAGGACCCTGATTATAGACGACTTGGCTGTACTGTAGACATGAATATAGCACTGGCAACATTCATACCACACAGCAATGGACCAGCTGGAATAGAAGAATGTTGCAACTGGTTTCGCAAGAGAATTGAGGAGCTGAATGCTGAACAGCACAGACAAACTAATCACCATCAAGAGCAGGCTGTCAATTGTCTCGTGGGAACTGTGGTTTATGAACGACTGGCTGGCAATGGCCCTAAGCTGGGGCCTATCACTAGAAAATATCCTTTAGTTACCAGGTATTTTACTTATCCATTCAAAGAGCTAAATATGGAGGAAGAAGAAGCCATGATACATCAGCCAGATAAAGCTTGTTATTTCATGGCTCATAATGGCTGGGTTATGGGAGATGATCCTCTTAGAAACTTTGCAGAACCAGGTTCAAATGTTTACTTGAGACGAGAGCTTGTTTGTTGGGGAGACAGTGTGAAACTGCGTTATGGTAATAAACCTGAAGACTGCCCATACCTCTGGGCACATATGAAAAAATACACTGAAATCACTGCCAAATATTTCCATGGTGTTCGTCTCGACAACTGTCACTCAACACCTATTCATGTAGCTGAGGAGATGCTAGCAACAGCCAGATCAGTCAGACCTAATCTTTATGTGGTAGCTGAACTCTTCACTGGCAGTGAGTACATTGACAATATTTTTGTCAACCACCTGGGAATTACCAGCCTGATTAGAGAGGCAATGACTGCTTATAATAGCCATGAAGAAGGAAGGCTAGTTTATCGTTTTGGAGGTGAACCTGTTGGCTCTTTTGTTCAGCCACGTTTGAGGCCTTTGATGCCAGCTATTGCTCATGCACTGTTTATGGATATTACACATGATAATGAGTGTCCAATTCAGCACCGATCTGCGTATGATGCTCTTCCTAGTGCAATGATTGTTTCCATGGCCTGCTGTGCTACAGGAAGCACCAAAGGCTATGATGAACTAGTACCCCACCAGATTTCTGTAGTATCTGAAGAGTCTGGTGAAGTTAATTTCCAAACAGGAATTCTAGCTGGAAGGCTGGCCATAAACAGGCTACATCAGGAGCTGGGGGCTAAAGGCTTTAATCAGGTGTATGTAGATCAAGTTGATGAAGATATAGTGGCAGTGACAAGACATTGTCCTAACACACACCAATCTGTTGTGGCTGTAAGTCGAACGGCTTTCAGGGATCCTAAAACTTCCTTCTACAGTAAAGAAGTACCTGAAATGTGTATCCCAGGAAAAATAGAAGAAATAGTACTTGAGGCTAGGACTATTGAGAGAAATACTAGCCCTTACAAAAAGGATAAGCACTTTATAAATGGATTACCTAATTTCGCAGTGGAACTCAGAGAGCATATCCAGATTACAGACAGTAAAATTATAAAGCAAGCTGGAACTGCCGTAAAAGGGCCAAATGAATTTGTTCAAGAAATAGAATTTGAAAAACTAACACCAGGAAGTGTAATAGTATTCAGAGTTAGCCTTGACCCAAAGGCACAAGAGGCTGTTGGTGTACTGCGGAGTCATTTAATCCAGTTCAGTTCCCATTTTAAATCTGGAAGTCTTCCTGATGAGCATTCAGCACCTATTTTAAAAACATCATTTTCTTCCATTGCATCTAAGCTAACTTTGGCTGACCTAAATCAAGTACTGTATAGGTGTGAGGCAGAAGAGCAAGAAGATGGTGGAGGTTGTTATAACATACCAAACTGGTCACCGCTGAAGTATGCAGGCCTCCAAGGTTTAATGTCAGTGATGGCAGACATTAGACCAAAGAATGACTTGGGTCATCCATTTTGTGATAATTTAAGATCTGGAGACTGGATGATAGATTATGTCAGTAATCGTCTGATTTCACGTGCAGGAGCCTGTGCAGAAGTTGGTAAATGGCTGCAAGCCATGTTTGTCTACCTAAAGAGAATTCCACGTTACCTCATCCCGTGTTACTTTGATGCCATATTAGTGGGTGCCTACACAATGCTTCTGGATGTGGCATGGAGCCAGATGTCCAGCTTTGTGCAGAATGGATCAACATTTGTTAAACACCTTTCCTTGGGTTCAGTCCAGATGTGTGGGATAGGAAAATACTCTTGCCTGCCAGCTCTGTCTCCATCATTACATGATGTGCCCTATAGGCTGAATGAGATTACAAATGAGAAAGAACAGTGTTGTGTTTCCTTAGCAGCTGGTTTACCTCACTTTTCTTCTGGAATTTTTCGTTCCTGGGGACGAGATACCTTTATTGCACTGAGAGGTCTAATGTTAGTTACGGGTCGCTATCTAGAAGCCAGAAACATCATTTTAGCATTTGGTGGGACTTTGAGGCATGGTCTCATTCCCAATCTGCTTGGCCAGGGGACACACGCCAGATACAACTGTCGTGATGCAGTATGGTGGTGGCTTCAGTGTATCCAGGACTACTGTAAAATTGTTCCAAATGGATTAGACATTCTCAGGTGTCCTGTCTCTAGGATGTACCCAAGAGATGACTCTTCTCCTCAGCCTGCAGGCACTAGGGATCAGCCACTTTATGAAGTAATACAGGAGGCAATGCAACGACACATGGAAGGCATAAGTTTCCGAGAAAGGAATGCTGGTCCACAGATAGATCAAAACATGAAAGATGAAGGTTTTAATGTAACTGCAGGTGTTGACCATGAAACTGGCTTTGTCTTTGGAGGGAACTGCTTCAATTGTGGCACTTGGATGGATAAAATGGGAGAGAGTGACAAAGCTCGCAACAGAGGAATTCCAGCTACTCCAAGAGATGGCTCTGCTGTGGAAATTGTTGGCCTGTGCAAGTCAGCTGTTCGCTGGTTGCTGGATTTATCTGTGAAAAATATATATCCATTCCATGGAGTCACTGTAAAAAGACAAGGAAAGAAAGAGACTGTCACCTATGATGAGTGGAACAGAAAAATTCAAGATCACTTTGAAAGGCTGTTCTTTGTCTCTGAGAACCCAGCAGATCCTAATGAGAAACATCCAGAGCTTGTTCACAAACGTGGAATTTATAAGGACAGCTATGGAGCTTCAAGCCCATGGTGTGATTACCAACTCAGGCCAAATTTTACAATAGCAATGGTTGTGGCCCCTGAGTTGTTCACACCTGAGAGAGCCTGGAAAGCTCTGCAGATAGCAGAGGAAAAACTGCTTGGTCCATTAGGCATGAAAACCTTGGACCCAGATGATATGGTTTACTGTGGAGTATATGATAATGCTCTTGACAATGACAACTATAATATAGCCAAAGGTTTTAATTATCACCAAGGACCGGAGTGGCTGTGGCCAATTGGGTATTTTCTTCGTGCTAAACTGTACTTCTCAAAGTTGTTGGGTCCAGAGATACATGCAAAAACTGTCATTATGATTAAGAATGTTCTTTCTCGACACTATGTTCACCTTGAAAGCAGATCGTCCTGGAAAGGGCTTCCTGAACTGACCAATGAAAATGGACAGTATTGCCCTTTTAGCTGTGAAACTCAGGCCTGGTCTATTGGAGTTATCCTTGAAATCCTTTATGACTTGTAA
>Chaetura_pelagica_agl_partial
GGTTTTGAGCTGCAATTCCGATTGGGCCCAACCCTTCAGGGCAAGCCTGTTACTGTGTACACAAATTATCCAGCTTCTGGAGAAGTATTTGATCGCCACAGGTTCAGAACACTATCGTGGCACAATCCTGCAGGAAAAGAAGATGACTCTGACAAATTCTGCAAGCTGGACCTCCAGATTTCTGGGTCGTATCAGTACTATTTCAGTCTTGGAAATGAAAAAAGTGGTGGAGGTTACATAGTTGTGGATCCTGTTTTGCATGTTGGAGCTGATAATCATGTGTTACCTTTGGATTGTGTTACACTCCAGACATTCCTCGCTAAGTGTCTGGGACCCTTTCATGAATGGGAAGATAGGCTTAAAGTTGCAAAGGAAACAGGTTACAACATGATTCATTTTACACCACTGCAGAAGCTTGGACTGTCTAGATCATGTTATTCACTGGCTGATCAGTTAGAAGTAAATCCTGAATTTTCAAGCCCAAATAAAAAGTGCACTTGGAGCGATATAGGAGCTCTTGTGGAAAAATTGAAAAATGAATGGAATATGCTTTGCATCACAGATGTAGTCTACAATCATACTGAAGCAACTAACAGTGAATGGCTCAGGATGCATCCAGAATGTGGCTATAACCTTGTAAATTCTCCTCACCTGAAGCCAGCTTGGGTCTTGGATAGAGCCCTGTGGCACTTGACCTGTATGGTGGCTGATGGAAAATACACTGCTAAAGGGATCCCTCCCTTGATTGAAAATGATCATCACCTGAATTGTATCCGTAAAATCATCTGGGAAGATATATATCCAAAAATTAAATTATGGGAATTCTTTCAAGTGGATGTTAACAAAGCTGTGCAGCAATTTAGAACCCTTCTAACTCAAGGCAAAATGGGCACTAAATCTGATCCAAATCAACATCTTCAAATAGTTCAGGACCCTGATTATAGACGATTTGGCTGTACTGTAGATATGAATATAGCATTGGCAACATTCATACCACACAGCAATGGACCAGCTGCAATAGAAGAATGTTGCAACTGGTTTCGCAAGAGGGTTGAGGAACTGAATGCTGAACAATACAGGCAAACTAATCACCATCAAGAACAGGCTGTCAATTGTCTTGTGGGCACTGTGGTTTATGAGCGACTGGCTGGTGATGGTCCTAAGCTGGGTCCTATCACTAGAAAATATCCTTTAGTTACCAGGTATTTTACTTACCCATTCCAAGAGCTAACTGTGGGGGAAGAAGAAGCTATGATACATCAGCCAGATAAAGCTTGTTACTTCATGGCTCATAATGGCTGGGTTATGGGAGATGATCCTCTCAGAAACTTTGCAGAACCAGGTTCAAATGTTTACTTGAGAAGAGAGCTTATTTGTTGGGGAGACAGCGTGAAACTGCGTTATGGTAACAAACCTGAAGATTGCCCATACCTCTGGGCACATATGAAAAAATACACTGAAATCACTGCCAAATATTTCCACGGTGTTCGCCTTGACAACTGCCACTCGACACCTATCCATGTAGCTGAGGAGATGCTAGCAACAGCCAGATCAGTCAGACCTAATCTTTATGTGGTAGCTGAACTCTTCACGGGCAGTGAGTACATTGACAATGTTTTTGTCAACCACCTGGGAATTACCAGCCTGATTAGAGAGGCAATGACTGCTTATAACAGCCATGAAGAAGGAAGGTTAGTTTATCGTTTTGGAGGTGAACCTGTTGGCTCTTTTGTTCAGCCACGTTTGAGGCCATTGATGCCAGCTATTGCTCATGCACTGTTTATGGATATCACACATGATAATGAATGTCCCATTCAGCACCGATCTGCATATGATGCTCTTCCTAGTGCAATGATTGTTTCCATGGCATGCTGTGCTACAGGGAGCACCAAAGGCTATGATGAACTAGTACCACACCAGATCTCTGTAGTATCTGAAGAGAGGTTTTATGCAAAATGGAATCCAGCAGCACACCTGTCTTCTGGTGAAGTTAATTTCCAAACAGGAATTCTAGCAGGAAGGCTGGCCATGAACAGGCTGCATCAGGAGCTGGGGGCTAAAGGCTTTAATCAGGTGTACGTAGACCAAGTTGATGAAGATATAGTGGCAGTGACAAGGCATTGTCCTAACACACACCAGTCTGTTGTGGCTGTAAGTCGAACTGCCTTCAGGGATCCTAACACTTCCTTCTACAGTAAAGAAGTACCTGAAATGTGTATACCAGGAAAAATAGAAGAGATAGTATTTGAGGCTAGGACTATTGAGAGAGATGCTAGTCCTTACAAAAAGGATAAACACTTCATAAATGGATTGCCTAATTTCACGATGGAACTCAGAGAGCATATCCAGATTACAGACAGTAAAATTATAAAGCAAGCTGGGACTGCCATAAAAGGGCCAAATGAATTTGTTCAAGAAATAGAATTTGAAAAGTTAACACCAGGAAGTGTAATAGTATTCAGAGTTAGTCTTGACCCTAAGGCACAAGAGGCTGTTGGCATACTCCGCAATCATTTAGTCCAGTTCAGTCCTCATTTTAAATCTGGAAGTCTTCCTGATGATCATTCAGCACCCATATTAAACACATTATTTTCTTCTATTGCGTCTAAACTAACACTGGCTGACCTAAATCAAGTACTGTATAGGTGTGAGGCAGAAGAACAAGAAGACGGTGGAGGTTGTTACAATATACCAAACTGGTCACCCCTGAAGTATGCAGGCCTCCAAGGATTAATGTCAGTGATGGCAGACATTAGACCAAAGAATGATTTGGGTCATCCATTTTGTGATAATTTAAGATCTGGAGACTGGATGATTGATTATGTGAGTAATCGTCTGATTTCACGTGCAGGAGCCTGTGCAGAAGTTGGTAAATGGTTGAAGGCCATGTTTGTCTACCTAAAGAGAATTCCACGCTACCTCATCCCATGTTACTTTGATGCCATATTAGTGGGTGCATACACAACGCTTCTGGATGTGGGATGGCATCAGATGTCCAGCTTTGTGCAGAATGGATCAACATTTGTTAAACACCTTTCCTTGGGTTCAGTCCAGATGTGTGGGATAGGAAAATATTCTTGTCTGCCAGATCTGTCTCCGTCATTACATGATGTTCCCTATAGGCTGAATGAGATTACAAATGAGAAAGAACAGTGTTGTGTTTCCTTAGCAGCTGGTTTACCTCACTTTTCCTCTGGAATTTTTCGTTCTTGGGGACGGGATACCTTTATTGCACTGAGAGGTCTAATGTTAGTTACTGGGCGCTATCTAGAAGCAAGAAACATCATTTTAGCATTTGCTGGAACTTTAAGACATGGCCTCATTCCCAATCTGCTTGGCCAGGGGACACATGCCAGATACAACTGTCGTGATGCTGTATGGTGGTGGCTTCAGTGTATCCAAGACTACTGTAAAATTGTTCCAAATGGATTAGACCTTCTCAGGTGTCCTGTTTCTAGGATGTACCCAAGAGATGATTCTTCTCCTCAGCCTGCAGGCACTACGGATCAGCCACTTTATGAAGTAATACAGGAAGCAATGCAGCGACACATGGAAGGCATAAACTTCCGAGAAAGGAACGCTGGTCCACAGATCGATCAGAACATGAGAGATGAAGGTTTTAATGTAACTGCAGGTGTTGACAATGAAACTGGCTTTGTCTTTGGAGGGAACAAATTTAATTGTGGCACTTGGATGGATAAAATGGGAGAGAGTGACAAAGCTCGCAACAAAGGAATTCCAGCTACTCCAAGAGACGGCTCTGCTGTGGAAATTGTTGGCCTGTGCAAGTCGGCTGTTCGCTGGTTGCTGGATTTATCTCGGAAAAATGTGTTTCCGTTCCATGGAGTCACTGTAAAAAGACATGGAAAGGAGGAGACTATCACATATGATGAGTGGAACAGAAAAATTCAAGGACACTTTGAAAGGCTGTTCTTTGTCTCTGAAAACCCATCAGATCCTAATGAGAAACATCCAGAACTTGTTCACAAACGTGGAATTTACAAGGATAGCTATGGAGCTTCAAGTCCATGGTGTGATTACCAACTCAGGCCAAATTTTACAATAGCAATGGTTGTGGCCCCTGAATTGTTCACACCTGAGAGAGCTTGGAAAGCTCTGCAGATAGCAGAAGAAAAGTTGCTTGGTCCATTAGGCATGAAAACCTTAGATCCAGATGATATGGTTTACTGTGGAGTATATGATAATGCGCTTGACAATGACAACTACAATGTAGCCAAAGGTTTTAATTATCACCAAGGACCAGAATGGCTGTGGCCAATTGGATATTTTCTTCGTGCTAAATTGTACTTTTCAAAGTTGATGGGTCCAGAGATATATGCAAAAACTGTAGTGATGATTAAGAATGTTCTTTCTCACCACTATGTTCACCTTGAAAGTAGATCGTCCTGGAAAGGGCTTCCTGAACTGACCAATGAAAATGGACAGTATTGCCCTTTTAGCTGTGAAACTCAGGCCTGGTCAATTGGTGTTATCCTTGAAATCCTTTATGACTTGTAA
>Caprimulgus_carolinensis_agl_partial
TTTGAACTACAGTTCCGATTGGGCCCAACTCTTCAAGGCAAGCCCGTTACTGTGTACACAAATTACCCAGCTTCTGGAGAAGTGTTTGATCGGCACAAGTTCAGGACACTATCATGGCACAATCCGACAGGAAAAGAAGATGACTCTGACAAATACTGCAAGCTGGATCTCCAGATTTCTGGGTCATACCAGTACTATTTCAATCTTGGAAATGAAAAAAGTGGTGGAGGTTACGTAGTTGTGGATCCTATTCTGCATGTTGGAGCCGATAATCATGTGTTACCTTTGGATTGCGTTACGCTCCAGACGTTCCTCGCTAAGTGTCTGGGACCGTTTCATGAATGGGAAGATAGGCTTAAAGTTGCAAAAGAAACAGGTTACAACATGATTCATTTTACACCGCTGCAGAAGCTTGGACTGTCTAGATCATGTTATTCACTGGCTGATCAGTTAGAAGTAAATCCTGAATTTTCAAGCAACAATAAAAAGTGCACTTGGAGCGATATCGGAGCTCTTGTGGAAAAAATGAAAAATGAATGGAATATGCTTTGCATCACAGATGTGGTCTACAATCATACTGAACAAGCAACTAACAGTGAATGGCTCAGGATGCATCCAGAATGTGGCTATAACCTTGTAAATTCTCCTCACCTGAAGCCAGCTTGGGTCTTGGATAGAGCTCTGTGGCATTTGACCAATATGGTGGCTGATGGAAAGTATACTGCTAGAGGGGTCCCTCCCTTGATTGAAAATGATCGTCACCTGAATTGTGTCCGTAAAATAATTTGGGAAGATGTATATCCAAAAATTAAACTATGGGAATTCTTCCAAGTTGATGTTAACAAAGCTGTGCAGCAATTTAAAACCCTTCTAACGCAAGGCAAAATGAACACTAAACCTGACCCAAATCAACATCTTCAAATAGTTCAGGACCCTGATTATAGACGGTTTGGCTGTACTGTAGATATGAATATAGCATTGGCAACATTCATTCCACACAGCAACGGACCAGCTGCAATAGAAGAATGTTGCAACTGGTTTCGCAAGAGGATTGAGGAACTGAATGCTGAACAATACAGACAAACTAATCACCATCAAGAGCAGGCTGTCAATTGTCTTGTGGGAACTGTGGTTTATGAACGACTGGCTGCTGATGGTCCTAAGCTGGGTCCTATCTGTAGAAAATATCCCTTAGTTACCAGATATTTTACATATCCATTCAAAGAGCTAACTGTGGAGGAAGAAGAAACTATGATACATCAGCCAGAGAAAGCTTGTTATTTCATGGCTCATAATGGCTGGGTTATGGGAGATGATCCTCTTAGAAACTTTGCAGAACCAGGTTCAAATGTTTACTTGAGAAGAGAGCTTATTTGTTGGGGAGACAGTGTGAAACTGCGTTATGGTAATAAACCTGAAGACTGCCCATACCTCTGGGCACATATGAAAAAATACACTGAAATCACTGCCAAATACTTCCATGGCATCCGTCTTGACAACTGTCACTCAACACCTATTCATGTAGCTGAGGAGATGCTAGCAACAGCCAGATCAGTCAGACCTAATCTTTATGTGATAGCTGAACTCTTCACGGGCAGTGAGTACATTGACAATGTTTTTGTCAACCGCCTGGGAATTACCAGCCTGATTAGAGAGGCAATGACTGCTTATAACAGCCATGAAGAGGGAAGGTTAGTGTATCGTTTTGGAGGTGAACCCGTTGGCTCTTTTGTTCAGCCACGTTTGAGGCCTTTGATGCCAGCTATTGCTCATGCACTGTTTATGGATATTACACACGATAATGAATGTCCCATTCAGCACCGATCTGCATATGATGCTCTTCCTAGTGCTATGATTGTTTCCATGGCATGCTGTGCTACAGGAAGCACCAAGGGCTATGATGAACTAGTACCACACCAGATCTCTGTAGTATCTGAAGAGAGGTTTTATGCAAAATGGAATCCAGCAGTGCACCTGACTTCTGGTGAAGTTAATTTCCAAACAGGAATTCTGGCAGGAAGGTTGGCCATGAACAGGCTGCATCAGGAGCTGGGGGCTAAAGGCTTTAATCAGGTGTATGTAGATCAAGTTGATGAAGATATAGTGGCAGTGACAAGACATTGTCCTAACACACACCAGTCTGTTGTGGCTGTAAGTCGAACTGCTTTCAGGGATCCTAAAACTTGTTTCTACAGTAAAGAAGTACCTGAAATGTGTATCCCAGGAAAAATAGAAGAAGTAGTACTTGAGGCTAGGACTATTGAGAGAAGTGCTAGTCCTTATAAAAAAGATGAACGCTTTATAAATGGATTGCCTAATTTCACAGTGGAGCTCAGAGAGCATATCCAGATTAAAGACAGTAAAATTATAAAGCAAGCTGGAACTGCAATAAAAGGGCCAAATGAATTTGTTCAAGAAATAGAATTTGAAAAATTAACACCAGGAAGTGTAATAATATTCAGAGTTAGTCTTGACCCGAAGGCACAAGAGGCTGTTGGTGTACTCCGCAATCATTTGGTCCAGTTCAGTCCTCATTTTAAATCTGGAAGTCTTCCTGATGATCATTCAGCACCTATATTAAAAACGTTATTTTCTTCTATTGCATCTAAACTAACTTTGGCTGACCTAAATCAAGTACTGTATAGGTGTGAGGCAGAAGAACAGGAAGATGGGGGAGGCTGTTACAATATACCAAACTGGTCACCGCTGAAGTATGCAGGCCTCCAAGGGTTAATGTCAGTGATGGCAGACATTAGACCGAAGAATGATTTGGGTCATCCATTTTGTGATAATTTAAGATCTGGAGACTGGATGATTGATTATGTCAGTAATCGTCTGATTTCACGTGCAGGAGCTTGTGCAGAAGTTGGTAAATGGTTGAAGGCTATGTTTGTCTACCTAAAAAGAATTCCACGTTACCTCATCCCGTGTTACTTTGATGCTATATTAGTGGGTGCGTACACAACGCTTCTGGATGTGGGATGGCATCAGATGTCTAGCTTTGTGCAGAATGGATCAACATTTGTTAAACACCTTTCCTTGGGTTCAGTCCAGATGTGTGGGATAGGAAAATATTCTTGTCTGCCAGATCTGTCTCCTTCCTTACATGATGTTCCCTATAGGCTGAATGAGATTACAAATGAGAAAGAACAGTGTTGTGTTTCCTTGGCAGCTGGTTTACCTCACTTTTCTTCAGGAATTTTTCGCTCTTGGGGAAGGGATACCTTTATTGCACTGAGAGGTCTAATGTTAGTTACTGGGCGCTATCTAGAAGCAAGAAACATCATTTTAGCATTTGGTGGGACTTTAAGACATGGTCTCATTCCCAATCTGCTTGGCCAAGGGACACATGCCAGATACAACTGTCGTGATGCTGTTTGGTGGTGGCTTCAGTGTATCCAGGACTACTGTAAAATTGTTCCAGATGGATTAGATATTCTCAGGTGTCCTGTTTCTAGGATGTACCCAACAGATGACTCTTCTCCCCAGCCTGCAGGCACTATGGATCAGCCACTTTATGAAGTCATACAGGAAGCAATGCAACGGCATATGGAAGGCATAAATTTCCGAGAAAGGAATGCTGGTCCACAGATAGATCAAAACATGAGAGATGAAGGTTTTAATGTAACTGCAGGTGTTGACCATGAAACTGGCTTTGTCTTTGGAGGGAACCGCTTCAATTGTGGCACTTGGATGGATAAAATGGGAGAGAGTGACAGAGCTCGCAACAGAGGAATTCCAGCTACTCCACGAGATGGATCTGCTGTGGAAATTGTTGGCCTGTGCAAGTCGACTGTTCGCTGGCTGCTGGATTTATCTGGGAAAAATGTGTTTCCATTCCATGGAGTCACTGTAAAAAGTCATGGAAAGGAGGAGACTATCACATATGATGAGTGGAACAGAAAAATTCAAGGGCACTTTGAAAGGCTGTTCTTTGTCTCTGAGAACCCATCAGATCCTAATGAGAAACATCCAGAGCTTGTTCACAAACGTGGAATTTATAAGGACAGTTATGGAGCTTCAAGTCCATGGTGTGATTACCAACTCAGGCCAAATTTTACAATAGCAATGGTTGTGGCCCCTGAGTTGTTCACACCTGAGAGAGCTTGGAAAGCTCTGCAGATAGCAGAGGAAAAATTGCTTGGTCCATTAGGCATGAAAACCTTAGACCCAGATGATATGGTTTACTGTGGAGTATATGATAATTCTCTTGACAATGACAACTATAATGTAGCCAGAGGTTTTAATTATCACCAAGGACCTGAATGGCTGTGGCCAATTGGTTATTTTCTTCGTGCCAAATTGTACTTCTCAAAGTTGATTGGTCCAGAGATATATGCAAACACTGTGGTTATGATTAAGAATGTTCTTTCTCGCCACTATGTTCACCTTGAAAGATCGTCCTGGAAAGGGCTTCCAGAGCTAACCAATGAAAATGGACAGTATTGCCCTTTTAGCTGTGAAACTCAGGCCTGGTCAATTGGTGTCATCCTTGAAATCCTTTATGACTTGTAA
>Meleagris_gallopavo_agl_partial
ATGCCGAGCCATAAGGAGACGCGGCTGCTGCACCTCAACGAGATGGAGAAGCTGGATAAGACCCTCTTCAGGCTGGAGCAAGGGTTTGAACTGCAGTTTCGATTGGGCCCAACTCTTCAAGGCAAGCATGTTACTGTGTGTACAAATTATCCAGCTTCTGGAGACGTATTTGATCGCCACAAGTTCAGAACGTTATCATGGCACAATCCCACAGGAAAAGAGGATGACTCTGACAAATATTGCAAGTTAGATCTCCAAATTTCTGGGTCGTATCAGTACTATTTTAGTCTTGGAAATGAGAAAAGTGGTGGAGGTTACATAGTTGTGGATCCTATTTTGCGTGTTGGAGCCGATAACCACGTGTTACCTTTGGACTGTGTTACACTCCAGACATTCCTCGCTAAGTGTCTGGGACCATTCCATGAATGGGAAAATAGACTTAAAGTTGCAAAAGAAACAGGTTACAACATGATTCATTTTACACCACTGCAGAAGCTTGGACTATCTAGATCATGCTATTCACTGGCTGATCAGTTAGAAGTTAATCCTGAATTTTCAAGCCATAACAAAAAATGCACTTGGAATGATATAGGAGCTCTTGTGGAAAAAATGAAAAATGAATGGAATATGCTTTGCATCACAGATGTAGTCTACAACCATACTGAAGCTGCTAACAGTGAGTGGCTCAGGATGCATCCAGAATGTGGCTACAACCTTGTAAATTCTCCTCACCTGAAGCCAGCCTGGGTCTTAGATAGAGCTCTGTGGCACCTGAGCTGTATGGTGGCTGATGGAAGGTGTATTGATAAAGGAGTCCCTCCCATGATAGAAAATGATCATCACCTGAATTGTATCCGTAAAATCATTTGGGAAGATATATATCCAAAAATTAAACTATGGGAATTTTTCCAAGTGGATGTTAATAAAGCTGTGCAGCAATTTAGAACCCTTCTAACTAAAGGCAAAATAGGCACTAAGTCTGATCCGAATCAACATCTTCAAATAGTTCAAGACCCTGATTATAGAAGATTTGGTTGTACTGTAGACATGAATATAGCACTGGCAACGTTCATACCACACAGCAATGGACCGGGTGCAATAGAAGAATGTTGTAACTGGTTTCGCAAGAGAATTGAAGAACTGAATGCTGAGCAATACAGACAGATTCATCATCATCAAGAGCAGGCTGTCAACTGTCTTGCAGGAACAGTGGTATATGAACGTCTGGCCGGTCATGGTCCTAAACTAGGCCCTATTAGTAGAAAATATCCTTTAGTTACCAGGTATTTTACTTATCCATTCAAAGACCTGACTGTGGAGGAAGAACAAAGTATGATGCATCAGCCAGATAAAGCTTGTTATTTCATGGCCCATAACGGATGGGTTATGGGTGATGATCCTCTTAGAAACTTTGCAGAACCAGGTTCAAATGTTTATTTGAGAAGAGAGCTTATTTGTTGGGGAGACAGTGTGAAACTGCGGTATGGCAACAAACCCGAAGACTGCCCGTACCTCTGGGCACATATGAAAAAATACACAGAAATCACTGCCAAACATTTCCATGGTATTCGTCTTGACAACTGTCACTCTACACCTATTCATGTAGCTGAGGAGATGCTAGCTACAGCCAGATCAGTCAGACCTAATCTTTATGTGATAGCTGAACTCTTCACGGGCAGTGAGTACATTGACAATGTTTTTGTCAACCGCCTGGGAATTACCAGCCTGATTAGAGAGGCCATGACAGCTTATAATAGCCACGAAGAGGGAAGGTTGGTTTATCGTTTTGGAGGTGAACCTGTTGGCTCTTTTGTTCAGCCACGTTTGCGGCCTTTGGTGCCAGGAATAGCGCATGCGCTCTTCATGGATATTACACATGACAATGAGTGTCCAATTCAGCATCGATCTGCATATGATGCACTTCCAAGTGCAATGATTGTTTCCATGGCGTGTTGTGCTACAGGAAGCACCAAAGGTTATGATGAACTAGTACCCCACCAGATTTCTGTAGTATCTGAAGAGAGATTTTATTCAACCTGGAATCCACAAGCACACCTGAATTCTGGTGAAGTTAATTTCCAGACAGGAATTCTAGCTGGAAGGCTAGCCATGAACAGACTGCATCAGGAGCTGGGAACTAAAGGCTTCAATCAGGTGTATGTAGATCAAGTTGATGAAGATATAGTAGCAGTGACAAGACATTGCCCTAACACCCACCAGTCTGTTGTGGCTGTAAGCAGAACTGCTTTCAGGGATCCAAAGACTTCCTTCTACAGTAAAGAAGTACCTGAAATGTGTATCCCAGGAAAAATTGAAGAAGTAGTATTTGAGGCTAGAACTATTGAGAGAAGTACTAGTCCTTACAAAAAAGATGAACATTTTATAAATGGATTGCCTAATTTCACAGTGGAACTCAGAGAGCATATCCAGATTAAAGAGAGTAAAATCATAAAGCAAGCTGGAACTGCCATAAAAGGGCCAAATGAATTTGTTCAAGAAATAGAATTTGAAAATTTAACACCAGGAAGTGTAATAGTATTCAGAGTTAGTCTTGATCCAAAGGCACAGGAGGCTGTTGGTGTACTTCGCAATCATCTGATTCAGTTCAGTCCTCACTTTAAATCTGGGAGTCTTCCTGATGATCATTCAGCACCTATATTAAAAACATTATTTTCTTCAATTGCATCTAAACTAACTTTGGCTGACTTAAATCAAGTGCTGTATAGGTGTGAGTCAGAAGAACAAGAAGATGGTGGAGGTTGTTACAATATACCAAACTGGTCATCCCTGAAGTATGCAGGTCTCCAAGGGTTAATGTCAGTAATGGCAGACGTTAGACCAAAGAATGATTTGGGACACCCGTTCTGTGATAATTTAAGATCTGGAGACTGGATGATCGATTATGTCAGTAATCGTCTGATTTCACGTGCAGGAGCCTGTGCAGAAGTTGGTAAATGGTTGAAGGCCATGTTTGTATATTTGAAGAAAATTCCACGCTACCTTATTCCATGTTACTTTGATGCCATTTTAGTGGGTGCATACACAACTCTTCTGGATGTGGGATGGCATCAGATGTCTAGCTTTGTGCAGAATGGATCAACATTTGTTAAACACCTTTCCTTGGGCTCAATCCAGATGTGTGGGATAGGAAAATATGCATGTCTGCCAGATCTGTCTCCTTCCTTACATGATGTTCCCTATAGGCTGAATGAGATTACAAATAAGAAGGAACAGTGCTGTGTTACTTTAGCAGCTGGT
>Meleagris_gallopavo_agl_partial
TTACCTCACTTCTCTTCTGGAATCTTCCGTTCTTGGGGAAGGGACACCTTTATTGCACTTAGAGGCCTAATGTTACTTACGGGACGTTATATAGAAGCAAGAAACATAATTCTAGCATTTGGTGGAACTTTAAGACATGGTCTCATTCCCAACCTGCTTGGCCAAGGAACACATGCCAGATACAACTGCCGTGATGCTGTGTGGTGGTGGCTTCAGTGTATCCAGGACTACTGTAAGATTGTTCCAAATGGATTAGACATTCTCAGGTGTCCTGTTTCTCGGATGTATCCAAGAGATGATTCTTCTCCACAGCCTGCAGGCAGTGTGGATCAGCCACTCTATGAAGTAATACAGGAGGCAATGCAACGACATATGGAAGGCATAAGTTTCAGAGAAAGAAATGCTGGTCCACAGATAGACCAAAACATGAGAGACGAAGGT
>Meleagris_gallopavo_agl_partial
AGGGAGGAGACTATCACATATGATGAATGGAACAGAAAAATTCAAGGACACTTTGAAAGACTCTTCTTTGTCTCTGAGAACCCTGCAGATCAAAATGAAAAACATCCAAATCTAGTTCACAAACGTGGGATTTATAAAGACAGCTACGGAGCTTCAAGTCCATGGTGTGATTACCAACTTAGGCCAAATTTTACCATAGCAATGGTTGTGGCCCCTGAGTTGTTCACACCTGAGAGAGCTTGGAAAGCTCTGAGGATAGCAGAGGAAAAACTACTTGGTCCATTGGGCATGAAAACTTTAGATCCAGATGATATGGTGTACTGTGGAGTATATGATAATGCTCTTGACAATGACAACTATAATGTAGCCAGAGGTTTTAATTACCACCAAGGACCTGAATGGCTGTGGCCGATTGGATATTTTCTTCGTGCCAAATTGTACTTCTCAAAGTTGATTGGTCCAGAGATATATGCAAAAACTGTGGTTATGATAAAGAATGTTCTTTCTCGCCACTATGTTCACCTTGAAAGCAGATCATCCTGGAAAGGGCTTCCAGAATTGACCAATGAAAATGGGCAGTATTGTCCTTTTAGCTGTGAAACTCAGGCCTGGTCGATTGGTGTTATCCTTGAAGTTCTTTATGACTTGTAG
>Anas_platyrhynchos_agl
ATGCCGAGCGGTAGGGAGACGCGGCTGCTGCACCTCAACGAGATGGAGAAGCTGGACAAGACCCTCTTCAGGCTGGAGCAAGGGTTTGAACTACAGTTCCGATTGGGCCCAACTCTTCAAGGCAAGCACGTTACCGTGTGCACTAATTATCCAGCTTCTGGAGAATTATTTGATCGCCACAAGTTCAGGACATTATCATGGCACAATCCCACAGGAAAAGAAGATGACTCTGACAAATATTGCAAGTTAGATCTCCAAATTTCTGGATCATATCAATACTATTTCAGTCTTGGAAATGAGAAAAGTGGTGGAGGTTACATAGTTGTGGATCCTATTTTGCGTGTTGGAGCTGACAACCATGTGTTACCTTTGGATTGCGTTACACTCCAGACATTCCTCGCTAAGTGTCTGGGACCATTTCATGAATGGGAAGATAGGCTCAAAGTGGCAAAAGAAACAGGTTACAACATGATTCATTTTACACCACTGCAGAAGCTTGGACTGTCTAGATCGTGTTATTCCCTGGCTGATCAGTTAGAAGTAAATCCTGAATTTTCAAGCCATAATAAAAAATGCACTTGGAGTGATATAGGAGCTCTTGTGGAAAAAATGAAGAATGAATGGAATATGCTTTGCATCACAGATGTGGTCTACAATCATACCGAAGCTACTAACAGTGAGTGGCTCAGGATGCATCCAGAATGTGGCTATAACCTTGTAAATTCCCCTCACCTGAAGCCAGCTTGGGTCTTAGATAGAGCTCTGTGGCACTTGACCTGTATGGTGGCTGATGGAAAGTGTATTGATAAAGGGGTCCCTCCGTTGATTGAAAATGATCACCACCTGAATTGTGTCCGTAAAATAATTTGGGAAGAGATATATCCAAAAATTAAACTGTGGGAATTTTTCCAAGTGGATGTTAATAAAGCTGTGGAACAATTTAGAACCCTTCTAACTCAAGGCAAAATGAGCACTAAATCTGATCCAAATCAACATCTTCAGATAGTTCAGGACCCTGAATATAGACGATTTGGCTGTACTGTAGATATGAATATAGCATTGGCAACCTTCATACCGCACAGCAATGGACCAGGTGCAATAGAAGAGTGTTGTAACTGGTTTCGCAAGAGGATTGAGGAACTGAATGCTGAGCAACACAGACAGATTCATCACCATCAAGAGCAGGCAGTCAACTGTCTTGCGGGGACTGTGGTTTATGAACGACTGGCTGGTCATGGTCCTAAACTGGGTCCTATTAGTAGAAAATATCCTTTAGTTACCAGGTATTTTACTTACCCATTCAAAGACATGACTGTGGAGGAAGAAGAAGCTATGATACATCGCCCAGATAAAGCTTGCTATTTCATGGCCCATAATGGATGGGTTATGGGCGATGATCCTCTTAGAAACTTTGCAGAACCAGGTTCAAATGTTTACTTGAGAAGGGAGCTTATATGCTGGGGAGACAGTGTGAAACTGCGTTATGGGAACAAACCTGAAGACTGCCCATACCTCTGGGCACATATGAAAAAATACACAGAAATCACAGCCAAATATTTCCATGGCGTTCGTCTTGACAACTGTCACTCAACACCTATTCATGTAGCTGAGGAGATGCTAGCAACAGCCAGATCAGTCAGACCTAATCTTTATGTGATAGCTGAACTCTTCACGGGCAGTGAGTACATTGACAATGTTTTTGTCAACCGCCTGGGAATTACCAGCCTGATTAGAGAGGCAATGACAGCTTATAATAGCCATGAGGAGGGAAGGTTAGTTTATCGTTTTGGAGGTGAACCTGTTGGCTCTTTTGTTCAGCCACGTTTGAGACCCCTGATGCCAGCTATTGCTCATGCACTGTTCATGGATATTACACATGATAATGAGTGTCCGATCCAGCACCGATCTGCATATGATGCTCTTCCCAGTGCAATGATTGTTTCCATGGCATGCTGTGCTACAGGTAGCACCAAAGGTTATGATGAACTTGTACCACACCAGATATCCGTAGTATCCGAAGAGAGATTTTATTCAACATGGAATCCAGCAGCACACCTGACTTCTGGTGAAGTTAATTTCCAAACGGGAATTCTAGCAGGAAGGCTGGCCATAAACAGGCTGCATCAGGAGCTGGGAGCTAAAGGCTTTAATCAGGTGTATGTAGATCAAGTTGATGAAGATATAGTGGCAGTGACAAGACATTGCCCTAATACACACCAGTCTGTTGTGGCTGTAAGTAGAACTGCTTTCAGAGATCCAAAGACTTCCTTCTACAGTAAAGAAGTGCCTGAAATGTGTATCCCAGGGAAAATTGAAGAAGTAGTACTTGAGGCTAGAACCATTGAGAGAAATACTAATCCTTACAAAAAAGATGAACGTTTTATAAATGGATTGCCTAACTTCACAGTGGAACTCAGAGAGCACATTCAGATTAAAGACAGTAAAATTATAAAGCAAGCTGGAACTGCCATAAAAGGGCCAAATGAATTTGTTCAAGAAATAGAATTTGAAAATTTAACACCAGGAAGTGTAATAGTATTCAGAGTTAGTCTTGATCCAAAGGCACAAGAGGCTGTTGGTGTACTCCGTAGTCATCTGATCCAGTTTAGTCCTCACTTTAAATCTGGAAGTCTTCCTGATGATCATTCAGCACCCATATTAAAAACATTATTTTCTTCAATTGCATCTAAATTAAGTTTGGCTGACCTAAATCAAGTGCTGTATAGGTGTGAGGCAGAAGAACAAGAAGATGGTGGAGGCTGTTACAATATACCAAACTGGTCACCGTTGAAGTATGCAGGCCTCCAAGGGTTAATGTCAGTAATGGCAGACATTAGACCAAAGAATGATTTGGGCCACCCGTTTTGTGATAATTTAAGATCTGGAGATTGGATGATTGATTATGTCAGCAATCGTCTGATTTCACGTACTGGAGCCTGTGCAGAAGTTGGTAAATGGTTGAAGGCCATGTTTATCTATTTAAAGAAAATTCCACGTTACCTTATCCCATGTTATTTTGATGCCATATTAGTGGGTGCATACACAACGCTTCTGGATGTGGGATGGCATCAGATGTCTAGCTTTGTGCAGAACGGATCAACATTTGTTAAACACCTTTCCTTGGGCTCAATCCAGATGTGTGGGATAGGAAAATACTCATGTTTGCCCGATCTGTCTCCTTCCTTACATGATGTTCCCTATAGACTGAATGAGATTACAAATGAGAAAGAACAGTGTTGTGTTTCTTTGGCAGCTGGTTTACCTCACTTTTCTTCAGGGATTTTTCGCTCTTGGGGAAGGGATACCTTTATTGCACTGAGAGGTCTGATGTTAGTTACAGGGCGTTATCTAGAAGCAAGAAACATAATTTTAGCATTTGGTGGGACTTTAAGACATGGTCTCATTCCCAACCTGCTCGGCCAGGGGACGCATGCCAGATACAACTGTCGTGATGCTGTATGGTGGTGGCTTCAGTGTATCCAGGACTACTGTAAAATTGTTCCAAATGGATTAGACATTCTCAGATGTCCTGTTTCCAGAATGTACCCAAGAGATGACTCTTCTCCTCAACCTGCAGGCAGTGTGGATCAGCCGCTTTATGAAGTAATACAGGAAGCAATGCAACGACACATGGAAGGCATAAATTTCCGAGAAAGGAATGCCGGCCCACAGATAGATCAAAACATGAGAGATGAAGGTTTTAATGTAACAGCGGGTGTTGACCGTGAAACTGGCTTTGTCTTCGGAGGGAACCGTTTCAATTGTGGCACCTGGATGGATAAAATGGGGGAGAGTGACAGAGCTCGCAACAGAGGAATTCCTGCTACTCCGAGAGATGGCTCTGCTGTGGAAATTGTTGGCTTGTGCAAGTCAACTGTACGCTGGCTTCTGGATTTGTCTAGGAAAAATGAGTTTCCATTCCATGGAGTCACCATAAAAAGACACGGAAAGGAGGAAACTATCACATATGATGAATGGGACAGAAAAATTCAAGCACACTTTGAAAAGCTCTTCTTTGTCTCTGAGAACCCAGCAGATCCAAATGAAAAACATCCAAATCTTGTTCACAAACGTGGAATCTATAAAGACAGCTATGGAGCTTCAAGTCCATGGTGTGATTACCAACTCAGACCAAATTTTACAATAGCAATGGTTGTGGCACCTGAGTTGTTCACACCTGAGAGAGCTTGGAAAGCTCTGCAGATAGCAGAGGAAAAACTACTTGGTCCGTTAGGCATGAAAACTTTAGACCCAGATGATATGGTGTACTGTGGAGTATATGATAATGCTCTTGACAACGACAACTATAATGTAGCCAGAGGTTTTAATTATCACCAAGGACCTGAATGGCTGTGGCCAATTGGATATTTCCTTCGTGCCAAATTGTACTTCTCAAAGCTAATTGGTCCACAGATATACGCAAAAACTGTAGTTATGATAAAGAATGTGCTTTCTCGCCACTATGTTCACCTTGAAAGGTCATCCTGGAAAGGGCTTCCAGAGCTGACCAATGAAAATGGACAATATTGCCCTTTCAGCTGTGAAACTCAGGCCTGGTCAATTAGTGTTATCCTTGAAATCCTTTATGATTTGTGA
>Struthio_camelus_agl_pseudogene
ATGCCGAGCTCTGGGCAGACGCGGCTGCTGCACCTCGACGAGATGGAGAAGCTGGACAAGACCTTCTTCAGGCTGGAGCAAGGCTTTGAACTACAGTTCCGACTGGGCCCAACTCTTCAAGGCAAGCATGTTACTGTGTGTACTAACTATCCAGCTTCTGGAGAAGTGTTTGATCGCCACAAGTTCAGGACGTTATCATGGCACAATCCCACAGGAAGAGAAGATGACTCTGACAAATACTGCAAACTGGATCTCCAGATTTCTGGGTCATACCAGTACTATTTCAGTCTTGGAAATGAGAAAAGTGGTGGAGGTTACATAGTTGTGGATCCTATTTTGCGTGTTGGAGCTGATAATCATGTGTTACCTTTGGATTGTGTTACACTCCAGACATTCCTCGCTAAGTGTCTGGGACCATTTCATGAATGGGAAGATAGGCTTAAAGTTGCAAAAGAAACAGGTTACAACATGATTCATTTTACGCCACTTCAGAAACTTGGACCATCTAGATCATGTTATTCACTGGCTGATCAGTTAGAAGTAAATCCTGAATTTTCAAGCCATAATAAAAAGTGCACTTGGAGCGATATAGGAGCTCTTGTGGAAAAGATGAAAAATGAATGGAATATGCTTTGCATCACAGATGTAGTCTACAATCATACTGAAGCTGCTAACAGTGAATGGCTCAGGATGCATCCAGAATGTGGCTATAATCTCGTAAATTCTCCTCACCTGAAGCCGGCTTGGGTCTTAGATAGAGCTCTCTGGCACTTGACCTGTATGGTGGCTGAAGGAAAGTGTATTGATAAAGGAATTCCTCCTTTAATTGAAAATGATCATCACCTGAATTGTATCCGTAAAATAATTTGGGAAGATATATATCCAAAAATTAAACTATGGGAATTTTTCCAAGTGGATGTTAACAAAGCTGTGCAGCAATTTAAAACCCTTCTAACTCAAGGCAAAATGAGCACTAAATCTGATCCAAATCAACATCTTCAAATAGTTCAGGATCCTAATTATAAACGACTTGGCTGTACTGTAGATATGGATATAGCACTGGCAACTTTCATACCACACAGCAATGGACCAGCTGCAATAGAAGAGTGTTGTAACTGGTTTCGCAAGAGGATTGAAGAACTGAATGCTGAACAGTACAGACAAACTAATCACCATCAAGAACAGGCTGTCAACTGTCTTGTGGGGACTGTGGTTTATGAACGACTGGCTGGTCATGGTCCTAAACTGGGTCCTGTTACTAGAAGATATCCTTTAGTTACCAGGTATTTTACTTATCCATTCAAAGAACTGACTGTGGAGGAAGAAGAAACTATGATACATCAGCCAGATAAGGCTTGTTATTTCATGGCCCATAATGGCTGGGTAATGGGAGATGATCCTCTTAAAAACTTTGCTGAACCAGGCTCAAATGTTTACATGAGGAGAGAGCTTATTTGTTGGGGAGACAGTGTGAAACTGCGTTATGGTAAAAAACCAGAAGATTGTCCTTACCTCTGGGCACATATGAAAAAGTACACTGAAATTACTGCCAAATATTTCCATGGTGTTCGTCTTGACAACTGTCACTCAACCCCTATTCATGTAGCTGAGGAGATGCTAGCAGCAGCCAGATCAGTCAGACCTAATCTTTATGTGATAGCTGAACTCTTCACGGGCAGTGAGTACATTGACAATGTCTTTGTCAACCGCCTGGGAATTACCAGCCTGATTAGAGAGGCAATGACCGCTTATAATAGCCACGAAGAGGGAAGATTAGTGTATCGTTTTGGAGGTGAACCTGTTGGCTCTTTTGTTCAGCCACGTTTGAGACCTTTGATGCCAGCTATTGCTCATGCACTGTTTATGGATATTACACATGATAATGAATGTCCAATTCAGCACCGATCTGCATACGATGCTCTTCCTAGTGCAATGATTGTTTCCATGGCATGCTGTGCTACAGGAAGTACCAAAGGCTATGATGAGCTAGTACCACACCAGATTTCTGTAGTGTCTGAAGAGAGGTTTTATTCAAAGTGGAATCCAGCAGCACAGCTGACTTCTGGTGAAGCTAATTTCCAAACAGGAATTTTGGCAGGAAGGCTGGCTATAAACAGGCTGCATCAGGAGCTAGGTGCTAAAGGCTTTAATCAGGTGTATGTGGATCAAGTTGATGAAGATATAGTGGCAGTGACAAGACATTGTCCTAACACGCATCAGTCGGTTGTGGCTGTAAGTCGAACTGCTTTCAGAGATCCTAAAACTTCCTTCTACAGTAAAGAAGTACCTGAAATGTGTATCCCAGGAAAAATTGAAGAAGTAGTACTTGAGGCTAGAACTATTGAGAGAAACGCTAGCCCGTACAAAAAAGATGAGCATTTTATAAATGGATTGCCGAATTTCACAGTGGAACTCAGGGAACATATCCAGATTAAAGACAGTAAAATTATAAAGCAAGCTGGAACTGCCATAAAAGGGCCAAATGAATTTGTTCAAGAAATAGAATTTGAAAATTTAACACCAGGAAGTGTAATAGTGTTCAGAGTTAGCCTTGACCCAAAGGCACAGGAGGCTGTTGGTGTACTCCGCAATCATCTGATCCAGTTCAGTCCTCATTTTAAATCTGGAAGTCTTCCTGATGATCATTCGGCACCAATATTAAAAACTCTATTTTCTTCTATTGCATCTAAACTAACTTTGGCTGACCTAAATCAAGTACTATATAGGTGTGAGGCAGAAGAACAAGAAGATGGCGGAGGTTGTTATAATATACCAAACTGGTCACCACTGAAGTATGCAGGCCTCCAAGGGTTAATGTCAGTGATGGCAGACATTAGACCGAAGAATGATTTGGGTCATCCATTTTGTGATAATTTAAGATCTGGAGACTGGATGATTGATTATGTCAGTAATCGTCTGATTTCACGTGCAGGAGCCTGTGCAGAGGTTGGTAAGTGGTTGAAGGCCATGTTTGTCTACTTAAAGAGAATTCCCCGTTACCTTATCCCGTGTTACTTTGATGCCATATTAGTGGGTGCATACACAACACTTCTGGATGTGGCATGGCATCGGATGTCTAGCTTTGTGCAGAATGGATCAACATTTGTTAAACACCTTTCGTTGGGTTCAGTCCAGATGTGTGGGATAGGAAAGTATTCTTGTCTGCCAGACCTGTCGCCTTCCCTAGCTGAATGAGATTACAAATGAGAAAGAACAGTGTTGTGTTTCCTTGGCAGCTGGTTTACCTCACTTTTCTTCTGGAATTTTTCGCTCTTGGGGAAGGGATACCTTTATTGCACTGAGAGGTCTAATGTTAATTACTGGCCGTTATCTAGAAGCAAGAAACATAATTTTAGCATTTGCTGGGACTTTAAGACATGGTCTCATTCCCAATCTGCTTGGCCAGGGAACACATGCCAGATTCAACTGTCGTGATGCGGTATGGTGGTGGCTTCAGTGTATCCAGGATTATTCTAAAATTGTTCCAAATGGATTAGACATTCTCAGGTGTCCTGTTTCTAGGCTGTACCCAAGAGATGACTCTTCTCCTCAGCCTGCAGGCACTATGGATCAGCCACTTTATGAAGTAATACAGGAAGCAATGCAACGACACATGGAAGGCATAAATTTCCGAGAAAGGAATGCTGGTCCGCAGATAGATCGAAACATGAGAGATGAAGGTTTTAATGTAACTGCAGGTGTTGACACTGAAACTGGGTTTGTCTTTGGAGGAAACCGGTTCAATTGTGGCACCTGGATGGATAAAATGGGAGAGAGTGACAGAGCTCGTAACAGAGGAATACCTGCTACTGCAAGAGATGGCTCTGCTGTGGAAATTGTTGGTCTGTGCAAGTCAACTGTTCGCTGGTTGCAGGATTTATCTAAGAAAAATGTGTTTCCATACCATGGAGTCACCATAAAAAGACATGGAAAGGAGGAGACAATCACGTATGATGAGTGGAACAGAAAAATTCAGGGACACTTTGAAAGGTTGTTCTTTGTCTCTGAGAACCCAGCAGATCCTAACGAAAAACATCCAAATCTCGTTCACAAACGGGGAATTTACAAAGACAGTTATGGAGCTTCAAGTCCATGGTGCGATTACCAACTCAGGCCAAATTTTACAGTAGCAATGGTTGTGGCCCCTGAGCTGTTCACACCTGAGAAAGCTTGGAAAGCTCTGCATATAGCAGAGGAAAAACTACTTGGTCCATTAGGCATGAAAACTTTAGACCCAGATGATATGGTTTACTGTGGAGTATATGATAATGCTCTTGACAATGACAACTATAATGTCGCCAAAGGTTTTAATTATCACCAAGGACCTGAATGGCTGTGGCCTATTGGATACTTTCTTCGTGCCAAACTGTACTTCTCAAAGTTGATTGGTCCAGAGATTTATGCAAAAACTGTGCTTTTGATTAAAAATGTTCTTTCTCACCACTATGTTCATCTTGAAAGATCATCCTGGAAGGGGCTTCCAGAACTGACCAATGAAAATGGCCAGTATTGTCCTTTTAGCTGTGAAAGTCAGGCCTGGTCAATTGCCACTATCCTTGAAGTGCTTTATGACTTG
>Tinamus_guttatus_agl
ATGCCGAGCACGAAGCAGACGCGGCTGCTGCACCTCGACGAGATGGAGAAGCTGGACAAGACCCTCTTCAGGCTGGAGCAAGGTTTTGAACTACAGTTCCGACTGGGCCCAACTCTTCAAGGCAAGCATGTTACTGTGTACACTAACTATCCAGCTTCTGGAGAAGTGTTCGATCGACGCAAGTTCAGGACATTATCATGGCACAATCCTACAGGAAAAGAAGATGACTCTGACAAATATTGCAAACTGGATCTCCAGATTTCTGGGTCTTATCAGTATTATTTCAGTCTTGGAAATGAGAAAAGTGGTGGAGGTTACATAGTTGTGGATCCTATTTTGCGTGTTGGAGCTGATAATCATGTGCTACCTTTGGATTGTGTCACACTCCAAACATTCCTTGCTAAGTGTTTGGGGCCCTTTCATGAATGGGAAGATAGACTTAAAGTTGCAAAAGAAACAGGTTACAATATGATTCATTTTACGCCACTTCAGAAACTGGGACTATCTAGATCATGTTATTCGTTGGCTGATCAATTAGAAGTAAACTCTGAATTTTCAAGCCATAATAAAAAGTGCACTTGGAGTGATATAGGAGCTCTTGTGGAAAAAATGAAAAATGAATGGAATATGCTTTGCATCACAGATGTAGTCTACAATCATACTGAAGCTGCTAACAGTGAATGGCTCAGGATGCATCCAGAATGTGGCTATAATCTCGTAAATTCTCCTCACCTGAAGCCAGCCTGGGTATTAGATAGAGCTCTCTGGCACTTGAGTTGTATGGTGGCTGGAGGAAAGTGTATTGATAAAGGAGTCCCTCCTTTAATCGAAAATGATCATCACCTGAATTGTATCCGTAAAATAATCTGGGAAGATATATATCCAAAAATTAGGCTGTGGGAATTTTTCCAAGTGGATGTTAACAAAGCTGTGCAGCAATTTAAAACCCTTCTAACTCAAGGCAAAATGAGCACTAAATCTGATCCACATCAGCATCTTCAAGTAATTCAGGATCCTAACTATAGGCGACTTGGCTGTACTGTAGATATGGATATAGCACTGGCAACTTTTATCCCACACAGCAATGGACCAGCTGCGATAGAAGAGTGTTGTAACTGGTTTCGCAAGAGAATTGAAGAACTGAATGCTGAACAATACAGACAAACTAATCACCATCAAGAGCAGGCTGTCAACTGCCTTGCGGGGACTGTCGTTTATGAACGACTGGCTGGTCATGGTCCTAAACTGGGTCCTGTTACTAGAAAATATCCTTTAGTTACCAGATATTTTACTTACCCATTCAAAGACTTGAGTGTGGAGGAAGAAGAAACTATGATACATCAGCCAGATAAGGCTTGTTATTTCATGGCCCATAATGGCTGGGTAATGGGAGATGATCCTCTTAAAAACTTTGCTGAACCAGGCTCAAATGTTTATTTGAGGAGGGAGCTTATTTGTTGGGGAGACAGTGTGAAACTGCGTTATGGTGAAAAACCAGAAGATTGTCCTTACCTCTGGGCACATATGAAAAAGTACACTGAAATTACTGCCAAATATTTCCATGGTGTTCGTCTCGACAACTGTCACTCAACACCTATTCATGTAGCTGAGGAGATGCTAGCAACAGCCAGATCAGTCAGACCTAATCTTTATGTGATAGCTGAACTCTTCACGGGCAGTGAGTACATTGACAATATCTTTGTCAACCGCCTGGGAATTACCAGCTTGATTAGAGAGGCCATGACTGCTTATAATAGTCATGAAGAGGGAAGATTAGTTTATCGTTTTGGAGGTGAACCTGTTGGCTCTTTTGTTCAGCCACGTTTGAGACCTCTGATGCCAGCTATTGCTCATGCACTGTTCATGGATATCACGCATGATAATGAATGTCCAATTCAGCATCGTTCTGCATATGATGCTCTTCCTAGTGCAATGATTGTTTCCATGGCGTGCTGTGCTACAGGAAGCACCAAAGGCTATGACGAATTAGTGCCCCACCAGATTTCTGTGGTATCTGAGGAGAGGTTTTATTCAAAGTGGAATCCATCAACGCACCTGAGTTCTGGTGAAGTTAATTTGGAAACAGGAATTTTGGCAGGAAGGTTGGCTATAAACAGGCTGCATCAGGAGCTGGGAGCTAAAGCTTTTAATCAGGTGTATGTGGATCAAGTTGACGAAGATATAGTGGCAGTGACAAGACATTGTCCTAACACACACCAGTCTGTTGTGGCTGTAAGTCGAACTGCTTTCAGAGATCCTAAAACTTCCTTCTACAGTAAAGAAGTACCTGAAATGTGTATCCCAGGAAAAATTGAAGAAGTAGTATTTGAGGCTAGAATTGTTGAAAGATATGTTAGTCCTTACAAAAAAGACGAACATTTTATAAACGGATTGCCCAATTTCACGGTGGAACTCAGGGAACATATCCAGATTAAAGACAGTAAAATTATAAAGCAAGCTGGAACTGCCATAAAAGGGCCAAATGAATATGTTCAAGAAATAGAATTTGAAAACTTAACTCCAGGAAGTGTAATAGTGTTCAGAGTTAGCCTCGACCCAAAGGCACAAGAGGCTGTTGGTGTACTCCGCAATCATCTGATCCAGTTCAGTCCTCATTTTAAATCTGGAAGTCTTCCTGATGATCATTCGGCACCAATACTAGCAACTCTTTTTTCTTCTATTGCCTCTAAACTAACTCTGGCTGACCTAAATCAAGTACTATATAGATGTGAGGCAGAAGAACAAGAAGATGGTGGCGGTTGTTACAATATACCAAACTGGTCACCACTGAAGTATGCAGGTCTCCAAGGGTTAATGTCAGTGATGGCAGACATTAGACCAAAGAATGATTTGGGTCATCCATTTTGTGATAATTTAAGATCTGGAGACTGGATGATTGACTATGTCAGTAATCGTCTGATTTCGCGTGCGGGAGCCTGTGCAGAAGTTGGTGAGTGGTTGAAGGCCATGTTTGTCTACTTGAAGAGAATTCCACGTTACCTTATCCCATGTTACTTTGATGCCATATTAGTGGGGGCATACACAACACTTCTGGATTTGGCATGGCATCAGATGTCCAGCTTTGTGCAGAATGGATCAACATTTGTTAAACACCTTGCACTGGGTTCAATCCAGATGTGCGGGATAGGAAGATACCCTTGCCTGCCAGTTCTCTCGCCTTCCTTACATGATGTTCCCTATCGGCTGAATGCAATTACACATGAGAAAGAACAGTGTTGTGTTTCCTTGGCAGCTGGCTTACCTCACTTTTCTTCTGGAATTTTTCGCTCTTGGGGAAGGGATACCTTTATTGCACTGAGAGGTCTAATGTTACTTACTGGACGTTATCTAGAAGCAAGAAACATAATTTTAGCATTTGGTGAGACTTTAAGACATGGTCTCATTCCAAATCTTCTTGGCCAGGGAACACATGCCAGATTCAACTGTCGTGATGCCGTGTGGTGGTGGCTTCAGTGTATCCAAGATTATTGCAAAATTGCTCCAAATGGATTAGACATTCTCAAGTGTCCTGTTTCTAGGATGTATCCAAGAGATGACTCTCCTCCTCAGCCTGCAGGCACTATGGATCAGCCGCTTTATGAAGTAATACAGGAAGCAATGCAACGACACATGGAAGGCATAAATTTCCGGGAAAGGAATGCTGGTCCGCAGATAGATCAAAACATGAGAGATGAAGGTTTTAATGTAGTTGCAGGCGTTGACCATGAAACTGGCTTTGTCTTTGGAGGAAACCGTTTCAATTGTGGCACTTGGATGGATAAAATGGGAGAGAGCGATAGAGCTCGGAACAAAGGAATACCTGCTACTCCAAGAGATGGCTCTGCTGTGGAAATTGTTGGTCTATGCAAGTCAACTGTTCGCTGGTTGCAAGATTTGTTTAAGAAAAATGTGTTTCCATATGATGGAGTCACCATAAGACGACATGGAAAGAAGGAGACTATCACATATGATGAGTGGAACAGAAAAATTCAAGGACACTTTGAAAGGTTGTTTTTCGTCTCTGAGAACCCAGCAGATCCAAATGAGAAACATCCAAATCTTGTCCACAAACGTGGAATTTATAAAGATAGCTATGGAGCTTCGAGCCCATGGTGCGATTACCAACTCAGGCCAAATTTCACAATAGCAATGGTTGTGGCCCCTGAGCTGTTCACACCTCAGAAAGCTTGGAAAGCTCTGCAAATAGCTGAGGAAAAGCTACTTGGTCCATTAGGCATGAAAACTTTAGACCCTGATGATATGGTTTACTGTGGCATATATGATAATGCTCTTGACAATGACAACTATAATGTAGCCAGAGGATTTAATTACCACCAAGGACCTGAGTGGGTGTGGCCTATTGGATACTTTCTTCGTGCCAAACTGTACTTCTCAAAATTGATTGGTCCGGAGATTTACGCAAAAACTGTACTTTTGATTAAAAATGTTCTTTCTCGCCACTATGTTCATCTTGAAAGATCATCCTGGAAGGGGCTTCCGGAGCTGACCAATGAAAATGGCCAGTATTGTCCTTTTAGCTGTGAGAGTCAGGCCTGGTCGATTGCTGCTATCCTTGAAGTCCTATACGACTTGTAA

g6pc
>Geospiza_fortis_g6pc
ATGGAGGCCAACATGAACCTCCTGCATGATGTGGGCATCCAGACCACACACTGGCTGCAGCAGCGCTTCCAGGGCTCCCAGGACTGGTTCCTCTTCATCTCCTATGCTGCTGATCTCAGGAATGCTTTTTTTGTCCTCTTCCCCATCTGGTTCCACTTCAGTGAAGTAGTGGGCATCAGGCTCATCTGGGTGGCTGTCATCGGAGACTGGCTCAACCTCGTCTTCAAGTGGATCCTCTTTGGGGAGAGACCATACTGGTGGGTCCTTGACACGGACTATTATGGAAACAACTCAGCACCAGAGATCCAGCAGTTCCCTCTCACCTGCGAGACTGGCCCTGGGAGCCCATCTGGCCATGCCATGGGTGCAGCAGGCGTGTACTATGTGATGGTGACAGCCCTCCTCTCTGCTGCTGGGGGAGAGAAGCAGTCAAAGACACTGGGATACTGGGTGCTGTGGACAGTGCTTTGGATTGGGTTCTGGGCAGTTCAGGTCTGTGTCTGCATGTCCCGAGTCTTCATCGCTGCTCACTTCCCCCACCAGGTGATTGCAGGGGTGTTCTCAGGAATGGCTGTGGCCAAGACCTTCCAGCACATCCGCTGCATCTACCACGCCAGCTTCCATCGGTACCTGGGCATCACCATCTTCCTCTTCAGCTTCACCCTGGGCTTCTACCTGCTGCTGTGGACATTCGGCGTGGACCTGCTCTGGACGCTGGAGAAGGCACAGAAGTGGTGCAGCAACCCTGAGTGGGTCCACATTGACACCACTCCCTTTGCCAGCCTCCTCCGGAACCTGGGCATCCTCTTCGGCCTGGGGCTGGCCCTCAATTGCCACCTGTACCAGGAGAGCTCCCGGTTAAAGCAGAGCCAGCAGCTGCCCTTCTTCCGCCTGGGCTGCATCGCTGCCTCCCTCCTCATCCTCCACGTCTTTGATGCCTTCAAGCCTCCCTCCCACATGCAGCTGCTCTTCTACGCCCTCTCCTTCTGCAAGAGCGCGGCCGTGCCACTGGCCACCGTCGGCCTCGTCCCCTACTGCCTGTCCCAGCTCCTGGCCACACAGCACAAAAAGGCTGCCAAAGGCAGCCCAGGGGTGGCTCAGGGGCAGCTGCCAGGCCCTGGGTGCACCTCAGCCACTGGTTCTGCACTGGGAGCAGACCGTGGAAGTTGGGCCGGTGGTGCTGCTGGGTGGCTCCCACAACACGGACCCACAGTGCCAGTCCCGCTGGGCTGGGCTGGCTGA
>Taeniopygia_guttata_g6pc
ATGGAGGCCAACATGAACCTCCTGCACGACGTGGGCATCCGGACCACACACTGGCTGCAGCAGCACTTCCAGGGCTCCCAGGACTGGTTCCTCTTCATCTCTTATGCTGCTGATCTCAGGAATGCTTTTTTTGTCCTCTTCCCCATCTGGTTCCACTTCAGCGAAGCAGTGGGCATCAGGCTCATCTGGGTGGCTGTAATTGGAGACTGGCTCAACCTCGTCTTCAAGTGGATCCTTTTTGGGGAGAGACCATACTGGTGGGTCCTTGACACAGATTATTATGGCAACAACTCTGCACCAGAGATCCAGCAGTTCCCGCTGACCTGCGAGACTGGCCCCGGGAGCCCATCTGGCCATGCCATGGGTGCAGCAGGCGTGTACTACGTCATGGTGACAGCCCTCCTCTCTGCTGCTGGGGGAGAGAAACAGTCAAGAACACTCAGATACTGGGTGCTGTGGACAGTGCTTTGGATTGGGTTCTGGGCAGTTCAGGTCTGCGTCTGCATGTCCCGAGTCTTCATTGCTGCTCACTTCCCCCACCAGGTGATTGCAGGGGTTTTCTCAGGGATGGCCGTGGCCAAGACCTTCCAGCACGTCCGCTGCATCTACCAAGCCAGCTTCCATCGGTACCTGGGCATCACCATCTTCCTCTTCAGCTTCACCCTGGGGTTCTACCTGCTGCTGTGGACATTCGGCGTGGACCTGCTCTGGACGCTGGAGAAGGCACAGAAGTGGTGCAGCAACCCTGAGTGGGTCCACATTGACACCACGCCCTTCGCCAGCCTCCTCCGTAACCTGGGCGTCCTCTTTGGGCTGGGGCTGGCCCTCAACTCCCACCTGTACCAGGAGAGCTCCCGGCTGAAGCAGGGCCAGCAGCTGCCCTTCCGCCTGGGCTGCGTCGCTGCCTCCCTCCTCATCCTCCACGTCTTCGATGCCTTCAAGCCACCCTCGCACATACAGCTGCTCTTTTACGCCCTCTCCTTCTGCAAGAGCGCGGCCGTGCCGCTGGCGACTGTCGGCCTCATCCCCTACTGCCTCTCCCAGCTCCTGGCCACGCAACACAAAAAGGGTGGGTAA
>Corvus_brachyrhynchos_g6pc
ATGGAGGCCAACATGAACCTCCTGCACGACGCGGGCATCCGGACAACGCACTGGCTGCAGCAGCGCTTCCAGGGCTCCCAGGACTGGTTCCTCTTCATCTCTTATGCCGCTGATCTCAGGAATGCTTTTTTTGTCCTCTTCCCCATCTGGTTCCACTTCAGTGAAGCGGTGGGCATCAGGCTCATCTGGGTGGCTGTAATCGGAGACTGGCTCAACCTCGTCTTCAAGTGGATCCTCTTTGGGGAGAGACCATACTGGTGGGTCCTTGACACAGACTATTACGGCAACAACTCTGCACCAGAGATCCAGCAGTTCCCGCTCACCTGTGAGACTGGCCCTGGAAGCCCATCTGGCCATGCCATGGGTGCAGCAGGCGTGTACTACGTCATGGTGACGGCCCTCCTCTCTGCTGCTGAGGGAAAGAAGCAGTCAAGGACACTCAGATACTGGGTGCTGTGGACAGTGCTTTGGATGGGGTTCTGGGCAGTTCAGGGCTGCGTCTGCGTGTCCCGAATCTTCATTGCTGCTCACTTCCCCCACCAGGTGATTGCAGGGGTTTTCTCAGGGATGGCCGTGGCCAAGACCTTCCATCATGTCCGCTGCATCTACAATGCCAGCTTCCGTCGGTACCTGGGCATCACCTTGTTCCTCTTCAGCTTCACCCTGGGTTTCTACCTGCTGCTCTGGACGTTCGGCGTGGACCTGCTCTGGACGCTGGAGAAGGCGCAGAAGTGGTGCAGCCACCCTGAGTGGGTCCACATTGACACCACTCCCTTTGCCAGCCTCCTCCGTAACCTGGGCATCCTCTTCGGGCTGGGGCTGGCCCTCAACTCCCACATGTACCAGGAGAGCTGCCAGTTAAAGCAGGGCCAGCAGCTGCCCTTCCGCCTGGGCTGCATCGCTGTCTCCCTCCTCATCCTCCACATCTTCGATGCCTTCAAGCCACCCTCCCACATGCAGCTGCTCTTCTACGCCCTCTCCTTCTGCAAGAGTGCAGCTGTGCCGCTGGCTACTGTCAGCCTCATCCCCTACTGCCTCTCCCAGCTCTTGGCCACGCAGGACAAAAAGGCTGCCTAA
>Manacus_vitellinus_g6pc
ATGGAGGCCAACATGAACCTCCTGCACGACGTGGGCATCCGGACAACGCACTGGCTGCAGCAGCACTTCCAGGGCTCCCAGGACTTGTTCCTCTTCATCTCCTATGCTGCTGACCTCAGGAACGCTTTTTTTGTCCTCTTCCCCATCTGGTTCCACTTCAGTGAGGCAGTGGGCATCAGACTCATCTGGGTGGCTGTGATCGGAGACTGGCTCAACCTTGTCTTCAAGTGGATCCTCTTTGGAGAGAGACCATACTGGTGGGTCCACGACACGGACTATTACAACAACACCTCTGCCCCAGAGATCCAGCAGTTCCCGCTCACCTGCGAGACTGGCCCTGGGAGCCCGTCTGGCCATGCCATGGGTGCAGCAGGTGTGTACTACGTCATGGTGGTGGCCCTCCTCTCTGCTGCTCGTGGGAAGAAGCAGTCAAGGACATCCGGATACTGGGTGCTGTGGATGGTGCTTTGGACGGGGTTCTGGGCAGTTCAGGTCTGCGTCTGCCTGTCCCGAGTCTTCATTGCCGCTCACTTCCCCCACCAAGTCATCGCAGGTGTTTTCTCAGGGATGGCTGTGGCCAAGACCTTTCAGCATGTGCGCTGCATCTACCACGCCAGCCTCCATCGGTACACGGGCATCACCTTATTCCTCTTCAGCTTCACCATTGGTTTCTACCTGCTGCTGCGGGTGCTTGGCGTGGACCTGCTCTGGACACTGGAGAAGGCACGGAGGTGGTGCAGCCGCCCTGAGTGGGTCCACATCGACACCACCCCCTTTGCCAGCCTCCTCCGTAACCTGGGCATCCTCTTTGGGCTGGGGCTGGCTGTCAACTCCCACATGTACAAGAAGAGCTGCCAGGGGAAGCAGGGCCAGCAGCTACCCTTCCGCCTGGGCTGTGTCACTGCCTCCCTCCTCATCCTCCACATCTTTGATGCCTTCAAGCCACCCTCCCACATGCAGCTGCTCTTCTACGCCCTCTCCTTCTGCAAGAGTGCAGCTGTGCCACTGGCTACTGTCAGCCTCATCCCCTACTGCCTCTCCCACCTCATGGCCACACAGGACAAGAAGGCTGCCTAG
>Acanthisitta_chloris_g6pc
ATGGAGGCACACATGAACCTCCTGCACGACGCAGGCGTCCGGGCGACTCACTGGCTGCAAGGGCGCTTCCAGGGCTCCCAGGACTGGTTCCTCTTCATCTCCTATGCTGCTGACCTCAGGAACGCTTTCTTTGTCCTCTTCCCCATCTGGTTCCACTTCAACGAGGCGGTGGGCATCAGGCTCATCTGGGTGTCTGTGATCGGAGACTGGCTCAACCTCGTCTTCAAGTGGATCCTCTTTGGGGAGAGACCTTACTGGTGGGTCCATGACACGGACTATTACAGCAACAACTCCGCCCCAGAGATCCAGCAGTTTCCGCTCACCTGTGAGACTGGCCCTGGGAGCCCATCTGGCCATGCCATGGGGGCAGCAGGCGTGTACTATGTCATGGTGACAGCCCTCCTCTCTGCTGCCATGGGGAAGAAGCAGTCAAGGACTCTTGGATACTGGATGCTGTGGACAGTGCTTTGGACAGGGTTCTGGGCAGTTCAGGTCTGTGTCTGCCTGTCCCGTGTCTTCATTGCTGCTCACTTCCCGCACCAGGTCATCGCGGGGGTGTTCTCAGGGATGGCCGTGGCCAAGACCTTCCAGCATGTTCAGTGCATCTACCATGCCAGCCTTCGGCGGTACGTGGGCATCACTTTCTTCCTCTTCAGCTTCACCCTGGGATTCTACCTGCTGCTACGGGTGCTCGGCGTGGACCTGCTCTGGACACTGGAGAAGGCACAGAGGTGGTGCAACCGCCCTGAGTGGGTTCACATCGACACCACCCCCTTTGCCAGTCTCCTCCGTAACCTGGGCATCCTCTTTGGGCTGGGGCTGGCCCTGAACTCCCACATGTACCAGGAGAGCTGCCGGGGGAAGCAGGGCCAGCAGCTGCCCTTCCGCCTGGGCTGCACTGCTGTCTCCCTCCTCGTCCTCCATCTCTTTGATGCCTTCAAGCCACCCTCCCACATGCAGCTGCTCTTCTATGCCCTCTCATTCTGCAAGAGTGCGGCTGTGCCGCTGGCTGCTGTTGGCCTCATCCCCTACTGCCTCTCCCAGCTCCTGGTCACACAGGATAAGAAAGCTGCCTAG
>Melopsittacus_undulatus_g6pc
ATGGAATCCAGCATGAACCTGCTGCACGACGCAGGCATCCAGGCCACACACTGGCTGCAGGAACACTTCCATGGCTCCCAGGACTTGTTCCTCTTCATCTCCTTCGCTGCCGACCTCAGGAATGCTTTCTTTGTCCTCTTCCCTATCTGGTTCCACTCCAACGAGGCCGTGGGCATCAGGCTCATCTGGGTGGCTGTGATCGGTGACTGGCTCAACCTCGTCTTCAAGTGGATCCTCTTTGGGGAAAGACCATACTGGTGGGTCCATGAGACAGATTATTACAGCAACGCCTCTGCCCCAGCCATCCAGCAGTTCCCACTCACCTGCGAGACTGGCCCTGGGAGCCCCTCCGGACATGCCATGGGTGCAGCAGGTGTGTATTATGTCATGGTGACTGCCCTCCTCTCCTCTGCCATGGGGAAGAAGCAGAAGAAGACACTCAAATACTGGGTGCTGTGGACGGTGCTGTGGATGGGGTTCTGGGCAGTCCAGGTCTGTGTCTGCCTGTCCAGAGTCTTCATTGCTGCTCACTTCCCCCATCAGGTCATCGCAGGGGTCATCTCAGGGATGGCCGTGGCCAAGAGCTTCCAGCACATCCGCTTCATTTACCACGCCAGCCTTCGCCGCTACGTGGGCATCACCTTCTTCCTCTTCAGCTTCACCCTGGGCTTCTACCTGCTGCTGCGGGCGGTCGGCGTGGACCTGCTCTGGACACTGGAGAAGGCACAGAAGTGGTGCAAGCGCCCTGAGTGGGTCCATATCGACACCACCCCCTTCGCCAGCCTCCTCCGTAACCTGGGCATCCTCTTTGGGCTGGGGCTGGCCCTCAACTCCCACATGTACCTGGAGAGCTGCCGGGAGAAGCAGGGCCAGCGGCTGCCGTTCCGCCTGGGCTGTGCTGCTGCCTCCCTCCTCATCCTGCACCTCTTTGATGCCTTCAAGCTGCCCTCCCACATGCAGCTGCTCTTCTACATCCTCTCCTTCTGCAAGAGCGCAGCCGTGCCCCTGGCCACTGTCGGCCTCATCCCCTACTGCATCTCCCAGCTCCTGGCTGCACGGGACAAGAAGGCTGCATAG
>Falco_peregrinus_g6pc
ATGGAGACCACCATGAACCACCTGCACGACACGGGCATCCAGGCAACGCGCTGGCTGCAGGAGCGCTTCCAGGGCTCCCAGGACTGGTTCCTCTTCATCTCCTTCGCCGCCGACCTCAGGAATGCTTTCTTCGTCCTCTTCCCTATCTGGTTCCACCTCAGCGAGCCAGTGGGCATCAGGCTGATCTGGGTGGCCGTGATCGGTGACTGGCTCAATCTCGTCTTCAAGTGGATCCTCTTTGGGGAGAGACCGTACTGGTGGGTCCACGAGACCGACTATTACAGCAACACCTCTGCCCCAGAGATCCAGCAGTTCCCACTCACCTGCGAGACCGGCCCCGGGAGCCCCTCTGGCCACGCCATGGGCGCAGCAGGCGTGTACTATGTCATGGTGACAGCCCTCCTCTCCACTGCCATGGGGAAGAAGCAGTCGAGGACACTCAAATACTGGGTGCTGTGGACGGTGCTTTGGACGGGGTTCTGGGCAGTTCAGGTCTGTGTCTGCCTGTCCCGGGTCTTCATTGCTGCCCACTTCCCCCATCAGGTCATCGCAGGGGTCATCTCAGGGATGGCCGTGGCCAAGACCTTCCAGCACATCCGCTACATCTACCACGCCAGCCTCTGCCAGTACCTGGGCATCACCTTCTTCCTCTTCAGCTTCGCCCTGGGCTTCTACCTGCTGCTGCGGGTGCTCGGCGTGGACCTGCTCTGGACTCTGGAGAAGGCGCAGAGGTGGTGCACCCACCCCGAGTGGGTCCACATCGACACCACCCCCTTTGCCAGCCTCCTCCGTAACCTGGGCATCCTCTTTGGGCTGGGGCTGGCCCTCAACTCCCACATGTACCTGGAGAGCTGCCGGGGGAAGCAGGGCCAGCAGCTGCCCTTCCGCCTGGGCTGCATCGCCGCCTCCCTCCTGGTCCTACACCTCTTCGATGCCTTCAAGCCACCCTCCCACATGCAGCTGCTCTTCTACATCCTCTCCTTCTGCAAGAGCGCAGCCGTGCCACTGGCCACCGTCGGCCTCATCCCCTACTGCATCTCGCAGCTCCTGGCCGTGCAGCACAAGAAGGGTGTCTAG
>Cariama_cristata_g6pc_partial
ATGGAAGCCGGGATGGACCTCCTGCACGACGCAGGCATCCAGGTGACGCACTGGCTGCAGGAGCACTTCCAGGGCTCCCAGGACTGGTTCCTCTTCATCTCCTTTGCTGCTGACCTCAGGAACGCTTTCTTCGTCCTCTTCCCTATCTGGTTCCACGTCAGCGAGTCGGTGGGCATCAGGCTCATCTGGGTGGCCGTGATTGGCGACTGGCTCAATCTCGTCTTTAAGTGGAGCCCCTCCGGCCACGCCATGGGCGCAGCAGGCGTGTACTACGTCATGGTGACAGCCCTCCTCTCTGCTGCCATGGGGAAGAAGCACCTGAGGACGCTTAAATACTGGCCCCTCACCTCCCACATGTCCCGGGAGAGCGGCCGGGGGAAGCAGGGCCAGCAGCTGCCCTTCCGCCTGGGCTGCGTCGCCGCCTCCCTCCTCGTCCTACACCTCTTCGATGCCTTCAAGCCGCCCGCCCACATGCAGCTGCTCTTCTACATGCTCTCCTTCTGCAAGAGCGCAGCCGTGCCGCTGGCCACTGTTGGCCTCATCCCCTACTGTGTCTCCCAGCTCCTGGCCATGCAGGACAAGAAAGCTGTC
>Picoides_pubescens_g6pc
ATGGAGTCCAGCATGAACCTTCTGCACAATGCAGGCATCGAGGCCACACACTGGCTGCAGCAGCACTTCCAAGGATCCCAGGACTGGTTCCTCTTCATCTCCTTTGCTGCTGACCTCAGGAACACATTCTTTGTCTTCTTCCCCATCTGGTTCCACTGCAGCGAGGCAGTGGGCATCCGGCTGCTCTGGGTGGCTGTGGTCGGTGATTGGCTCAACCTCGTCTGCAAGTGGATCCTCTTTGGGGAGAGGCCCTACTGGTGGGTCCATGAAACGGATTATTACAGCAACATCTCCGCCCCACCCATCCAGCAGTTCCCGCTCACCTGCGAGACCGGCCCCGGGAGCCCCTCTGGCCATGCCATGGGTGCAGCAGGTGTGTACTACGTGATGGTGACAGCCCTCCTCTCTGTTGCCATGGGGAAGAAGCAGCTGAGGACACTCAAATACTGGGTGCTCTGGGGAGTGCTTTGGACAGGCTTCTGGGCAGTTCAAGTCTGTGTCTGCCTGTCCCGAGTCTTCATTGCCGCCCACTTCCCCCACCAGGTCATCGCTGGAGTCATCTCAGGGATGGCCGTGGCTGAGACCTTCCAGCACGTCCGCTGCATCTACAGTGCCAGCCTCCGCCGGTACCTGGGCATCACCTTCTTCCTCTTCAGCTTTGCTCTGGGCTTCTACCTGCTGCTGCGGGTGGTCGGCGTGGACCTGCTTTGGACACTGGAGAAGGCACAAAGGTGGTGTGCCCGCCCCGAGTGGGTCCACATCGACACCACCCCCTTTGCCAGTCTCCTCCGTAACCTGGGCATCCTCTTCGGCCTGGGGCTGGCCCTCCACTCCCACATGTACCTGGAGAGCTGCCGGGGGAAGCAGAGCCAGCAGCTGCCCTTCCGCCTGGGCTGCATCATCTCCTCCCTTCTCATCCTGCACCTCTTTGATGCCTTCAAGCCACCCTCCCACGTGCAGCTGCTCTTCTACATCCTCTCCTTCTGCAAGAGTGCAGCTGTGCCACTGGCCACCGTTAGCCTTATCCCCTACTGCATCTCCCAGCTGCTGGCCACACAGGACAAGAAGTCTGTCTAG
>Merops_nubicus_g6pc
ATGGCATCCAGCATGGACCTCCTACATGACGCGGGCATCCGGGCGACGCAGTGGCTGCAGGAGCATTTCCAGGGCTCCCAGGACTGGTTCCTCTTCATCTCCTTTGCCGCCGACCTCAGGAACACTTTTTTCGTCCTCTTTCCTATCTGGTTCCACTTCAGCGAGTCAGTGGGCATCCGCCTCATCTGGGTGGCTGTGATCGGGGACTGGCTCAACCTCGTCTTCAAGTGGATTCTCTTCGGGGAGAGACCGTACTGGTGGGTCCATGAGACGGACTATTACAGCAACACCTCCGCCCCAGAGATCCAGCAGTTCCCACTCACCTGTGAGACTGGCCCCGGGAGCCCCTCTGGCCATGCCATGGGTGCAGCCGGCGTGTACTATGTCATGGTGACAGCCCTCCTCTCTACTGCCATGGGGAAGAAGCAGTTGAGGACGTTCAAATACTGGGTGCTGTGGATGGTGCTTTGGATGGGGTTCTGGGCAGTTCAGGTCTGTGTCTGCCTGTCCCGAGTCTTCATTGCCGCCCACTTTCCCCATCAGGTCATCGCAGGGGTCATCTCAGGGATGGCCGTGGCCAAGACCTTCCAGCATGTCCGCTGCATCTACAACGCCAGCCTCCGCCAGTACCTGGGCATCACCTTCTTCCTCTTCAGCTTTGCCCTGGGTTTCTACCTGCTGCTGCGGGTGCTCGGCGTGGACCTGCTCTGGACGCTGGAGAAGGCGCAGAGGTGGTGCTCCCACCCTGAGTGGGTCCACATCGACACCACCCCCTTTGCCAGCCTCCTCCGTAACCTGGGCATCCTCTTCGGGCTGGGGCTGGCCCTCAACTCCCACATGTACCAGGAGAGCTGCCAGGGGAAGCAGGGCCCACAGCTGCCCTTCCGCCTGGGCTGCATCGCCGCTTCCCTCCTCATCCTACACCTCTTCGATGCCTTCAAGCCGCCCTCCCACATGCAGCTGCTCTTCTACATCCTCTCCTTCTGCAAGAGCGCGGCTGTGCCACTGGCCACTGTCGGCCTCATCCCCTACTGCATCTCCCAGCTCCTGGCCACGCAGGACAAGAAGGCTGCCTAG
>Buceros_rhinoceros_g6pc_partial
GTGCTGTGGATGGTGCTTTGGACGGGCTTCTGGGCAGTTCAGGTCTGCGTCTGCCTGTCCCGAGTCTTCATTGCTGCCCACTTTCCCCATCAGGTCATCGCGGGCGTCATCTCAGGGATGGCTGTAGCCAAGACCTTCCAGCATGTCCACAGCATCTACCATGCCAGCCTTCGCCAGTACCTGGCCGTCACCTTCTTCCTCTTCAGCTTCGCCCTGGGCTTTTACCTCCTGCTGCGGGTGCTTGGCGTGGACCTGCTCTGGACGCTGGAGAAGGCACAGAGGTGGTGCACCCACCCCGAGTGGGTCCACATCGACACCACCCCCTTTGCCAGCCTCCTCCGTAACCTGGGCATCCTCTTCGGGCTGGGGCTGGCCCTCAACTCCCACATGTACCTGGAGCGCTGCCGCGCGAAGCAGAGCCAGCAGCTGACCTTCCGCCTGGGCTGCATCGTCGCCTCCCTCCTCATCCTACACCTCTTTGATGCCTTCAAGCCGCCCTCCCACATGGAGCTGCTCTTCTACGTCCTCTCCTTCTGCAAGAGCGCAGCCGTGCCGCTGGCCACCGTCGGCCTCATCCCCTACTGCGTCTCCCAGCTCCTGGTCGCGCAGAACAAGAAGGCTGCCTAG
>Apaloderma_vittatum_g6pc_partial
ATGGAGGCCGGCATGAACCTCCCGCACCACGCGGGCATCCAGGGGGGCAGCCAGGCGACACACTGGCTGCAGGAGCACTTCCAGGGCTCCCAGGACTGGTTCCTCTTCATCTCCTTCGCTGCCGACCTCAGGAACACTTTCTTTGTCTTTTTCCCTATCTGGTTCCACTTCAGCGAGTCGGTGGGTGTCAGGCTCATCTGGGTGGCCGTGATCGGTGACTGGCTCAACCTCGTCTTCAAGTGGATCCTCTTTGGTGAGAGACCATACTGGTGGGTCCATGAGACGGATTATTACAGCAACACCTCTGCCCCAGAGATCCAGCAATTCCCGCTGACCTGCGAGACCGGTCCCGGGAGCCCCTCCGGTCATGCCATGGGTGCAGCAGGCGTGTATTATGTCATGGTGACAGCCCTCCTCTCAGCTGCCATGGGAAAGAAACAGTCAAGGACACTCAAATACTGGGTGCTGTGGATGGTGCTTTGGACGGGGTTCTGGGCAGTTCAGGTCTGTGTCTGCCTGTCCCGAGTCTTCATTGCTGCCCACTTCCCCCACCAGGTCATCGCGGGAGTCATCTCAGGGATGGCCGTGGCCAAGACTTTCCAGCACGTCCGCTACATTTACCATGCCAGCCTCCGCCAGTACCTGGGCATCACCTTCTTCCTCTTCAGCTTCGCCATGGGCTTCTACCTGCTGCTGCGGGTGCTCGGCGTGGACCTGCTCTGGACGCTGGATAGGGCACGGAGGGGGTGGGGCCCCCCCGCGTGCCTCTTTGATCCCTCCAAGCCCCCCTCCCATATGCAGCTGCTCTTCTACATCCTCTCCTTCTGCAAGAGCGCAGCCGTGCCACTGGCCACTGTTGGCCTCATCCCCTACTGCATCTCCCAGCTCCTGGTCACACAGGACAAGAAGGCTGTCTAG
>Leptosomus_discolor_g6pc
ATGGAGGCCAGCATGAACCTCCTGCACGACGCAGGCATCTGGGCAACGCACTGGCTGCAGCAGCACTTCCAGGACTCCCAGGACTGGTTCCTCTTCATCTCCTTTGCCGCCGACCTCAGGAATGCTTTCTTCGTCCTCTTCCCTATCTGGTTCCACTTCAGCGAGTCGGTGGGCATCAGGCTTATCTGGGTGGCTGTGATCGGTGACTGGCTCAACCTCGTCTTCAAGTGGATCCTCTTTGGGGAGAGGCCATACTGGTGGGTCCATGAGACGGACTATTACAGCAACACCTCTGCCCCAGAGATCCAGCAGTTCCCGCTTACCTGTGAGACCGGCCCTGGGAGCCCCTCTGGCCACGCCATGGGCGCAGCAGGCGTGTACTATGTCATGGTGACGGCCATCCTCTCCACTGCCATGGGGAAGAAGCAGTCGAGGACACTCAAATACTGGGTGCTGTGGATGGTACTTTGGACAGGGTTCTGGGCAGTTCAGGTCTGCGTCTGCCTGTCCCGAGTCTTCATTGCTGCCCACTTCCCCCATCAGGTCATCGCGGGGGTCATCTCAGCAGGGATGGCCGTGGCCAAGACCTTCCAGCACGTCCGCTGCATCTACCATGCCAGCCTTCGCCGGTACCTGGGCATCACCTTGTTCCTCTTCAGCTTCGCCCTGGGCTTCTACCTGCTGCTGCGGGCACTCGGCGTGGACCTGCTCTGGACACTGGAGAAGGCGCAGAGGTGGTGTGCCCACCCCGAGTGGGTCCACATTGACACCACCCCCTTTGCCAGCCTCCTCCGTAACCTGGGCATCCTCTTCGGGCTGGGGCTGGCCCTCAACTCCCACATGTACATGGAGAGCTGCCGGGGGAAGCAGGGCCGGCAGCTGCCCTTCCGCCTGGGCTGCGTCGCTGCCTCCCTCCTCGTCCTACACCTCTTCGACGCCTTCAGGCCGCCCTCCCACATGCAGCTGCTCTTCTACGTCCTCTCCTTCTGCAAGAGCACAGCCGTGCCACTGGCCACCGTCGGCCTCATCCCTTACTGCATCTCCCAGCTCCTGGCCACGCAGGACAGGAAGGCTGCCTAG
>Colius_striatus_g6pc
ATGGAGTCCAGCGTGAACCTCCTGCATGACCTGGGCATCCAGGCTACACACTGGCTGCAGGAGCACTTCCAAGGCTCCCAGGACTTGTTCCTCTTCATCTCCTTCGCTGCTGACCTCAGGAATGCTTTCTTTGTCCTCTTCCCTGTCTGGTTCCACTTCAGTGAGTCGGTGGGCATCAGGCTCATCTGGGTGGCCGTGATCGGCGACTGGCTCAACCTCGTCTTCAAGTGGATCCTCTTTGGGGAGAGACCATACTGGTGGGTCCACGAGACAGACTATTACAGCAACAGCTCTGCTCCAGAGATCCAGCAATTCCCACTCACCTGTGAGACCGGCCCTGGGAGCCCTTCTGGCCATGCCATGGGTGCAGCAGGCGTGTACTACGTCATGGTGACAGCCCTCCTCTCTGCTGCCATGGGGAAGAAGCAGACAAAGACACTCAAATACTGGGTGCTGTGGATGGTGCTTTGGATGGGGTTCTGGGCAGTTCAGGTCTGCGTCTGCCTGTCCCGAGTCTTCATTGCTGCTCACTTCCCCCATCAGGTCATCGCAGGGGTCATCTCAGGGATGGTTGTGGCCAAGACCTTCCAGCATGTCCAGTGCATCTACCACGCCAGCCTCCGCCGGTACCTGGGGGTCACCTTCTTCCTCTTCAGCTTCGCCCTGGGCTTCTACCTGCTGCTGCGGGTGCTCGGCGTGGACCTGCTCTGGACGCTGGAGAAGGCACAGAAGTGGTGTGCCCGCCCTGAGTGGGTTCACATCGACACCACCCCCTTCGCCAGCCTCCTGCGTAACCTGGGCATCCTCTTCGGGCTGGGACTGGCCCTCAACTCCCACATGTACCTGGAGAGCTGCCGGGGCAAGCAAGGACAGCGGCTGCCCTTCCGCCTGGGCTGCATCGCCGCCTCCCTCCTCATCCTCCACCTCTTTGATGCCTTCAAGCCTCCCTCACACATGCAGCTGCTCTTCTACGTCCTCTCTTTCTGCAAGAGTGCAGCCGTGCCGCTGGCCACCGTGGGCCTCATCCCTTACTGTGTCTCCCAGCTCCTGGCCACACAGGACAAGAAGGCTGCCTAG
>Tyto_alba_g6pc_partial
ATGGAGGCCACCATGAACCTCCTGCACGACACAGGCATCTGGGCAACGCACTGGCTGCAGGAGAACTTCCAAGGCTCCCAGGACTGGTTCCTCTTCATCTCCTTCGCTGCTGATCTCAGGAACGCTTTCTTTGTCCTCTTCCCTATCTGGTTCCACTTCAGCAAGTCAGTGGGCATCAGGCTCATCTGGGTGGCCGTGATCGGTGACTGGCTCAACCTCATCTTCAAATGGGTGCTGTGGACCGTGCTTTGGACGGGGTTCTGGGCAGTTCAGGTCTGCGTCTGTCTGTCTCGAGTCTTCATTGCCGCCCACTTCCCCCATCAAGTCATCGCAGGGGTCATATCATGCATCTACCATGCCAGCCTCCGCCGGTACGTGGGCGTCACCTTCTTCCTCTTCAGCTTTGCCCTGGGATTCTACCTGCTGCTGCGGGTGCTCGGCGTGGACCTGCTCTGGACGCTGGAGAAGGCGCAGAAGTGGTGTGCTCATCCTGAGTGGGTCCACATCGACACCACTCCCTTCGCCAGCCTCCTCCGTACCCTG
>Haliaeetus_leucocephalus_g6pc
ATGGAGGCTGGCATGAACCTCCTGCACGACATGGGCATCCAGGCAACACACTGGCTGCAGGAACATTTCCAGGGCTCCCAGGACTGGTTCCTCTTCATCTCCTTTGCTGCCGACCTCAGGAACACTTTCTTCGTCCTCTTCCCTATCTGGTTCCACTTCAGCAAGTCAGTAGGCATCAGGCTCATCTGGGTGGCCGTGATCGGTGACTGGCTCAACCTCGTCTTCAAGTGGATCCTCTTTGGGGAGAGACCATACTGGTGGGTCCATGAGACGGACTATTACAGCAACACCTCCGCCCCAGAGATCCAGCAGTTTCCACTCACCTGCGAGACCGGCCCTGGGAGCCCCTCCGGCCATGCCATGGGCGCAGCAGGTGTGTACTATGTCATGGTGACAGCCCTGCTCTCCACTGCCATGGGGAAGAAGCAGTTGAGGACGCTCAAATACTGGGTGCTGTGGATGGTGCTTTGGACAGGGTTCTGGGCAGTTCAGGTCTGCGTCTGCCTGTCCCGAGTCTTCATTGCTGCCCACTTCCCCCATCAGGTCATTGCGGGGGTCATTTCAGGGATGGCTGTGGCCAAAACTTTCCAGCACGTCCGCTGCATCTACCATGCCAGCCTCCGCCGGTACCTGGGCATCACCTTCTTCCTCTTCAGCTTTGCCCTGGGCTTCTACCTCCTGCTGCGGGTGCTCGGCGTGGACCTGCTCTGGACGCTGGAGAAGGCGCAGAGGTGGTGCGCCCACCCCGAGTGGGTCCACATCGACACCACCCCCTTCGCCAGCCTCCTCCGTAACCTGGGCATCCTCTTTGGGCTGGGGCTGGCCCTCAACTCCCACATGTACCTGGAGAGCTGCCGGGGGAAGCAGGGCCAGCAGCTGCCCTTCCGCCTGGGCTGCATCGCCACCTCCCTCCTCGTCCTACACCTCTTCGACGCCTTCAAGCCGCCCTCCCACATGCAGCTGCTCTTCTACGTCCTCTCCTTCTGCAAGAGCGCAGCTGTGCCACTGGCCACTGTCAGCCTCATCCCCTACTGCATCTCCCATCTCCGGGCCACTCAGGACAAGAAGGCTGTCTAG
>Cathartes_aura_g6pc_partial
ATGGAGGCCGGCATGAACCTCCTGCACGACACGGGCATCCAGGCGACACAGTGGCTGCAGGAGCACTTCCAGGGCTCCCAGGACTGGTTCCTCTTCATCTCCTTCGCTGCCGACCTCAGGAACGCTTTCTTCGTCCTCTTCCCTATCTGGTTCCACTTCAGCGAGTCGGTGGGCATCAGGCTCATCTGGGTGGCCGTGATCGGTGACTGGCTCAACCTCGTCTTCAAGTGGATCCTCTTTGGGGAGAGACCATACTGGTGGGTCCACGAGACGGACTATTACAGCAACACCTCCGCCCCAGAGATCCAGCAGTTCCCACTCACCTGCGAGACTGGCCCCGGGAGCCCCTCCGGCCACGCCATGGGTGCAGCAGGCGTGTACTATGTCATGGTGACGGCCCTCCTCTCCACTGCCATGGGGAAGAAGCAGCTGAGGACACTCAAATACTGGGTGCTGTGGACGGTGCTTTGGACAGGGTTCTGGGCAGTACAGGTCTGCGTCTGCCTGTCCCGAGTCTTCATTGCCGCCCACTTCCCCCATCAGGTCATCGCAGGGGTCATCTCAGGGATGGCTGTGGCCAAGACCTTCCAGCACGTCCACTGCATCTACCACGCCAGCCTCCGCCGGTACCTGGGCATCACCTTCTTCCTCTTCAGCTTCGCCCTGGGCTTCTACCTGCTGCTGCGGGTGCTTGGCGTGGACCTGCTCTGGACACTGGAGAGGGCGCAGAGGTGGTGCGCCCACCCCGAGTGGGTCCACATAGACAACGGCATCCTCTTTGGGCTGGGGCTGGCCCTCAACTCCCACATGTACCTGGAGAGCTGCCGGGGGAAGCAGGGCCGGCAGCTGCCCTTCCGCTTGGGCTGCGTTGCTGCCTCCCTCCTCGTCCTACACCTCTTCGATGCCTTCAAGCCGCCCTCCCACATGCAGCTGCTTTTCTACGTCCTCTCCTTCTGCAAGAGCGCAGCCGTGCCGCTGGCCACCGTCGGCCTTGTCCCCTACTGCGTCTCCCAGCTCCTGGCCACCCAGGAGAAGAAAGCTGTCTAG
>Opisthocomus_hoazin_g6pc_partial
AAGGATCTTGACCTGAACTTTCTCGAGGAGGGAGATAGCATCCAGGCGACACGCTGGCTGCAGGGGCGCTTCCAGGGCTCCCAGGACTGGTTCCTCTTCATTTCCTTCGCTGCCGACCTCAGGAATGCTTTCTTCGTCCTCTTCCCTATCTGGTTCCACTTCAGCGAGTCGGTGGGCATCAGGCTCATCTGGGTGGCCGTGATCGGGGACTGGCTCAACCTTGTCTTCAAGTGGATCCTCTTTGGGGAGAGACCGTACTGGTGGGTCCACGAAACGGACTATTACAGCAACACCTCTGCCCCCGAGATCCAGCAGTTCCCGCTCACCTGCGAAACCGGCCCTGGGAGCCCGTCTGGCCATGCCATGGGTGCCGCTGGCGTATACTACATCATGGTGACGGCCCTCCTGTCCACTGCCATGGGGAAGAAGAGGTCGAGGACACTCAAATACTGGGTGCTGTGGACGGTGCTTTGGACAGGGTTCTGGGCAGTTCAGGTCTGCGTCTGCCTGTCCCGAGTCTTCATTGCCGCCCACTTCCCCCATCAGGTCATCGCAGGGGTCATCTCAGGGATGGCCGTGGCCAAGACCTTCCAGCACGTCCACTGCATCTACCACGCCAGCCTCCGCCGGTACCTGGGCGTCACCTTCTTCCTCTTCAGCTTTGCCCTGGGCTTCTACCTGCTGCTGCGGGCACTCGGTGTCGACCTGCTGTGGACGCTGGAGAGGGCGCAGAGGTGGTGCGCCCACCCTGAGTGGGTCCACATCGATACCACCCCCTTGGCCAGCCTCCTCCGTAACCTCTGTCGAGGGAAGCAGGGCCACCGGCTGCCCTTCCGTCTGGGCTGCATCACTGCCTCCCTCCTCATCCTACACCTCTTCGATGCCTTCAAGCCACCCTCCCACATGCAGCTGCTTTTCTACATCCTCTCCTTCTGCAAGAGTGCAGCTGTGCCATTGGCCACCGTCGGCCTCATCCCCTACTGCATCTCCCAGCTCCTGGCCACGCAGCACAAGAAGGCGGTCTAG
>Egretta_garzetta_g6pc
ATGGAGGCCAACATGAACCTCCTGCATGACACGGGCATCCAGGCGACACACTGGCTGCAGGAGCACTTCCAGGGCTCCCAGGACTGGTTCCTTTTCATCTCCTTCGCCGCCGACCTCAGGAACGCTTTCTTTGTCCTCTTCCCTATCTGGTTCCACTTCAGCGAGTCGGTGGGCATCAGGCTGATCTGGGTGGCCGTGATCGGCGACTGGCTCAACCTCGTCTTCAAGTGGATCCTCTTTGGGGAGAGACCGTACTGGTGGGTCCATGAGACGGACTATTATGGCAACACCTCCGCCCCACAGATCCAGCAGTTCCCGCTCACCTGCGAGACCGGCCCCGGGAGCCCCTCCGGCCACGCCATGGGCGCAGCAGGCGTGTACTACGTCATGGTGACAGCCCTCCTCTCCGCTGCCATGGGGAAGAAGCAGTCGAAGACACTCAAATACTGGGTGCTGTGGACGGTGCTTTGGGCAGGGTTCTGGGCAATTCAGGTCTGTGTCTGCCTGTCCCGGGTCTTCATTGCCGCCCACTTCCCCCATCAGGTCATCGCGGGGGTCATCTCAGGGATGGCCGTAGCCAAGACCTTCCAGCACATCCACTTCATCTACCACGCCAGCCTCCGCCAGTACCTGGGCATCACCTTCTTCCTCTTCAGCTTCGCCCTGGGCTTCTACCTGCTGCTGCGGGCACTCGGTGTGGACCTGCTCTGGACGCTGGAGAAGGCGCAGAGATGGTGCGCCCACCCCGAGTGGGTCCACATCGACACCACCCCCTTTGCCAGCCTCCTCCGTAACCTGGGCATCCTCTTCGGGCTGGGGCTAGCCCACAACTCCCACATGTACCTGGAGAGCTGCCGGGGGAAGCAGGGCCAGCAGCTGCCCTTCCGCCTGGGCTGCGTCGCCGCCTCCCTCCTCATCCTACACCTCTTTGATGCCTTCAAGCCACCCTCCCACATGCAGTTGCTCTTCTACGTCCTCTCCTTCTGCAAGAGCGCGGCCGTGCCACTGGCCACTGCTGGCCTCATCCCCTACTGTGTTTCCCAGCTCCTGGCCACCCAGGACAAGAAGGCTGTCTAG
>Nipponia_nippon_g6pc
ATGGAGGCCAGCATGAACCACCTGCACGACACGGGCATCCAGGCGACGCGCTGGCTGCAGGAGCACTTCCAGGGTTCCCAGGACTGGTTCCTCTTCATCTCCTTCGCTGCCGACCTCAGGAACGCTTTCTTCATCCTCTTCCCTATCTGGTTCCACTTCAGCGAGTCAGTGGGCATCAGGCTCATCTGGGTGGCCGTGATCGGTGACTGGCTCAACCTCGTCTTCAAGTGGATCCTCTTTGGGGAGAGACCGTACTGGTGGGTCCATGAGACAGACTACTACAGCAACACCTCTGCCCCAGAGATCCAGCAGTTCCCGCTCACCTGCGAGACCGGCCCTGGGAGCCCCTCCGGCCACGCCATGGGTGCAGCGGGTGTGTACTACGTCATGGTGACAGCCCTCCTCTCCGCTGCCGCAGGGAAGAAGCAGTCGAGGACACTCAAATACTGGGTGCTGTGGACGGTGCTTTGGACGGGGTTCTGGGCAGTTCAGGTCTGCGTCTGCCTGTCCCGAGTCTTCATCGCCGCCCACTTCCCCCATCAGGTCATCGCGGGGGTCATCTCAGGGATGGCCGTGGCCAAGACCTTCCAGCATGTCCACTGCATCTACCACGCCAGCCTCCGCCAGTACCTGGGCGTCACCTTCTTCCTCTTCAGCTTCGCCCTGGGCTTCTACCTGCTGCTGCGGGTGCTCGGCGTGGACCTGCTCTGGACACTGGAGAGGGCGCAGAGGTGGTGCGCCCGCCCCGAGTGGGTCCACATCGACACCACCCCCTTCGCCAGCCTCCTCCGTAACCTGGGCATCCTCTTCGGGCTGGGGCTGGCCCACAACTCCCACATGTACCTGGAGAGCTGCCGGGGGAAGCAGGGCCAGCAGCTGCCCTTCCGCCTGGGCTGCATTGCTGCCTCCCTCCTCGTCCTACATCTCTTCGATGCCTTCAAGCCGCCCTCCCACATGCAGTTGCTCTTCTACATCCTCTCCTTCTGCAAGAGCGCAGCCGTGCCGCTGGCCACCGTCGGCCTCATCCCCTACTGCGTCTCCCAGCTCCTGGCCACGCAGGACAAGAAGGCTGTCTAG
>Aptenodytes_forsteri_g6pc
ATGGAGGCCGGTATGAACCTCCTGCACGACACGGGCATCCAGGCGACACGCTGGCTGCAGGAGTACTTCCAGGGCTCCCAGGACTGGTTCCTCTTCATCTCCTTCGCCGCTGACCTCAGGAATGCTTTCTTCGTCCTCTTCCCTATCTGGTTCCACTTCAGCGAGTCGGTGGGCATCAGACTCATCTGGGTGGCCGTGATCGGTGACTGGCTCAACCTCGTCTTCAAGTGGATCCTTTTTGGGGAGAGACCGTACTGGTGGGTCCATGAGACGGACTATTACAGCAACACCTCCGCCCCAGAGATCCAGCAGTTCCCGCTCACCTGCGAGACTGGCCCTGGGAGCCCCTCCGGCCACGCCATGGGAGCAGCAGGTGTGTACTACATCATGGTGACGGCCCTCCTCTCTACTGCCATGGGGAAGAAGCAGTCGAGGACACTCAAATACTGGGTGCTGTGGACGGTGCTTTGGACAGGGTTCTGGGCAGTTCAGGTCTGCGTCTGCCTGTCCCGAGTCTTCATTGCTGCCCACTTCCCCCATCAGGTCATCGCGGGGGTCATCTCAGGGATGGCCGTGGCTAAGACCTTCCAGCACGTCCGCTGCATCTACCACGCCAGCCTCTGCCGGTACCTGGGCGTCACCTTCTTCCTCTTCAGCTTCGCCCTGGGCTTCTACCTGCTGCTGCTGGCACTTGGCGTGGACCTGCTCTGGACGCTGGAGAGGGCGCGGAGGTGGTGCGCCCACCCCGAGTGGGTCCACATTGACACCACGCCCTTCGCCAGCCTCCTCCGTAACCTGGGCATCCTCTTTGGGCTGGGGCTGGCCCTCAACTCCCACATGTACACGGAAAGCTGCCGGGGAAAGCAGAGCCGGCAGCTGCCCTTCCGCCTGGGCTGCATCACCGCCTCCCTCCTCGTCCTACACCTCTTTGATGCCTTCAAGCCACCCTCCCACATGCAGTTGCTCTTCTACGTCCTCTCCTTCTGCAAGAGCGCAGCTGTGCCGCTGGCCACTGTTGGCCTCATCCCCTACTGCGTCTCCCAGCTCCTGGCCACGCAGGACAAGAAGGCTGTCTAG
>Pygoscelis_adeliae_g6pc
ATGGAGGCCGGGATGAACCTCCTGCACGACACGGGCATCCAGGCGACGCGCTGGCTGCAGGAGTACTTCCAGGGCTCCCAGGACTGGTTCCTCTTCATCTCCTTCGCCGCTGACCTCAGGAATGCTTTCTTCGTCCTCTTCCCTATCTGGTTTCACTTCAGCGAGTCGGTGGGCATCAGACTCATCTGGGTGGCCGTGATCGGTGACTGGCTCAACCTCGTCTTCAAGTGGATCCTCTTTGGGGAGAGACCGTACTGGTGGGTCCACGAGACGGACTATTACAGCAACACCTCCGCCCCAGAGATCCAGCAGTTCCCGCTCACCTGTGAGACTGGCCCTGGGAGCCCCTCCGGCCACGCCATGGGAGCAGCAGGTGTGTACTACATCATGGTGACGGCCCTCCTCTCCACGGCCATGGGGAAGAAGCAGTCGAGGACACTCAAATACTGGGTGCTGTGGATGGTGCTTTGGACAGGGTTCTGGGCAGTTCAGGTCTGCGTCTGCCTGTCCCGAGTCTTCATTGCTGCCCACTTCCCCCATCAGGTCATCGCAGGGGTCATCTCAGGGATGGCCGTGGCCAAGACCTTCCAGCACGTCCGCTGCATCTACCACGCCAGCCTCTGCCGGTACCTGGGCGTCACCTTCTTCCTCTTCAGCTTCGCCCTGGGCTTCTACCTGCTGCTGCTGGCACTTGGCGTGGACCTGCTCTGGACGCTGGAGAAGGCGCGGAGGTGGTGCGCCCACCCCGAGTGGGTCCACATTGACTCCAGGCCCTTCGCCAGCCTCCTCCGTAACCTGGGCATCCTCTTTGGGCTGGGGCTGGCCCTCAACTCCCACATGTACACGGAAAGCTGCCGGGGGAAGCAGGGCCGGCAGCTGCCCTTCCGCCTGGGCTGCGTCGCCGCCTCCCTCCTCGTCCTACACCTCTTTGATGCCTTCAAGCCACCCTCCCACATGCAGTTGCTCTTCTACGTCCTCTCCTTCTGCAAGAGCGCAGCTGTGCCGCTGGCCACTGTTGGCCTCATCCCCTACTGCGTCTCCCAGCTCCTGGCCACGCAGGACAAGAAGGCTGTCTAG
>Gavia_stellata_g6pc_partial
CACGACACAGGCATCCAGGCAACGCGCTGGCTGCAGGAGCACTTCCAGGGCTCCCAGGAGTGGTTCCTCTTCATCTCCTTCGCCGCTGACCTCAGGAACGCTTTCTTCATCCTCTTCCCTATCTGGTTCCACTTCAGCGAGTCGGTGGGCATCAGACTCATCTGGGTGGCCGTGATCGGTGACTGGCTCAACCTCGTCTTCAAGTGGATCCTCTTTGGGGAGAGACCGTACTGGTGGGTCCACGAGACGGACTATTACAGCAACACCTCCGCCCCACAGATCCAGCAGTTCCCGCTTACCTGCGAGACCGGCCCTGGGAGCCCCTCCGGCCATGCTATGGGTGCAGCAGGTGTGTACTATGTCATGGTGACGGCCTTCCTCTCCACTGCCATGGGGAAGAAGCAGTTGAGGACGTTCAAATACTGGGTGCTGTGGACGGTGCTTTGGATGGGGTTCTGGGCAGTTCAGGTCTGCGTCTGCCTGTCCCGAGTCTTCATTGCCGCCCACTTCCCCCATCAGGTCATTGCAGGAGTCATCTCAGGGATGGCTGTGGCCAAGACCTTCCAGCATGTCCGCTGCATCTACCACGCCAGCCTCCGGCGGTACCTGGGTGTCACCTTCTTCCTCTTCAGCTTTGCCATGGGCTTCTACCTGCTGCTGCGGGTACTCGGCGTGGACCTACTCTGGACGCTGGAGAGGGCGCGGAGGTGGTGTGAACGCCCCGAGTGGGTCCACATTGACACCACCCCCTTCGCCAGCCTCCTCCGTAACCTGGGCATCCTCTTTGGGCTGGGGCTGGCCCTCAACTCCCACATGTACCTGGAGAGCTGCCGGGGGAAGCAGGGCCGGCAGCTGCCCTTCCGCCTGGGCTGCGTCGCTGCCTCCCTCCTCATTCTACACCTCTTCGATGCCTTCAAGCCGCCCTCCCACATGCAGCTGCTCTTCTACGTCCTCTCCTTCTGCAAGAGCGCGGCTGTGCCTCTGGCCACTGTCGGCCTCATCCCCTACTGCGTCTACCAGCTCCTCGCCACGCAGGACAAGAAGGCTGTC
>Phaethon_lepturus_g6pc
ATGGAGGCCAGCATGAACCTCCTGCACGATGTGGGCATCCAGGCGACACACTGGCTGCAGGAGCACTTCCAGGGCTCCCAGGACTGGTTCCTCTTCATCTCCTTCGCCGCCGACCTCAGGAACGCTTTCTTCGTCCTCTTCCCTATCTGGTTCCACTTTAGCGAGTCAGTGGGCATCAGGCTCGTCTGGGTGGCTGTGATCGGTGACTGGCTCAACCTCGTCTTCAAGTGGATCCTCTTTGGAGAGAGACCGTACTGGTGGGTCCACGAGACGGACTATTACAGAAACACCTCTGCCCCAGAGATCCAGCAGTTCCCACTCACCTGCGAGACTGGCCCCGGGAGCCCCTCCGGCCACGCCATGGGTGCAGCAGGCGTGTACTACATCATGGTGACGGCCCTCCTCTCCGCTGCCATGGGGAAAAAACGCTCAAGGACACTCAAATACTGGGTGCTGTGGATGGTGCTTTGGACGGGGTTCTGGGCAGTTCAGGTTTGCGTCTGCCTGTCCCGAGTCTTCATTGCCGCCCACTTCCCCCATCAGGTCATCGCAGGTGTCATCTCAGGGATGGCTGTGGCCAAGACCTTCCAGCACATCCACTGCATCTACCATGCCAGCCTCCGTCAGTACTTGGGCATCACCTTCTTCCTCTTCAGCTTCACCCTGGGCTTCTACCTGCTGCTGCGGGCACTCGGTGTGGACCTGCTCTGGACACTGGAGCGGGCACGCAGGTGGTGCGCCCACCCTGAGTGGGTCCACATTGACACCACCCCATTCGCCAGCCTGCTCCGTAACCTGGGCATCCTCTTCGGGCTGGGGCTGGCCCTCCACTCCCACATGTACCTGGAGAGCTGCCGGGGGAAGCAGGGCCAGCAGCTGCCCTTCCGCCTGGGCTGCATCGCTGCCTCCCTCCTCATCCTACACCTCTTCGACGCCTTCAAGCCACCCTCTCACATGCAGCTGCTCTTCTATGTCCTCTCCTTCTGCAAGAGTGCGGCCGTGCCGCTGGCCACCGTTGGCCTCATCCCCTACTGTGTCTCCCAGCTCCTGGCCACGCAGGACAAGAAGGCTGTCTAG
>Podiceps_cristatus_g6pc_partial
ATGGAGGCCGGCATGAACCTCCTGCATGACACAGGCATCCAGGCAACGCACTGGCTCCAGGAGCACTTCCAGGGCTCCCAGGACTGGTTCCTCTTCGTCTCCTTTGCTGCCGACCTCAGGAACGCTTTCTTCATCCTCTTCCCTATCTGGTTCCACTTCAGCGAGTTGGTGGGCATCAGGCTCATCTGGGTGGCTGTGATCGGAGACTGGCTCAACCTCGTCTTCAAGTGGATCCTCTTTGGGGAGAGACCGTACTGGTGGGTCCATGAGACAGACTATTACAGCAACACCTCTGCCCCGGAGATCCAGCAGTTCCCGCTCACCTGTGAGACTGGCCCCGGAAGCCCCTCCGGCCATGCCATGGGCGCAGCAGGTGTGTACTACGTCATGGTGACGGCCCTCCTCTCCACTGCCACGGGGAAGAAGCAGTCGCGGACACTCAAATACTGGTTGTTGCGGATGGTGCTTTGGGCAGGGTTCTGGGCAGTTCAGGTCTGCGTCTGCCTGTCCCGAGTCTTCATTGCTGCCCACTTCCCCCATCAGGTCATCACAGGGGTTATCTCAGGGATGGCCGTGGCCAAGATCTTCCAGCACATCCGTTGCATCTACCATGCCAGCCTCCGCCGGTACATGGCCATCACCCTCTTCCTCTTCAGCTTTGCCCTGGGCTTCTACCTGCTGTTGCGGGCACTTGGCGTGGACCTGCTATGGACACTGGAGAGGGCAGAGAGGTGGTGCGCCCACCCCGAGTGGGTCCATATTGACACCACCCCCTTTGCCAGCCTCCTCCGTAACTTGGGCATTCTCTTTGGGCTGGGTCTGGCCCTCAACTCCCACATGTACCTGGAGAGCTGCCGGGGGAAGCAGGGCCAGCAGCTGCCCTTCCGCCTGGGCTGCATCGCTGCCTCCTTCAAGCCACCCTCCCACGTGCAGCTGCTCTTCTACATCCTCTCCTTCTGCAAGAGTGCAGCTGTGCCACTGGCCACCGTCGGCCTCATCCCCTACTGCATCTCCCAGCTCCTGGCCATGCAGGACAAGAAGGCTGTCTAG
>Charadrius_vociferus_g6pc
ATGGAGGCCAGCATGAACCTCCTGCATGACACGGGCATCCAGGCGACGCACTGGCTGCAGGAGCACTTCCAGGGCTCCCAGGACTGGTTCCTCTTCATATCCTTCGCCGCCGACCTCAGGAACGCTTTCTTCGTCCTCTTCCCTATCTGGTTCCACCTCAGCGAGTCGGTGGGCATCAGGCTCATCTGGGTGGCCGTGATCGGTGACTGGCTCAACCTCGTCTTCAAGTGGATCCTCTTTGGGGAGAGACCGTACTGGTGGGTCCACGAGACAGACTATTACAGCAACATCTCCGCCCCAGAGATCCAGCAGTTCCCGCTCACCTGCGAGACCGGCCCCGGGAGCCCCTCCGGCCATGCCATGGGCGCAGCGGGAGTCTACTACACCATGGTGACGGCCCTCCTCTCTGCCGCCATGGGGAAGAAGCAGTCGAGGACACTTAAATACTGGGTGCTGTGGACGGTGCTTTGGACGGGGTTCTGGGCAGTCCAGGTCTGCGTCTGCCTGTCCCGAGTCTTCATTGCCGCCCACTTCCCCCATCAGGTCATCGCAGGGGTCATCTCAGGGATGGCCGTGGCCAAGACCTTCCAGCACGTCCGCTGCATCTACCACGCCAGCCTCCGCCAGTACCTGGGCATCACCTTCTTCCTCTTCAGCTTCGCTCTGGGCTTCTACCTGCTGCTGCGGGCACTCGGCGTGGACCTGCTCTGGACGCTGGAGAAGGCACAGAGGTGGTGCGCCCACCCCGAGTGGGTCCACATCGACACCACCCCCTTCGCCAGCCTCCTCCGTAACCTGGGCATCCTCTTTGGGCTGGGGCTGGCCCTCAACTCCCACATGTACCTGGAGAGCTGCCGGGGGAAGCAGGGCCAGCAGCTGTCCTTCCGCCTGGGCTGCGTCGCCGCCTCCCTCCTCATCCTACACCTCTTTGATGCCTTCAAACCACCTTCCCACATTCAGCTGCTCTTCTACATCCTCTCCTTCTGCAAGAGCGCGGCCGTGCCGCTAGCTGCTGTCGGCCTCATCCCCTACTGCGTCTCCCAGCTCCTGGCCACACAGGACAAGAAGGCTGTCTAG
>Balearica_regulorum_g6pc_partial
ATGGAGGCCAACATGAACCTCCTGCACGATGTGGGCATCCAGGCGACACGCTGGCTGCAGGACCACTTCCAGGGTTCCCAGGACTGGTTTCTCTTCATCTCCTTCGCTGCCGACCTCAGGAACGCTTTCTTTGTCCTCTTCCCTATCTGGTTCCACGCCAACGAGTCGGTGGGCGTCAGGCTCATCTGGGTGGCCGTGATCGGCGACTGGCTCAACCTCGTCTTCAAGTGGATCCTCTTTGGGGAGAGACCGTACTGGTGGGTCCATGAGACGGACTATTATGGCAACACCTCCGCCCCAGAGATCCAGCAGTTCCCGCTCACCTGTGAGACCGGCCCCGGTCCAGGGAGCCCCTCCGGCCACGCCATGGGCGCAGCAGGCGTGTACTACGTCATGGTGACGGCCCTCCTCTCCCCTGCCATGGGGAAGAAGCAGTCGAGGACACTGAAATACTGGATACTGTGGATGGTGCTTTGGACGGGGTTCTGGACAGTTCAGGTCTGCGTCTGCCTGTCCCGAGTCTTCATTGCCGCCCACTTCCCGCATCAGGTCATCGCGGGGGTCATCTCACACGCCAGCCTCCGCCGGTACCTGGGCGTCACCTTCTTCCTCTTCAGCTTTGCCCTGGGCTTCTACCTGCTGCTGCGGGCCCTCGGCGTGGACCTGCTCTGGACGCTGGAGAAGGCACAGAGGTGGTGCGCCCACCCTGAGTGGGTCCACATCGACACCACCCCCTTTGCCAGCCTC
>Mesitornis_unicolor_g6pc
ATGGAGGCCGGTATGAACGTCCTGCACGACACTGGCGTCCAGGCGACGCGCTGGCTGCAGCAGCACTTCCAGGGCTCCCAGGACTGGTTCCTCTTCATCTCCTTTGCCGCCGACCTCAGGAACGCTTTCTTCGTCCTCTTCCCCATCTGGTTCCACTGCAGCGAGCCAGTGGGCATCAGGCTCATCTGGGTGGCCGTGATCGGCGACTGGCTCAACCTCGTCTTCAAGTGGATCCTCTTTGGGGAGAGGCCATACTGGTGGGTCCATGAGACGGATTATTACAGCAACACCTCTGCCCCCGAGATCCAGCAGTTCCCACTCACCTGCGAGACTGGCCCCGGGAGCCCCTCTGGCCACGCCATGGGTGCCGCAGGTGTGTACTACGTCATGGTGACAGCCCTGCTCTCTACTGCCATGGGAAAGAAGCAGTCAAGGACACTCAAATACTGGGCGCTCTGGATGGTGCTGTGGACGGGGTTCTGGGCAGTCCAGGTCTGCGTTTGCCTGTCCCGAGTCTTCATTGCCGCCCACTTCCCCCATCAGGTCGTGGCGGGGGTCATCTCGGGGATGGCCGTGGCCAAGACCTTCCAGCACATCCGCTTCATCTACCATGCCAGCCTCCGCCAGTACCTGGGCATCACCTTCTTCCTCTTCAGCTTTGCCCTGGGCTTCTACCTGCTGCTGCGTGCCATTGGTGTGGACCTGCTCTGGACACTGGAGAGAGCACAGAGGTGGTGCGACCACCCCGAGTGGGTCCACATTGACACCACCCCCTTCGCCAGCCTCCTCCGTAACCTGGGCATCCTCTTCGGGCTGGGGCTGGCCCTCAACTCCCACATGTACCTGGAGAGCTGTCGCGGGAAGCAGGGCCGTCAGCTGCCCTTCCGCCTGGGCTGCATTGCCGCCTCCCTCCTCGTCCTGCACCTCTTTGACGCCTTCAGGCCTCCCTCCCACATGCAGCTGCTCTTCTATGTCCTCTCCTTCTGCAAGAGCGCGGCCGTGCCGCTGGCCACCGTCGGCCTCATTCCCTATTGCGCCTCCCAGCTCCTGGCCACGCAGGACAAGAAAGCTGCCTAG
>Columba_livia_g6pc
ATGGAGACCGGCATGAACGTCCTGCACGACTCGGGCATCCAGGCGACGCGCTGGCTGCAGCAGCATTTCCAGGGCTCCCAGGACTGGTTCCTTTTCATCTCCTTTGCCGCCGACCTCCGGAACGCTTTCTTCGTCCTCTTCCCCATCTGGTTCCACGTTAGTGAGTCGGTGGGCATCAGGCTTATCTGGGTGGCCGTGATTGGCGACTGGCTCAACCTCGTCTTCAAGTGGATCCTTTTTGGGGAGAGGCCGTACTGGTGGGTCCATGAGACGAACTATTACAGCAACGCCTCCGCCCCAGAGATCCAGCAGTTCCCACTCACCTGCGAGACTGGCCCTGGGAGCCCCTCCGGCCACGCCATGGGCGCAGCAGGCGTGTACTATGTCATGGTGACGGCCATCCTCTCCTCTGCCGCCGGGAAGAAGCAGTCGAGGACTCTCAAATATTGGGTGCTGTGGACACTGCTTTGGACGGGGTTCTGGGCCGTTCAGGTCTGCGTCTGCCTGTCCCGAGTCTTCATCGCCGCTCACTTCCCCCACCAGGTCATCGCAGGGGTCATCTCAGGGATGGCCGTGGCCAAGACCTTCCAGCATATCCACTGCATCTACCACGCCAGCCTCCGCCAGTACCTGGGCATCACCTTCTTCCTCTTCAGCTTTGCCCTGGGCTTCTACCTGCTGCTGCGGGTGCTCGGCGTGGACCTGCTCTGGACGCTGGAGAAGGCGCGGAGGTGGTGCGACCGTCCCGAGTGGGTCCACATGGACACCACCCCCTTCGCCAGCCTCCTCCGTAACCTGGGCATCCTCTTCGGGCTGGGGCTGGCCCTCAACTCCCACATGTACCTGGAGAGCTGCCGGGGGAAGCAGGGCCAGCATCTTCCCTTCCGCCTGGGATGCGCCGCCGCCTCCCTCCTCATCCTCCATCTCTTCGATGCCTTCAAGCCGCCGTCCCACATGCAGCTGCTCTTCTACGTCCTCTCGTTCTGCAAGAGCGCGGCCGTGCCGCTGGCCACCGTCGGCCTCATCCCCTACTGCATCTCGCAGCTCCTGGCCACGCAGGACAAGAAGGGCGTCTAG
>Cuculus_canorus_g6pc
ATGGAGGCCAGCATGGACCTCCTGCATCACAGGGGCATCCAGGCGACGCACTGGCTGCAGGAGCACTTCCAGGGTTCCCAGGACTTGTTTCTCTTCATCTCCTTCGCTGCTGACCTCAGGAATGCTTTCTTTGTCCTCTTCCCTATCTGGTTCCACCTCAGCGAGTCGGTGGGCATCAGGCTCATCTGGGTGGCCGTGATCGGCGACTGGCTCAACCTCGTCTTCAAGTGGATCCTCTTTGGGGAGAGACCGTACTGGTGGGTCCACGAGACGGATTATTACAGCAACACCTCTGCCCCAGAGATCCAGCAGTTCCCGCTCACCTGTGAAACTGGCCCTGGGAGCCCCTCCGGCCACGCCATGGGCGCAGCAGGCGTGTACTACGTCATGGTGACAGCCCTGCTTTCTGCTGCCGCGGGGAAGAAGGGCTCGAGGACACTCAAATACTGGGTGCTGTGGACGGTGCTCTGGACAGGGTTCTGGGCAGTTCAGGTCTGCGTCTGCCTGTCCCGAGTCTTCATTGCTGCCCACTTCCCCCATCAGGTCATCGTGGGGGTCATCTCAGGGGTGGCCGTGGCCAAGACCTTCCAGCACGTCCACTGCATCTACCACGCCAGTCTCCGCTGGTACCTGGGCATCACCTTCTTCCTCTTCAGCTTCGCCCTGGGCTTCTACCTGCTGCTGCGGACAGTCGGCGTGGACCTGCTCTGGACACTGGAGAAGGCGCAGACATGGTGCGCCCACCCTGAGTGGGTCCACATCGACACCACCCCCTTCGCCAGCCTCCTCCGCAACCTGGGCATCCTCTTTGGGCTGGGGCTGGCCCTCAACTCCCACATGTATCTGGAAAGCTGCCGGGGGAAGCAGGAACAACGGCTGCCCTTCCGCCTGGGCTGCATCGCCGCCTCCCTCCTCATCCTACACCTCTTTGATGCCTTCAAGCCACCCTCCCACATGCAGCTGCTCTTCTACGCCCTCTCCTTCTGCAAGAGCGCTGCCGTGCCGCTGGCCACTGTTGGCCTCATCCCCTACTGTGTCTCCCAGCTCCTGGCCACGCAGGACAAGAAGGCTGTCTAG
>Tauraco_erythrolophus_g6pc
ATGGAGGCCAGCATGAACCTCCTGCACGACGCGGGCATCCAGGCAACGTGCTGGCTGCAGGAGCACTTCCAGGGCTCCCAGGACTGGTTCCTCTTCATCTCCTTCGCCGCCGACCTCAGGAACGCGTTCTTCGTCCTCTTCCCCATCTGGTTCCACGTCAGCGAGTCGGTGGGCATCAGGCTCATCTGGGTGGCCGTGATCGGTGACTGGCTCAACCTCGTCTTCAAGTGGATTCTCTTCGGGGAGAGACCATACTGGTGGGTCCACGAGACGGACTATTACAGCAACACCTCCACCCCAGAGATCCAGCAGTTCCCGCTCACCTGTGAGACCGGCCCCGGGAGCCCCTCCGGCCACGCCATGGGCGCAGCAAGCGTATACTATGTCATGGTGACAGCCCTCCTCTCCGCTGCCATGGGGAAGAAGCAGTCGAGAACACTCAAACACTGGGTGCTGTGGACGGTGCTTTGGATGGGGTTCTGGGCAGTTCAGGTCTGCGTCTGCCTGTCCCGAGTCTTCATCGCCGCCCACTTCCCTCATCAGGTCATCGCGGGGGTCATCTCAGCAGGGATGGCCGTGGCCAAGACCTTCCAGGACATCCGCTGCATCTACCACGCCAGCCTCCACCGGTACCTGGGCATCACCTTCTTCCTCTTCAGCTTCGCCCTGGGCTTCTACCTGCTGCTGCGGGTGCTCGGTGTGGACCTGCTCTGGACGCTGGAGAGGGCGCAGAGGTGGTGCGCCCACCCTGAGTGGGTCCACATCGACACCACCCCCTTCGCCAGCCTCGTCCGTAACCTGGGCATCCTCTTTGGGCTGGGGCTGGCCCTCAACTCCCACATGTACCTGGAGAGCTGCCGGGGGAAGCAGGGCCAGCAGCTGCCCTTCCGCCTGGGCTGCATTGCTGCCTCCCTCCTCGTCCTACACCTCTTCGATGCCTTCAAGCCACCCTCCCACATGCAGCTGCTCTTCTACATCCTCTCCTTCTGCAAGAGCGCGGCTGTGCCGCTGGCCACCGTCGGCCTCATCCCTTACTGCATCTCCCAGCTCCTGGCCACGCAGGACAAGAAGGCTGTCTAG
>Calypte_anna_g6pc
ATGGAGGCAAACATGGACCTCCTGCATGACGCGGGCATCCGAGCAACACACTGGCTGCAGGAGAGCTTCCAGGGCTCCCAGGAATGGTTCCTCTTCATCTCCTTTGCTGCTGACCTCAGGAATGCTTTCTTTGTCCTCTTCCCTATCTGGTTCCACTGCAGTGAGGCAGTGGGTGTCCGGCTCATCTGGGTGGCTGTCATCGGCGACTGGCTCAACCTCATCTTCAAGTGGATCCTTTTTGGGGAGAGACCGTACTGGTGGGTCCATGAGACGGATTATTACAGGAACATGTCTGCTCCAGCGATCCAACAGTTCCCACTCACCTGTGAGACTGGCCCTGGGAGCCCCTCTGGCCATGCTATGGGTGCAGCAGGTGTGTACTATGTCATGGTGACAGCCCTCCTCTCTGCTGCCATGGGGAAGAAACAGTCGAAGACACTCAAATACTGGGTGTTGTGGATGGTGCTTTGGATGGGCTTCTGGGCGGTTCAGGTCTGTGTCTGCCTGTCCCGAGTCTTCATTGCTGCCCATTTCCCCCACCAGGTCATTGTGGGGGTCATCTCAGGGATGGCCGTGGCCAAGAGTTTCCAGCACATCCACTTCATCTACCATGCCAGTCTCCGCCGATACCTGGGAGTCACCTTCTTCCTCTTCAGCTTTGCTCTGGGCTTCTACCTCCTGCTGCGGGTGGTCAACGTGGACCTGCTCTGGACACTGGAGAAGGCTCGGAAGTGGTGTGCCCACCCTGAGTGGGTCCACATCGACACCACCCCCTTCGCCAGCCTCATCCGTAACTTGGGAATCCTCTTCGGGATGGGCTTGGCCCTCAACTCCCACATGTACCTGGAGAGCTGCAGGGGGAAGCAGGGCCAGCAGCTGCCCTTCCGCCTGGGCTGCATTGTCACCTCCCTCCTTGTCCTACACCTCTTTGATGCCTTCAAGCCACCCTCCCACATGCAGCTCCTCTTCTACCTCCTCTCCTTCTGCAAGAGTGCAGCTGTGCCTCTGGCCACCGTCGGCCTCATCCCCTACTGCATCTCACAGCTCCTGACCACGCAGGACAAGAAAGCTGCTTAA
>Chaetura_pelagica_g6pc
ATGGAGGCCAACATGAACCTCCTGCACCACACGGGTGTCCAGGTGACGCACTGGCTGCAGGAGCATTTCCAGGGGTCCCAGGATTGGTTCCTCTTCATCTCCTTCGCCGCTGACCTCAGGAACGCTTTCTTCGTCCTCTTCCCAATCTGGTTCCATGTCAGCGAGGCAGTGGGCATCAGGCTCATTTGGGTGGCTGTGATCGGTGACTGGCTCAACCTCATCTTCAAGTGGATCCTTTTTGGGGAGAGGCCATACTGGTGGGTCCATGAGACAGACTATTATAGCAACACATCAGCCCCAGCAATCCAGCAGTTCCCACTCACCTGTGAGACTGGCCCTGGGAGCCCCTCTGGCCATGCCATGGGTGCAGCAGGCGTGTACTACGTGATGGTGACAGCCCTCCTCTCCGCTGCCATGGGGAAGAAGCAGTCGAGGACACTCAAATACTGGATGCTGTGGATGGTGCTTTGGACGGGCTTCTGGGCAGTTCAGGTCTGCGTCTGCCTGTCCCGAGTCTTCATTGCTGCCCACTTCCCCCATCAGGTCATCGCAGGGGTCATTTCAGGGATGGTCGTGGCCAAGACCTTCCAGCACATCCATTTCATCTACCATGCCAGCCTCCGCCGATACCTGGGCATCACCTTCTTCCTCTTCAGCTTTGCTCTGGGCTTCTATCTGCTGCTGCGGGCTGTCAACGTGGACCTGCTCTGGACGCTGGAGAAGGCACGGAAGTGGTGTGCCCAGCCTGAGTGGGTCCACATCGACACCACCCCCTTTGCCAGCCTCCTGCGTAACCTGGGCATCCTCTTTGGGCTGGGGCTGGCCCTCAATTCCCACATGTACCTGGAGAGCTGTCGGGGGAAGCAGGCCCAGCAGCTGCCCTTCCGCCTGGGCTGTATCACCACCTCCCTCCTCATCCTACACGTCTTTGATGCCTTCAAGCCACCCTCCCACATGCAGCTGCTCTTCTACGTCCTCTCCTTCTGCAAGAGCGCGGCCGTGCCGCTGGCCACCGTCGGCCTCATCCCCTACTGCCTCTCGCAGCTCCTGGCCACGCAGGACAAGAAGGCTGTCTAG
>Caprimulgus_carolinensis_g6pc_partial
CCAGGGAGCCCCTCTGGCCATGCCATGGGCGCAGCGGGTGTGTACTACGTCATGGTGACAGCCCTCCTCTCTGCTGCCGTGGGGAAGAAGCAGTCAAGGACGTTTGGATACTGGTGGTTTTGGACGGTGCTTTGGACGGGGTTCTGGGCTGTTCAGGTCTGCGTCTGCCTGTCCCGAGTCTTCATTGCTGCTCACTTCCCCCATCAGGTTATCGCGGGGGTGATCTCAGCAGGGATGGTCGTGGCCAAGACTTTCCAGCACGTCCGCTGCATCTACCATGCCAGCCTCCACCGGTACCTGGGCGTCACCTTCTTCCTCTTCAGCTTTGCCCTGGGCTTCTACCTGCTGCTGCGGGCACTCGGTGTGGACCTGCTCTGGACGCTGGAGAAGGCACAGAGGTGGTGCGCCCACCCTGAGTGGCTCCGTAACCTGGGCATCCTCTTCGGGCTGGGGCTGGCCCTCAACTCCCACATGTACCTGGAGAGCTGCCGGGGGAAGCAGGGCCAGCAGCTGCCCTTCCAGCTGGGCTGCGTCACTGCCTCCCTCCTCGTCCTTCATCTCTTCGATGCCTTCAAGCCACCCTCCCACATGGAGATGCTCTTCTACATCCTCTCCTTCTGCAAGAGCGCAGCCGTGCCACTGGCCACCGTCGCCCTCGTCCCCTACTGTGTCTCCCAGCTCCTGGCCAAGCAGGACAAGAAGGCTGTCTAG
>Gallus_gallus_g6pc
ATGGAAGCCCCCATGAACCTCCTGCATGATGCAGGCATCCAGGCGACACAGTGGCTGCAGGAGCATTTCCAGGGCTCTCAGGACTGGTTCCTCTTCATCTCCTTTGCCGCAGACCTCAGGAACACTTTCTTTGTTCTTTTCCCTATCTGGTTCCATTTGTGTGAGCCAGTGGGCATCCGGCTTATCTGGGTGGCCGTGATCGGGGACTGGCTCAACCTTGTCTTCAAGTGGATCCTGTTTGGGGAGAGGCCGTACTGGTGGGTACACGAGACTGATTATTACAGCAACGCCTCTGCGCCGGCCATCCAGCAGTTCCCACTCACCTGCGAGACCGGCCCTGGGAGCCCCTCCGGCCATGCCATGGGTGCAGCAGGAGTGTACTACGTCATGGTGACCGCCCTGCTTTCCATCGCCATGGGCAAGAAGCAGTCAAAAACACTGAAGTACTGGATTCTGTGGGCCATGCTGTGGACGGGGTTCTGGGCCGTTCAGGTCTGCGTCTGTCTGTCCCGCATTTTCATCGCTGCTCACTTTCCTCATCAGGTCATCGCAGGGGTCATATCTGGCATGGCCGTGGCTGAGACCTTCCAGCACATCCACTCCATCTACCATGCCAGCCTCCGCAGGTACCTGGGCATCACCTTCTTCCTCTTCAGCTTCGCCTTGGGCTTCTACCTGCTTCTGCGGATGCTTGGTGTTGAACTGCTCTGGACACTGGAGAAGGCACAGAGGTGGTGTGCCCATCCTGAGTGGGTCCACATCGACACCACGCCCTTCGCCAGCCTTCTTCGCAACCTGGGCATCCTGTTTGGGCTGGGGCTGGCCCTGAGTTCCCACATGTACCTGGAGAGCTGCCGGGGGAAGCAAGGCTGCCAGCTGTCCTTCCGCCTAGGCTGTGCTGCTGCCTCGCTGCTGGTCCTGCACCTCTTTGATGCCTTCAGGCCACCCTCCCACATACAGCTGCTCTTCTATGTCCTTTCCTTCTGCAAGAGTGCAGCCGTGCCGCTGGCCACCGTCGGCCTCATTCCCTACTGCATCTCTCAGTTTGTGGCCACGAAGGACAAGAAGGGTGTCTAG
>Meleagris_gallopavo_g6pc
ATGGAAGCCCCCATGAACCTCCTGCATGATGCAGGCATCCAGGTGACGCATTGGCTGCAGGAGCATTTCCAGGGCTCTCAGGACTGGTTCCTCTTTATCTCCTTTGCTGCAGACCTCAGGAACACTTTCTTTGTTCTTTTCCCTATCTGGTTCCACCTGTGTGAGCCAGTGGGCATCCGGCTTATCTGGGTGGCCGTGATCGGGGACTGGCTCAACCTCGTCTTCAAGTGGATCCTGTTTGGGGAGAGGCCATACTGGTGGGTGCATGAAACTGATTATTACAGCAACACCTCTGCGCCGGCCATCCAGCAGTTCCCACTCACCTGCGAGACCGGCCCTGGGAGCCCCTCCGGCCATGCCATGGGTGCAGCAGGAGTGTACTACGTCATGGTGACCGCCCTGCTTTCCATCGCCATGGGCAAGAAGCAGTCAAGAACACTGAAGTACTGGATTCTGTGGATCATGCTGTGGACGGGGTTCTGGGCCATTCAGGTCTGTGTCTGTCTGTCCCGCGTTTTCATCGCTGCCCACTTTCCACATCAGGTCATCGCAGGGGTCATATCTGGCATGGCTGTGGCTGAGACCTTCCAGCACATCCATTCCATCTACCATGCCAGCCTCCACAGGTACCTGGGCATCACCTTCTTCCTCTTCAGCTTCGCCTTGGGCTTCTACCTGCTACTGCGTGTCCTTGGTGTTGAACTGCTCTGGACACTGGAGAAGGCACAGAAGTGGTGCGCCCATCCTGAGTGGGTCCACATCGATACCACGCCCTTCGCCAGCCTTCTTCGCAACCTGGGCATCCTCTTTGGGCTGGGGCTGGCTCTGAGTTCCCACATGTACCTGGAGAGCTGCCGTGGGAAGCAAGGCCACCAGCTGTCCTTCCGCCTAGGCTGTGCTGCCGCCTCGCTGCTGGTCCTGCACCTCTTTGATGCCTTCAGGCTGCCCTCCCACATGCAGCTGCTCTTCTATGTCCTTTCCTTCTGCAAGAGCGCAGCTGTGCCGCTGGCCACTGTCGGCCTCATCCCCTACTGCATCTCTCAGTTTCTGGCCACGCAGGACAAGAAGGGTGTCTAG
>Anas_platyrhynchos_g6pc
ATGGAGGCTGGCATGAACGTCCTGCACGACGCGGGCATCCAGGCCACGCGCTGGCTGCAGGAGCATTTCCAGGGCTCCCAGGACTGGTTCCTCTTCATCTCCTTCGCCGCCGACCTCAGGAACACTTTTTTTGTCCTTTTTCCTCTCTGGTTCCATTTTTGTGAGCCGGTGGGCATCCGGCTCATCTGGGTGGCCGTCATCGGGGACTGGCTCAACCTCGTCTTCAAGTGGATCCTATTTGGGGAGAGACCGTACTGGTGGGTGCACGAGACCAACTACTACAGCAACGCCTCTGCCCCAGCCATCCAGCAGTTCCCACTCACCTGCGAGACCGGCCCCGGGAGCCCCTCCGGCCATGCCATGGGCGCAGCAGGCGTGTACTACGTGATGGTGACCGCCCTGCTCTCCATCGCGTCGGGCAAGAGGCAGTCGAAGACGCTGAAGTACTGGGTTTTGTGGCTGGTGCTTTGGACGGGCTTCTGGGCGGTCCAGGTCTGCGTCTGTCTGTCCCGAGTCTTCATCGCCGCCCACTTCCCCCACCAGGTCATCGCGGGGGTCTTCTCCGGCATGGTGGTGGCCGAGACCTTCCAGCACGTCCGCTCCATCTACCACGCCAGCCTCCGCAGGTACCTGGGCGTCACCACCTTCCTCTTCAGCTTCGCCCTGGGCCTCTACCTGCTGCTGCGGGCGCTCGGCGTGGACTTGCTCTGGACCCTGGAGAAGGCGCAGAGGTGGTGCAACCACCCCGAGTGGGTCCACATCGACACCACCCCCTTCGCCAGCCTCCTCCGCAACCTGGGCATCCTCTTCGGGCTGGGGCTGGCCCTCAACTCCCACATGTACCTGGAGAGCTGCCGGGGGAAGCAGGGCCGGCAGCTGCCTTTCCGCCTGGGCTGCGCCGCCGCCTCGCTGCTCGTCCTGCACCTCTTCGACGCCTTCAGGCCGCCCTCCCACCTGCAGCTGCTCTTCTACGTCCTCTCCTTCTGCAAGAGCGCGGCCGTGCCCCTGGCCACCGTCGGCCTCATCCCCTACTGCGTCTCCCAGCTCCTGGCCACGCAGGACAAGAAGGGCGTCTAG

gaa
>Gallus_gallus_gaa2
ATGCAAATCCTCATTAAAGACGTGCTATCGCAAAGCGCGTTTTGTTTATTTTGCTTCATCCGTTTCACGTCCTTTATTTTCCCACACGGGTTCGTCGCTTCCGCGCTTTCAGGCGGCGCTCAGCCGCATCGCTCCGGGGGCCGCGCGGTGCGGAGCGGCGCGGAGCTGCGGTGCCCCGGTGGGAGCAGGAGGCGGCGCCGCGCACAGCGGGAAGGGAGAGCGGAGCCCGGAAGGAGCGGGGCCGGGGCCGGGGCTATGGCTGTGGCTATGGCTATGGCTATGGCGGCGCTGCGGGCGGTGCTGCTGGCGCTGCTGCTCCGCTCGCTCCCCTCCGCCGGCAGCTCCGCGGACTCCGCCTGCGCGGTGCCCCCGGACGACCGCTTCGACTGCGGCCCCGAGCGGCTGCTGGCGCGGGCGGGCTGCGAGGCTCGGGGCTGCTGCTACGTTCCGGCCGGCCCCGGCGACGGCGGCGGCCCTCCCTGGTGCTTCTTCCCCCGCGGCTACCGCAGCTACCGGGCGGACAACGTGACGGCCACGGCCGGCGGCTACGCGGCCCGGCTCCGCCGCGTGGTGCCCAGCTTCCTGCCCGCGGACGTGGGCACGCTGCGGCTGGACGTGGCGCTGGAGACCGAGAGCCGCCTGCGCTTCACGCTCCGCGATCCGGCGCGGCAGCGCTACGAGGTGCCCGTGGCCACACCGCGGGTGAGCATCCGCGCGGCCGACCTCCTGTATGGGGTGCGGCTCCGCCAGGACCCGTTCGGCATCGTCGTGTTCCGGCAGCCCGGCGGGCAGGTCCTGCTCAACACCAGCGTCGCTCCGCTGTTCTTTGCGGACCAGTTCCTGCAGATCTCCACCTCTCTGCCCTCCCGTTTCATTTCTGGGCTGGGGGAGCGCCTGACCCCTCTCATCCTCGACACGGCCTGGACCAAAGTCACGCTGTGGAACCGGGACATGGCACCCGTGCCCCAGGTCAACCTCTATGGCTCCCACCCCTTCTACCTGGTGCTGGAGGATGGTGGCTCTGCGCATGGCGTCTTCCTGCTGAACAGCAATGCCATGGACGTGCTCCTGCAGCCCAGCCCAGCCCTGACCTGGCGCACGACGGGCGGCATCCTGGACTTCTATGTCTTCCTGGGCCCTGACCCCCAGAGCGTGGTGCGGCAGTACCTGGATGTCGTTGGGTTCCCCTTCATGCCCCCATATTGGGCCCTGGGCTTCCACCTGTGCCGCTGGGGTTACTCCTCCACCGCCGCCACCCGGCAGGCTGCAGCCAACATGTCAGCTGGGCGCTTCCCCCTGGACGTGCAGTGGAACGACCTGGACTACATGGATGCCAAGAGGGACTTCACCTACAACAAGGAAACCTTCAGGGATTACCCCGACATGGTGCACGACTTCCATCAGCGTGGCCTGCACTACGTCATGATCGTGGATCCTGGCATCAGCAGCTCAGGGCCGCCTGGCACCTACCGGCCCTACGACGATGGGCTGAAGCGAGGAGTGTTCATCCGCAACGCCACGGGGCAGCCGCTCATCGGGAAGGTGTGGCCGGGCCCCACGGCTTTCCCAGACTTCACCAATCCTGAGACGCACGAGTGGTGGCACGACATGGTGAGGGACTTCCACGAGCAGGTGCCCTTCGACGGCATGTGGATTGACATGAATGAGCCGTCCAACTTTGTGGAGGGCTCCCAGGACGGCTGCCCCGACAACAGCCTGGAGAAGCCCCCATACGTGCCAGGTGTGTTCGGGGGCCGCCTGCAGGCGGGCACCATCTGTGCCTCCAGCCAGCAGCACCTGTCCTCCCATTACAACCTGCACAGCCTGTACGGGCTGACCGAGGCCATCGCCTCCCACAATGCGCTGCTCAGGGTGCGGGGCACGCGGCCCTTCGTCATCTCGCGCTCCACGTTTGCGGGACACGGCCGTTACGCAGGGCACTGGACAGGGGATGTGGAGAGCAGCTGGGAGCAGCTGGCCCGCTCCGTGCCAGAGGTGCTGCTCTTCAACCTCCTCGGGGTTCCGCTGGTGGGCGCTGACATCTGTGGCTTTGTGGGTGACACATCCGAGGAGCTGTGCGTGCGCTGGACCCAGCTGGGAGCCTTCTACCCCTTCATGAGGAACCACAACGACCACGGGAACCGGCCACAGGAGCCCTACGCCTTCAGCCTGGCCGCGCAGGATGCCATGAGGAGGGCCCTCCGCCTCCGCTACTCCCTCCTGCCCCACCTTTACACCCTCTTCCACCGGGCACACGTGGATGGGGACACGGTGGCACGGCCGCTGTTCCTCGAGTTCCCCAAAGACCCCAACACGTGGAGCGTGGACCGCCAGCTGCTGTGGGGCGCAGGGCTGCTGATCACACCGGTGCTGGAGCAGGGACAGACCAAAGTCAGCGGCTATTTCCCAGCTGGGACGTGGTACAGCTTCACAGGGGACTCGACCATCCACAGCAGAGGGCAGTGGATCCTCTTAGCAGCTCCCCTGGACACCATTAACGTGCACATCCGAGCAGGGCACATCCTGCCCCTGCAGGAGCCCGGACTGAACACGGCTGAGTCCCGCAAGAAGGGGATGACTGTGGTGGTGGCCCTGACGCCGGACGGCTTCGCCCGTGGAGAGCTGTACTGGGACGATGGGGAGAGCTGGCAGAGCTTTGAGAAGGGGGACTGCACTGAGATCCTCTTCCTGGCTGCACGTGGCGCCGTGCTCAGCCAGATCTTGCGGGCGGGCGGCCACCTGGATGGGATCCTGCTGGAGGCTGTCACCGTGCTGGGTGTCCCCAGTGCTCCACAGCGAGTCCTGGCCAACGGCGTCCCCGTGGAGGACTTCTCGTACCGCAGTGACACCCAGGTGCTGCGTGTCTCCGTGTTGCTGCCAATGTGGGAGCAGTTTGTGGTCTCTTGGTCCTGA
>Gallus_gallus_gaa1
ATGAGGTCGTACCAGAAGCTGAGGACGGCGGTGCCGCAGCTGGTGTTGAGCCAGGAGGAGGAGGAGGAGAGTGCGGCCACCCCAACACCTGCTGGCCGCAGCAAGCTGGCCCCGTGGTGGGTGGGCAGCGGGCTGCTGATCACCGCCGTGCTGCTGAGCACCATCACTGTCTGGGTGCTGCGACAGGTGTCCAGGGGCTGGCACGGCCCCGCACCACCTTCCCAATGTCACCTGGTCCCTGAGAGCCACCGCTATGACTGCTACCCCGAAAGGAGCGTGGTGGTGACCCAGGAGCTGTGCGAGAGCCGGGGGTGCTGCTTCATCGAGACCCCCCCTGCAGTGGGGGGCAAGAGGGGGGTGCCCTGGTGCTTCTACCCACCCAGCTTCCCCAGCTACGTGGTGCAGAGCCTCAACCAGACGGCGCTGGGCATGACGGGGCTGCTGGTGCGCAGGGAGAAGGCCTATTACCCCAAGGACATCCAGGTGCTGAGGATGGACGTGGAGTTCCAGACGAACACACGGCTGCGCATCAAGATAACCGATGCAGCCAAGCCCCGGTATGAGGTGCCCCTGGAAGTTCCCCGAGTGATGAAGAGAGCAGAAAACCCCATCTACAGCCTGGAGTTCTCCCAGGACCCCTTTGGGGTGCTGCTGAGGCGCCAAGGGACAGGGACAGTGCTGCTCAACACCACCGTGGCTCCCCTGATCTTCGCCGATCAGTTCCTGCAGATCTCCACCACGCTGCCCTCCAGGTTCCTGTATGGGCTGGGGGAGCACCGCAGCACTCTGCTGCACAGCCTCGACTGGAACACCCTCACCCTCTGGGCCCGTGATGTGGCCCCCACGGAATCCTTCAACCTGTACGGCGCTCACCCCTTCTACCTGCTGATGGAGGAGGGCGGCGATGCCCACGGGGTTTTCCTCCTCAACAGCAACGCCATGGAGGTGGCCCTGCAGCCTGCCCCGGGCCTGACTTGGAGGACCATTGGAGGTGTGCTGGACTTCTACATCTTCCTGGGGCCTGACCCCAACATGGTCATCCAGCAGTACCAGGAGGTGATAGGTTTCCCAGCCATGCCTCCACTCTGGGCGCTCGGCTTCCACCTCTGCCGCTGGGGCTACGGCTCCAGCAACGAGACCTGGCAGACTGCAAGGGCCATGAGGAACTTCCAGATCCCACAGGATGCGCAATGGAACGACATTGATTACATGGACGGGTACCGGGACTTCACCTTCGATCCCCAGAAATTCGCCTCCCTCCCCTCACTGGTGGAAGATCTCCACAAGCACGGGCAGCACTACGTGATGATCTTGGACCCCGGCATCAGCAGCACCAGCCCCCACGGCTCCTACTGGCCTTTCGATGAAGGCTTGAGACGTGCTTTGTTCCTGAACACCACCCAGGGGCAGCCACTGATCGGGCAGGTCTGGCCTGGTTATACTGCCTTCCCCGACTTCTCCAACAGAGACACACATCAGTGGTGGCTGGAGAACCTGCAGCGCTTCCACACCCGTGTGCCCTTCGATGGCCTCTGGATCGACATGAACGAGCCATCCAACTTCATGGATGGGTCTGAAGAGGGCTGCCCACCCGGAGAGCTCGACAGCCCCCCGTACACGCCGGCTGTGCTGGGCAATTCCCTGTCCGCCAAGACGGTGTGTGCCTCAGCGAAGCAGAACGCCTCGGTGCACTACAACCTGCACAACCTCTACGGGCTGAAGGAAGCCGAAGCGACGGCGAGCGCCTTGATCCACATCCGAGGAAAGCGTCCCTTTGTCATCTCCCGCTCTACCTTCCCCAGCCAGGGCCGGTACTCGGGTCACTGGCTGGGTGACAACCGGAGCCAGTGGAAGGACATGTATTACTCCATCCCAGGGATGCTGAGCTTCAGCCTGTTTGGGATCCCACTGGTGGGGGCCGACATCTGCGGCTTCTCCGGCAGCACCTCGGAGGAGCTGTGCACCCGCTGGATGCAGCTCGGGGCCTTCTACCCCTTCTCCCGCAACCACAACACCCAGAACGAGAAGGCCCAGGACCCCACAGCTTTCAGCCCCTCGGCGAGGACAGCCATGAAGGACGTACTGCTCACCCGCTACTCCCTCCTGCCTTTCCTCTACACACTTTTCCACCGTGCCCACCTGCAAGGGGAAACCGTTGCCCGACCTTTGTTCTTTGAGTTCCCCTGGGATGTGGCCACGTATGGGCTGGACAGGCAGTTCCTGTGGGGCCAGAGCCTGCTGGTGACACCGGTGCTGGAGCCCGGAGCAGACTCGGTGTTGGGCTATTTCCCCCGAGGCGTGTGGTACGACTTCTACACGGGCTCCTCTGTGAACAGCAGTGGGGAGATGTTGAAGCTGTCAGCCCCCCTGGACCACCTCAACCTGCATCTCCGGGAGGGTTCTATCCTGCCCACACAGAAACCCGGGACCACCAGCAAGGCCACCCGAGGGAACCCGCTGCGCCTCATTGTGGCCCTGTCCCCACGTGCCACTGCCTGGGGGGACCTCTTCTGGGATGACGGCGAGAGCCTGGACACCTTCGAGCGGGGCAACTACTCCTACCTGGTGTTCAATGCCACAGAGAACATCTTCACCTCCAACGTCCTCCATGCCAGCACCGAGGCCACCTATGTCACCATCGACACGGTGAGCTTCTACGGAATGCAGGAGCCGCCCAGCAAGGTCCTCCTGGATGGGCAGGAGAAGCCCTTCTCCTACCTGGACAACCAGGTCCTCACGGTCAGCGGCCTCGGCCTCAGGCTCAGCCAGGGCTTCTCCCTGCAGTGGCTGTGA
>Geospiza_fortis_gaa2_partial
ATGTTTATTTCAGACCCCTTCGGCCTCGTCGTGTGCCGGCAGCGCGGCGGGACAGTCCTGCTGAACACCACGGTCGCACCCCTCTTCTTCACAGACCAGTTCCTGCAGATCTCCACCTCCCTGCCCTCCCATTTCATTTCGGGGCTGGGGGAGCACCTGACCCCGCTGTTCCTTGACACAGCATGGACCAGGGTCACCCTCTGGAATCGGGACATGGCACCTGCGCCCCACGTCAACCTCTACGGCTCCCACCCTTTCTACCTGGTCATGGAGGACGATGGTTCAGCCCACGGCGTCTTTCTGCTGAACAGCAATGCCATGGACGTGCTCCTGCAGCCCAGCCCAGCCCTGACCTGGCGCACGACAGGAGGGATCCTGGACTTCTACATCTTCCTGGGCCCCGACCCCAAGAGTGTGGTGCGGCAGTACCTGGATGTGGTTGGGTTCCCCTTCATGCCCCCGTACTGGGGCCTGGGCTTCCACCTGTGCCGCTGGGGCTACTCCTCCACGGACATCACCCGGCAGGTGGTGGCCAACATGACAGCAGCTCGCTTCCCCCTGGATGTGCAGTGGAACGACCTGGATTACGCAGATGCCAAGAGGGATTTCACCTTCAACAAGAAAAGCTTCAGGGACTACCCGGAGATGGTGCGGGACTTCCACAGCCGTGGGCTGAGGTACATCATGATTGTGGACGCTGGCATCAGCAGCTCGGGGCCCCCTGGCACCTACAAACCCTTCGACGAGGGCCTGAGGCGAGGGGTGTTCATCAGAAATGCCACGGGGCAGCCCCTGATCGGGAAGGTCTGGCCAGGCCCCACGGCGTTCCCAGACTTCACCAACCCAGAGACTCACGAGTGGTGGCACGACATGGTGAAGGACTTCCACGAACAAGTGCCCTTCGATGGCATGTGGCTTGACATGAACGAGCCGTCCAACTTCGTGGAGGGCTCCCAGGACGGCTGCCCCAACAACAACCTGGAGCATCCCCCGTACGTGCCAGGTGTGTTCGGGGGCCGCCTGCAGGCCGGGACCATCTGTGCCTCCAGCCAGCAGTACCTGTCCTCTCACTACAACCTGCACAGCCTGTACGGGCTGACCGAGGCCATCGCCTCCCACAATGCTCTGCTGAGGGTGCGGGGCAAGCGTCCCTTCATCATCTCTCGCTCCACCTTCGCCGGGCACGGGCGCTACGCCGGGCACTGGACAGGGGACGTGGGCAGCGACTGGCAGCAGCTCTACTACTCCATACCAGAGGTGCTGCTCTTCAACCTCTTCGGGGTGCCACTGGTGGGTGCCGACATCTGCGGCTTCCTGGGCGACACCAGCGAGGAGCTGTGTGTGCGCTGGACCCAGCTGGGCGCCTTCTACCCCTTCATGAGGAACCACAACGACCACGGCACCCGGCTGCTGCCCTTCCTCTACACGCTGTTCCACCGGGCGCACAGCGCCGGGCAGACCGTGGCACGGCCCCTGTTCCTCGAGTTCCCCACAGACCCCAACACCTGGGCTGTGGACCGCCAGCTCCTGTGGGGCTGGGGGCTGCTCATCACCCCCGTGCTGGAGGCAGGACAGACCAAAGTCAGCGGCTACTTCCCAGCAGGGATGTGGTGCAGCCTCACAGGGGACTCCACCATCCACAGCAAAGGGCAGTGGATCCTCCTGCCAGCGCCCCTGGACACCATCAACGTCCACGTCCGTGCAGGGCACATCCTGCCCCTGCAGGAACCTGCCTTCAGCACTGCCCAGTCCCGTGGGAAGGGCATGGCCCTGGTGGTGGCACTGACCCCGGACGGCTTCGCCAGGGGAGAGCTGTTCTGGGACGATGGGGAGAGCTGGGAGACCTTTGAGAGGGGCGACTACACCGAGCTGCTCTTCCTGGCCTCCAACGACGCCGTGCTCAGCCAGCTGCTGCGGGCCAGTGCCCACCTGGACGGGGTCCTGCTGGAGGCTGTCACTGTCCTGGGGGTCACCAGCCCTCCCCGGCGAGTCCTGGCCAACGGGGCCATCGTCAGTGACTTCTCCTACCGCAGTGACACCCAGGTGCTGAGAGTCCCTGTGGCGCTGCCCATGTGGGAGCAGTTTGTGATCTCCTGGTCCTGA
>Geospiza_fortis_gaa1
ATGAAGTCGTACCAGAAGCTGACAGCAGCCCAGCCAGCAGCGTGCCGGGTGGAAGAGGAGGGGGCTGCCCCGGTGCCCTCCGGCCATGGGAAGCTGGCCCCGTGGTGGGTGGGCAGCGGGCTGCTGGTGGCCGCTGTTCTGCTGAGCACCATCACTGTCTGGGTGCTGCGGCAAGTGTCGGGGGGCTGGCTGGGACCCACAGCACCCCCAAAATGCCTCGTGGTCCCCGAGAGCCAGCGCTTTGACTGCTACCCGGAGCGGCGCGTGGTGGTGACCCAGGAGCTCTGCGAAAGCCGAGGCTGCTGCTTCATCCAGAGTCCCCCGCTGGCAGAGGGCAAGCAGGGGGTGCCCTGGTGCTTCTATCCCCCTGACTTCCCCAGCTACACCCTGGAGAGCCTCAACCAGACAGCGCTGGGCATGGTGGGGCTGCTGGTGCGGAGGGAGAAGGCCTATTACCCCCGGGACATCCAGAAGCTGAGGCTGGATGTGGAGTTTGAGACGGACACACGGCTGCACATCAAGATAACAGATGCAGCCAACCCACGCTATGAGGTTCCCCTTGATGTTCCCCGGGTGATGAAGAGAGCAGAAAACCCCACCTACAGTTTGAACTTCTCCTGGGACCCCTTTGGGGTGCTGCTGCAGCGCAAGGCAACAGGGACAGTGCTGCTAAACACCACCGTGGCCCCCTTGATCTTTGCTGACCAGTTTCTCCAGATATCCACATCACTGCCATCCAAGTTCCTCTATGGGCTGGGGGAGCACCGTGGCAGCCTCCTGCACAGCCTGGACTGGAACACCCTCACACTGTGGGCCCGTGACGTCTCTCCCACGGAATCATTCAACCTGTATGGTGCTCACCCCTTCTACCTGCTGATGGAGGAGGGTGGAAATGCTCACGGTGTTTTCCTGCTCAACAGCAACGCCATGGAGGTGGCTCTGCAGCCTGCTCCAGGCCTGACCTGGAGAACCATTGGAGGGGTGCTGGATTTTTACATCTTCCTGGGGCCCGATCCCAACATGGTCATCCAGCAGTACCAGCAGGTGATAGGTTTCCCAGCCATGCCCCCCATCTGGGCTCTTGGCTTCCACCTCTGCCGCTGGGGCTACGGATCCAGCAACAGGACCTGGCAGACTGTGAGAGCCATGAGGAACTACCAGATCCCCCAGGATGGGCAGTGGAATGACATCGATTACATGGATGGGTACCGGGACTTCACCTTGGATTCCCAGAAGTTTGCCTCCCTGCCCTCCCTGGTGGAAGATCTCCACAAACACGGGCAGCACTACGTTATGATCTTGGATCCTGGCATCAGCAGCACCAGCCCCCACGGCTCCTACTGGCCTTTTGATGAAGGCTTGAGACGGGGCTTGTTCCTCAACACCACCCAAGGGCAGCCACTCATCGGGCAGGTCTGGCCTGGTTTCACTGCCTTTGCAGACTTCTCCAACCCAGACACACACCAGTGGTGGCTGGAGAACCTGCAGCACTTCCATGCCCACGTGCCCTTTGACGGCCTCTGGATCGACATGAATGAGCCATCCAACTTCATGGATGGGTCTGAAGATGGCTGCCCCCCAGGAGAGCTGGACAACCCACCCTACACTCCAGCCGTGCTGGGCGATTCCCTCTCTGCAAAGACAGTGTGTGCCTCAGCAAAGCAGAAAATCTCCGTGCACTACAACCTCCACAACCTCTATGGGCTGATGGAAGCCAAAGCCACAGCAAGCGCCTTGATCCAGATCCGGGGGAAGCGCCCCTTCCTCATCTCCCGCTCCACCTTCCCCAGCCAGGGCCGCTACTCGGGGCACTGGCTGGGTGACAACCGGAGCCAGTGGAAGGACATGCATTACTCAATCCCAGGGCTGCTGAGCTTCAGCCTCTTTGGCATCCCTCTGGTCGGGGCAGACATCTGCGGCTTCTCGGGCAGCACCTCGGAGGAGCTGTGCACCCGCTGGATGCAGCTCGGCGCCTTCTACCCCTTCTCTCGCAACCACAACACCCAGAACGAGAAGGCCCAGGACCCAACAGTGTTCAGCCCCGCAGCCAGGACAGCCATGAAGGACGTGCTGCTGACCCGCTATTCCCTCCTGCCCTTCCTCTACACCCTTTTCCACCGTGCCCACCTGCAGGGGGACACTGTGGCCCGGCCCTTGTTCTTTGAGTTCCCTCAGGATGAGGCCACCTGGGAGCTGGACAGGCAGTTCCTGTGGGGTCAGAGCCTGCTGGTAACCCCAGTGCTGGAGCCCGGGGTGGACTCAGTCACAGGTTATGTCCCCCAAGGCACGTGGTACGACTTCTACACGGGCTCCTCAGTGAGCAGCAGTGGGGAGATGTTGAAGATGTCAGCCCCTCTGGAGCACCTCAACCTGCACATCCGGGAAGGTTCCATCCTGCCCACCCAGAAACCAGGAACCACCACAGAGGCCACCCGAGGGAACCCCCTGCGTCTCATCGTGGCCTTGTCCTCGCATGCCACTGCCTGGGGTGACCTTTTCTGGGATGATGGTGAGAGCCTGGACACCTTTGAGAAGGGCAACTACTCCTACGTGGTGTTCAATGTCACACAGAACATCTTCACCTCCACCGTCCTCCATGCCACCACCGAGGCCACCAAGGTCACCGTTGGCACACTGAGCATCTTTGGGGTGCAGAAGCCGCCCAGCAAGGTCCTCCTGAATGGCCAGGAGAAGCCCTTTTCCTACCTGGACAACCAGGTTCTCAATGTGAGTGATCTTGGCATGAGCCTCAGCCAGGGCTTCTCCCTGCAGTGGCTGTGA
>Taeniopygia_guttata_gaa2_partial
AACACCACGGTCGCACCCCTCTTCTTCACAGACCAGTTCCTGCAGATCTCCACCTCCCTGCCCTCCCATTTCATTTCGGGACTGGGGGAGCACCTGACGCCGCTGTTCCTTGACACAGCGTGGACCAGGGTCACACTCTGGAATCGGGACATGGCACCCGCGCCCCATGTCAACCTCTATGGCTCCCACCCCTTCTACCTGGTGATGGAGGATGATGGTTCAGCCCACGGTGTCTTTCTGCTGAACAGCAACGCGATGGACGTGCTCCTGCAGCCCAGCCCGGCCCTGACCTGGCGCACGACGGGGGGAATCCTGGACTTCTACATCTTCCTGGGCCCCGACCCCAAAAGCGTGGTGCGGCAGTACCTGGATGTGGTTGGGTTCCCCTTCATGCCCCCGTACTGGGGCCTGGGCTTCCACCTGTGCCGCTGGGGCTACTCCTCCACCGACATCACCCGGCAGGTGGTGGCCAACATGACAGCAGCCCGCTTCCCCCTGGATGTGCAGTGGAACGACCTGGATTACGCAGATGCCAAGAGAGTTTTCACCTTCAACAAGAAAAGCTTCAAGGACTACCCAGAGATGGTGCGGGACTTCCACAGCCGTGGGCTGAGGTACATCATGATTGTGGATGCTGGGATCAGCAGCTCGGGGCCCCCCGGCACCTACAAGCCCTACGATGAGGGCCTGAAGCGAGGGGTGTTCATCCGAAACGCCACGGGGCAGCCCCTGATCGGGAAGGTCTGGCCAGGCCCCACGGCCTTCCCAGACTTCACCAACCCAAAGACTCACGAGTGGTGGCACGACATGGTGAAGGACTTCCACGACCAAGTGCCCTTCGATGGCATGTGGCTTGACATGAATGAGCCATCCAACTTTGTGGAGGGCTCCCAGGATGGCTGCCCCAACAACAACCTGGAGCATCCCCCTTATGTGCCAGGTGTGTTTGGGGGACGCCTGCAAGCCGGGACCATCTGTGCCTCCAGCCAGCAGTACCTGTCCTCTCATTACAACCTGCACAGCCTGTATGGGCTGACTGAGGCCATCGCCTCCCACAATGCTCTGCTGAGGGTCCGGGGCAAGCGTCCCTTCATCATCTCACGCTCCCCCTTCGCTGGGCACGGGCGCTATGCCGGGGCTCCGTCCCCGGGTGCTGCAGAGCCTGATGCCCTCTGTGCCCCTGCAGAGGTGCTGCTCTTCAACCTCTTCGGGGTGCCACTGGTGGGTGCCGACATCTGCGGCTTCCTGGGCAACACGAACGAGGAGCTGTGCGTGCGCTGGACCCAGCTGGGCGCCTTCTACCCCTTCATGCGGAACCACAACGACCACGGCACCCGGCCGCAGGAGCCCTTCGCCTTCAGCCCGCCCGCCCAGGCTGCCATGAGGAACGCCCTGCGCCTCCGCTACTCCCTCCTGCCCTTCCTCTACACCCTGTTCCACCGGGCTCACAGCGCTGGCCAGACCGTGGCGCGGCCCCTGTTCCTGGAGTTCCCCACAGACCCCAACACCTGGGCTGTGGATCGCCAGCTCCTGTGGGGCGGGGGGCTGCTCATCACCCCCGTGCTGGAGGCAGGACAGACCAAAGTCAGCGGCTACTTCCCAGCAGGGACGTGGTACAGCCTCGCAGGGGACTCCACCATCCACAGCAAAGGGCAGTGGATCCTCCTGCCAGCACCCCTGGACACCATCAACGTCCATGTCCGTGCAGGGCACATCCTGCCCCTGCAGGAACCTGCGTTCAGCACTGCCCAGTCCCGGGGGAAGGGCATGGCCTTGGTGGTGGCGCTGACCTTGGACGGCTTCGCCAGGGGAGACCTGTTCTGGGACGATGGGGACAGCTGGGAGACCTCTGAGAGGGGGGACTACACAGAGATCCTCTTCCTGGCCTCCAACGACGCCGTGCTCAGCCAGCTGCTGCGGGGCAGCGCCCACCTCGACGGGGTCCTGCTGCAGGCCGTGGCCATCGTGAGTGACTTCTCCTACCGCAGTGACACCCAGGTGCTGAGAGTCCCTGTGTCACTGCCCATGTGGGAGCAGTTTGTGATCTCCTGGTCCTGA
>Taeniopygia_guttata_gaa1
ATGAAGTCGTACCAGAAGCTGACAACAGCACAGCCAGCAGCATGCCGGGTGGAAGAGGAGGGGGCTGCCCCCATGCCCTCCAGCCATGGGAAGCTGGCCCCGTGGTGGGTGGGCAGTGGGCTGCTGGTGGCCGCTGTTCTGCTGAGCACCATCACTGTCTGGGTGCTGCGGCAAGTATCGGGGGGCTGGCTCGGACCCACGCCCCCCCCCAAATGTCTCCTGGTACCTGAGAGCCATCGCTTCGACTGCTACCCGGAGCGGCACGTGGTGGTGACCCAGGAGCTCTGTGAAAGCCGAGGGTGCTGCTTCATCCAGAGCCCCCCGCTGGCAGAGGGCAAGCAGGGGGTGCCCTGGTGCTTCTATCCCCCTGACTTCCCCAGCTACACCCTGGAGAGCCTCAACCAGACAGCTCTGGGCATGGTGGGGCTGCTGGTGCGAAGGGAGAAGGCCTATTACCCCCGGGACATCGAGAAGCTGAGGCTGGATGTGGAGTTTGAGACGGACACGAGGCTGCACATCAAGATAACAGATGCGGCCAACCCACGCTATGAGGTTCCCCTTGATGTTCCCCGTGTGATGAAGAGAGCAGAAAACCCCATCTACAGTCTGAACTTCTCCTGGGACCCCTTTGGGGTGCTGCTGCAGCGCAAGGCAACAGGGACAGTGCTGCTAAACACCACCGTGGCCCCCTTGATCTTTGCTGACCAGTTTCTCCAGATATCCACATCACTCCCATCCAAGTTCCTCTATGGGCTGGGGGAGCACCGTGGCAGCCTCCTGCACAGCCTGGACTGGAACACCCTCACGCTGTGGGCCCGCGACGTCCCTCCCACGGAGTCATTGAACCTGTACGGCGCCCACCCCTTCTACCTGCTGATAGAGGAGGGTGGAAATGCTCACGGTGTTTTCCTACTCAACAGCAATGCCATGGAGGTGGCTCTGCAGCCTGCTCCAGGCCTGACCTGGAGGACTATTGGAGGAGTGCTGGATTTTTACATCTTCCTGGGGCCCAATCCCAACATGGTCATCCAGCAGTACCAGCAGGTGATAGGTTTCCCAGCCATGCCACCCATCTGGGCTCTTGGCTTCCACCTCTGCCGCTGGGGCTACGGATCCAGCAACGAGACGTGGCAGACCGTGAGAGCCATGAGGAACTACCAGATCCCCCAGGATGGGCAGTGGAATGACATCGATTACATGGATGGGTACCGGGACTTCACCGTGGATTCCCAGAAGTTTGCTTCCCTCCCCTCCCTGGTGGAAGACCTCCACAAACATGGCCAGCACTACGTCATGATCTTGGATCCTGGCATCAGCAGCACCAGCCCTCAGGGCTCCTACTGGCCTTTTGATGAAGGCTTGAGACGGGGCTTGTTCCTCAACACCACCCAAGGGAAGCCACTCATCGGGCAGGTCTGGCCTGGTTTCACTGCCTTCGCAGACTTCTCCAACCCAGGCACACACAGTGGTGGCTGGAGACCTGCAGCACTTCCATGCCACGTGCCCTTTGATGCTCTGATCGTATACATGGGCAAGGCGAGCTCAGTCATGGAAGGGTCTGTAGTAATGTATCCCCCAGGAGAGAAAGACAACCCACCCTACACTCCAGCCGTTCTGGGTGATTCCCTCTCTGCAAAGACGGTGTGTGCCTCGGCAAGGCAGAAAGTCTCGGTGCACTACAACCTCCACAACCTCTATGGGCTGATGGAAGCCAAAGCCACAGCAAGCGCCTTGATCAAGATCCGGGGCAAGCGCCCCTTTGTCATCTCGCGCTCCACCTTCCCCAGCCAGGGCCGCTACTCGGGGCACTGGCTGGGTGACAACCGGAGCCAGTGGAAGGACATGAGTTACTCAATCCCAGGGCTGCTGAGCTTCAGCCTCTTTGGCATCCCGCTGGTCGGGGCAGACATCTGCGGCTTCTCCGGCAGCACCTCGGAGGAGCTGTGCACCCGCTGGATGCAGCTCGGGGCCTTCTACCCCTTCGCTCGCAACCACAACACCCAGAACGAGAAGGCCCAGGAGCCAGCAGTGTTCAGCCCTGCAGCCAGGACAGCCATGAAGGATGTGCTGCTGACCCGCTATTCCCTCCTGCCCTTCCTCTACACCCTTTTCCACCGTGCCCACCTGCAAGGGGACACCGTGGCCCGGCCCTTGTTCTTTGAGTTCCCCTGGGATGTGGCCACGTGGGAGCTGGACAGGCAGTTCCTGTGGGGCCGGAGCCTGCTGGTAACACCGGTGCTGGAACCCGGGGTGGACTCAGTCACAGGTTACGTTCCCCAAGGCACGTGGTACGACTTCTACACGGGCTCCTCGGTGAACAGCAGTGGGGAGATGTTGAAGATGTCGGCCCCTCTGGAGCACCTCAACCTGCACATCTGGGAAGGTTCCATCCTGCCCACCCAGAAACCAGGAACCACCACAGAGCTGACCCGAGGGAATCCCTTGCGTCTCATTGTGGCCTTGTCCTCACATGCCACTGCCTGGGGTGACCTTTTCTGGGACGATGGCGAGAGCCTGGACACCTTCGAGAAGGGCAACTACTCCTACGTGGTGTTCAATGTCACAGAGAACATCTTCACCTCCACCGTCCTCCATGCCAGCACCGAGGCCACCAAGGTCACCGTTGGCACACTGAGCATCTTTGGGGTGCAGAAACCGCCCAGCAAGGTCCTCCTGAATGGCCGGGAGAAGCCCTTTTCCTATCTGGACAACCAGGTTCTCACCGTGAGTGACCTTGGCATGAGCCTCAGCCAGGGCTTCTCCCTGCAGTGGCTGTGA
>Corvus_brachyrhynchos_gaa2_partial
AACACCACGGTCGCACCCCTCTTCTTCACAGACCAGTTCCTGCAGATCTCCACCTCCCTGCCCTCCCATTTCATTTCGGGGCTGGGGGAGCACCTGACACCACTGGTCCTTGACACAGCGTGGACCAGGGTCACCCTCTGGAATCGGGACATGGCACCCGCGCCCCACGTCAACCTCTACGGCTCCCACCCTTTCTACCTGGTGATGGAGGACGATGGCTCAGCCCACGGTGTCTTTCTGCTGAACAGCAACGCGATGGACGTGCTCCTGCAGCCCAGCCCGGCCCTGACCTGGCGCACGACTGGGGGGATCCTGGACTTCTACATCTTCCTGGGCCCCGACCCCAAGAGCGTGGTGCGGCAGTACCTGGATGTTGTTGGGTTCCCCTTCATGCCCCCGTACTGGGGCCTGGGCTTCCACCTCTGCCGCTGGGGCTACTCCTCCACCGACATCACCCGGCAGGTCGTGGCCAACATGACAGCAGCCCGCTTCCCCCTGGACGTGCAGTGGAACGACCTGGATTATGCCGATGCCAAGAGGGATTTCACCTTCAACAAGAAAAGCTTTAAGGACTACCCAGAGATGGTGCGGGACTTCCACAGCCGTGGGCTGAGGTACATCATGATTGTGGATGCTGGGATCAGCAGCTCAGGGCCCCCGGGCACCTACAAGCCCTACGACGAGGGCCTGAAGCGAGGGGTGTTCATCCGAAACGCCACGGGGCAGCCCCTGATCGGGAAGGTCTGGCCAGGCCCCACGGCCTTCCCAGACTTCACCAACCCGGAGACTCACGAGTGGTGGCACGACATGGTGAAGGACTTCCACGAACAAGTGCCCTTCGATGGCATGTGGCTTGACATGAATGAGCCGTCGAACTTCGTGGAGGGCTCCCAGGATGGCTGCCCCAACAACAACCTGGAGCATCCCCCCTATGTGCCAGGAGTGTTTGGGGGGCGCCTGCAAGCTGGGACCATCTGTGCCTCCAGCCAGCAGTACCTGTCCTCCCACTACAACCTGCACAGCCTGTATGGGCTGACCGAGGCCATCGCCTCCCACAATGCTCTGCTGAGGGTCCGAGGCAAGCGCCCCTTCATCATCTCACGCTCCACCTTCGCTGGGCACGGGCGCTACGCCGGGCACTGGACAGGGGACGTGGGCAGCGACTGGGAGCAGCTCTACTACTCCATACCAGAGGTGCTGCTCTTCAACCTCTTCGGGGTGCCGCTGGTGGGTGCCGACATCTGCGGCTTCGTGGGCGACACGAACGAGGAGCTGTGCGTGCGCTGGACCCAGCTGGGCGCCTTCTACCCCTTCATGCGGAACCACAATGACCATGGCACCCGGCCGCAGGAGCCGTACGCCTTCAGCCCACCTGCCCAGGCTGCCATGAGGAACGCCCTGCACCTCCGCTACTCCCTGCTGCCCTTCCTCTACACCCTGTTCCACCGGGCTCACAGTGCCGGCGAGACGGTGGCACGGCCCCTGTTCCTCGAGTTCCCCACAGACCCCAACACCTGGGCCGTGGACCGCCAGCTCCTGTGGGGCGGGGGGCTGCTCATCACCCCTGTGCTGGAGGCAGGACAGACCAAAGTCAGCGGCTACTTCCCAGCGGGGACGTGGTACAGCCTCGCAGGGGACTCCACCATCCACAGCAAAGGGCAGTGGATCCTCCTGCCAGCGCCCCTGGACACCATCAACATCCACGTCCGTGCAGGGCACATCCTGCCCCTGCAGGAGCCCGCGTTCAGCACTGCCCAGTCCCGCGGGAAGGGCATGGCCTTGGTCGTGGCGCTGACCCCGGATGGCTTTGCCAGGGGAGACCTGTTCTGGGATGATGGGGAGAGCTGGGAGACCTTTGAGAGGGGCGACTACACCGAGATCCTCTTCCTGGCCTCAAATGACGCCGTGCTCAGCCAGCTGCTGCGGGCGAGCGCCCACCTCGACGGGGTCCTGCTGGAGGCCGTGACCGTGCTGGGTGTCACCAGCCCTCCCCGGCGAGTCCTGGCCAACAGCGCCATCGTGAGCGACTTCTCCTACCGCAGTGACACCCAGGTGCTGAGAGTCCCCGTGTCGCTGCCCATGTGGGAGCAGTTTGTGATCTCTTGGTCCTGA
>Corvus_brachyrhynchos_gaa1
ATGAAGTCATACCAGAAGCTGACAACAACACAGCCAGCAGCATGCCGGGTAGAAGAGGAAGGGGCTGCCCCGCTGCCCACCGGCCGAGGGAAGCTGGCCCGGTGGTGGGTGGGCAGCGGGCTGCTGGTGGTCGCTGTGCTGCTGAGCACCATCACTGTCTGGGTGCTGCGCCAAGTATCGGGGAGCTGGCTCGGACCCACGCCACCCCCGAAATGTCTCCTGGTTCCTGAGAGCCGTCGCTTTGACTGCTACCCCGAGCGGCAGGTGGTGGTGACCCAGGAGCTCTGTGAAAACCGAGGGTGCTGCTTTATCCAGACTCCCCCACCAGCAGAGGGCAAGCGGGGGGTGCCCTGGTGCTTCTATCCCCCTGACTTCCCCAGCTACACCCTGGAGAGCCTCAATCAGACAGCGCTGGGCATGGCGGGGTTGCTGGTGCGAAGGGAGAAGGCCTATTACCCCCGGGACATCGAGAGGCTGAGGCTGGATGTGGAGTTTGAGACAGACACGCGGCTGCACATCAAGATAACAGATGCAGCCAACCCACGCTATGAGGTTCCCCTCGATGTTCCCCGGGTGATGAAGAGAGCGGAAAACCCCATCTACAGTCTGAACTTCTCCTGGGACCCCTTTGGGGTGCTGCTGCAGCGCAAGGCGACAGGGACAGTGCTGCTCAACACCACCGTGGCCCCCTTGATCTTTGCTGACCAGTTTCTCCAGATATCCACATCACTCCCATCCAAGTTCCTCTATGGGCTGGGGGAGCACCGTGGCAGCTTCCTGCACAGCCTGGACTGGAACACCCTCACACTGTGGGCCCGCGATGTCTCTCCCACGGAATCATTCAACCTGTACGGCGCTCACCCCTTCTACCTGCTGATGGAGGAGGGTGGAGATGCTCATGGAGTTTTCCTCCTCAACAGCAACGCCATGGAGGTGGCCCTGCAGCCTGCTCCAGGCCTGACCTGGAGGACCATTGGAGGGGTGCTGGATTTTTACATCTTTCTGGGGCCCAATCCCAACATGGTCATCCAGCAGTACCAGCAGGTGATAGGTTTCCCAGCCATGCCGCCCCTCTGGGCCCTCGGCTTCCACCTCTGCCGCTGGGGCTACGGATCCAGCAATGAGACCTGGCAGACCGTGAGAGCCATGAGGAACTACCAGATCCCCCAGGATGCGCAGTGGAATGACATCGATTACATGGACGGGTACCGGGACTTCACCTTGGATTCCCAGAAGTTTGCCTCCCTCCCCTCGCTGGTGCAAGACCTCCACAAACATGGGCAGCACTACGTTATGATCTTGGATCCTGGCATCAGCAGCACCAGCCCTCACGGCTCCTATTGGCCTTTTGATGAAGGCTTGAGACGGGGCTTGTTCCTCAACACCACACAAGGGCAGCCACTCATCGGGCAGGTCTGGCCTGGTTTCACTGCCTTCGCAGACTTTTCCAACCCAGACACACACCAGTGGTGGCTGGAGAACCTGCAGCACTTCTATGCCCACGTGCCCTTTGACGGCCTCTGGATCGACATGAATGAGCCATCCAACTTCATGGATGGGTCTGAGGATGGCTGCCCCCCGGGAGACTTCGACAGCCCACCCTACACTCCGGCCGTGCTGGGCGATTCCCTCTCTGCAAAGACGGTGTGTGCCTCAGCAAAGCAGAAAGCCTCGGTGCACTACAACCTCCACAACCTCTACGGGCTGATGGAAGCCAAAGCCACAGCAAGCGCTTTAGTCCAGATCCGGGCTAAGCGCCCCTTCGTCATCTCCCGCTCCACCTTCCCCAGCCAGGGCCGGTACTCAGGGCACTGGCTGGGTGACAACCGGAGCCAGTGGAAGGACATGTATTACTCCATTCCAGGGCTGCTGAGCTTCAGCCTCTTTGGCATCCCGCTGGTCGGGGCAGACATCTGCGGCTTCTCCGGCAGCACCTCGGAGGAGCTGTGCACCCGCTGGATGCAGCTCGGTGCCTTCTACCCCTTCGCTCGCAACCACAACACCCAGAACGAGAAGGCCCAGGACCCAACGGCGTTCAGCCCCGCAGCCAGGACGGCCATGAAGGACGTGCTGCTGACACGCTACTCCCTCCTGCCCTTCCTCTACACCCTTTTCCACCATGCCCACCTGCAAGGGGACACTGTTGCCCGGCCCTTGTTCTTTGAGTTCCCTTGGGATGTGGCCACATGGGAGCTGGACAGGCAGTTCCTGTGGGGCCGGAGCCTGCTGGTAACACCGGTGCTGGAGCCTGGGGTGGACTCAGTCACAGGTTATGTCCCCCAAGGCATGTGGTATGACTTCTACACGGGCTCCTCAGTGAACAGCAGTGGGGAGATGTTGAAGATGTCAGCCCCTCTGGAGCACCTCAACCTGCACATCCGGGAAGGTTCCGTCCTGCCCACCCAGAAACCAGGAACCACCACAGAGGTGACCCGAGGGAACCCCCTGCGTCTCATCGTGGCCTTGTCCTCACATGCCACTGCATGGGGGGACCTTTTCTGGGATGATGGCGAGAGCTTGGACACCTTCGAGCAAGGCAACTACTCCTACGTGGTGTTCAATGTCACACAGAATATCTTCACCTCCACCGTCCTCCATGCCAGCACTGAGGCCACCAAGGTCACCATTGGCACACTGAGCATCTTTGGGGTGCAGAAGCCACCCAGCAAGGTCCTCCTGAACGGCCAGGAGAAACCCTTTTCCTACCTGGACAACCAGGTTCTCACCGTGAGTGACCTTGGCATCAGCCTCAGCCAGGGCTTCTCCCTGCAGTGGCTGTGA
>Manacus_vitellinus_gaa2_partial
AACACCACCGTCGCCCCCCTCTTCTTCGCAGACCAGTTCCTGCAGCTCTCCACCTCCCTGCCCTCCCATTTCATTTCTGGGCTGGGGGAGCACCTGACACCGCTGATCCTCAACACAACATGGACCAGGGTCACCCTCTGGAACCGGGACATGGCGCCTGCACCCCAGGTCAACCTCTACGGCTCCCACCCTTTCTACCTGGTGATGGAGGACGACGGTTCAGCCCATGGGGTCTTTCTGCTGAACAGCAACGCGATGGACGTGCTCCTGCAGCCCAGCCCGGCCCTGACCTGGCGCACGACGGGCGGGATCCTGGACTTCTACATCTTCCTGGGCCCCGACCCCAAGAGTGTGGTGCGGCAGTACCTGGATGTCGTCGGGTTCCCCTTCATGCCCCCGTACTGGGGCCTGGGCTTCCACCTCTGCCGCTGGGGCTACTCCTCCACCGACATCACCCGGCAGGTCGTGGCCAACATGACAGCAGCCCGCTTCCCCCTGGATGTGCAGTGGAATGACCTGGATTACGCAGATGCCAAGAGGGATTTCACCTTCAACAAGAAAAGCTTTAAGGACTACCCGGAGATGGTGCAGGACTTCCACCGCTGCGGGCTGAGGTACATCATGATCGTGGATGCTGGGATCAGCAGCTCGGGACCCCCTGGCACCTACAAGCCCTACGACGAGGGACTGAAAAGAGGGGTGTTCATCCGAAATGCCACAGGACAGCCCCTGGTCGGGAAGGTCTGGCCAGGCCCAACCGTCTTCCCGGACTTCACCAATCCAGAGACTCACGAGTGGTGGCATGACATGGTGAAGGACTTCCACGACCAAGTGCCCTTTGATGGCATGTGGCTTGACATGAATGAGCCGTCGAACTTCGTGGAGGGCTCCCAGGATGGCTGCCCCCAAAACAACCTGGAGCAGCCCCCCTACGTGCCAGGCGTGTTCGGGGGGCGCCTGCGGGCCGGGACCATCTGTGCCTCCAGCCAGCAGTTCCTGTCCTCCCACTACAACCTGCACAGCCTGTACGGGCTCACCGAGGCCATCGCCTCCCACAATGCACTGCTGAGGGTCCGGGGCAAGCGCCCCTTCGTCATCTCGCGCTCCACGTTCGCTGGGCACGGGCGCTACGCCGGGCACTGGACAGGGGATGTCGGCAGCAACTGGGAGCAGCTCTACTACTCCATACCAGAGGTGCTGCTCTTCAACCTGTTCGGGGTGCCGCTGGTGGGTGCCGACATCTGCGGCTTCGCGGGCGACACGTCCGAGGAGCTGTGCGTGCGCTGGACACAGCTGGGCGCCTTCTACCCCTTCATGAGGAACCACAACGACCACGGCACCCGGCCACAGGAGCCCTACGCCTTCAGCCCGGCCGCCCAGGCTGCCATGAGGAACGCCCTGCGCCTCCGCTACTCCCTCCTGCCCTTCCTCTACACCCTGTTACACCGGGCTCACCAACATTTCCGCCGGGGAGACGGTTGGCATACGGTCCACTCTTTCCTCGAGTTCCCCACAGACCCCAACACCTGGGCCGTGGACCGCCAGCTCCTGTGGGGTGGGGGGCTGCTCGTCACCCCCGTGCTGGAGGCAGGACAGACCAAAGTCAGCGGCTACTTCCCGGCGGGGACGTGGTACAGCCTGGCAGGGGACTCCACCATCCACAGCAAAGGGCAGTGGATCCTCCTGCCAGCACCCCTGGACACCATCAATGTCCATGTCCGTGCAGGGCACATCCTGCCCCTGCAGGAACCCGCCTTCAGCACTGCCCAGTCCCGCAGGAGGGGCATGGCCCTGGTCGTGGCACTGACCCCGGACGGCTTCGCCAGGGGAGACCTGTTCTGGGATGATGGGGAGAGCTGGGAGACCTTTGAGAGGGGGGACTACACCGAGATCCTCTTCCTGGCCACGCACGGTGCCGTGCTCAGCCAGCTGCTGCGGGGGAGCCCCCACCTCGATGGGGTCCTGCTGGAGGCTGTGACTGTGCTGGGGGTCTCCAGCCCTCCCCGGCAAGTCCTGGCCAACGGTGCCATTGTGAGTGACTTCTCCTACCGCAGTGACACCCAGGTGCTGAGAGTCCCTGTGTCACTGCCAATGTGGGAGCAGTTTGTGATCTCTTGGTCCTGA
>Manacus_vitellinus_gaa1
ATGAAGTCGTACCAGAAGCTGACAACGCCGCAGCCGGCAGGATGCCAGGTGGAGGAGGAAGGGGCTGCCCCGGTGCCCCCCGCCCGTGGGAGGATGGCCCCGTGCTGGGTGGGCAGCGGGCTGCTGGTGGCCGCCGTGCTGCTGAGCACCATTACCGTCTGGGTGCTGCGGCAAGTGTCGGGGGGCTGGCTCGGACCCACCCCACCCCCCAAATGTCTCCTCGTGCCTGAAAGCCATCGTTTCGACTGCTACCCAGAGCGGCAGGTGGTGGTGACCCAGGAGCTCTGTGAAAGCCGAGGGTGCTGCTTCATCCAGAGCCCTCTGCCGGCAGAGGGCAAGCAGGGGGTGCCCTGGTGCTTTTATCCTCCTGACTTCCCCAGCTATACCTTGGAGAGTCTCAACCAGACAGCGCTGGGCATGGTGGGGTTGCTGGTGCGAAGGGAGAAGGCCTATTACCCCCGGGACATTGAGATGCTGAGACTGGACGTGGAGTTTGAGACAGACACACGGCTACACATCAAGATAACGGATGCGGCCAACCCACGGTATGAGGTTCCCCTTGATGTTCCCCGGGCGATGAAGAGGGCAGAAAACCCCATCTACAGTCTGAACTTCTCCTGGGATCCCTTTGGGGTGCTGCTGCGGCGCACAGCAACGGGGACAGTGCTGCTCAACACCACTGTGGCCCCCTTGATCTTCGCTGACCAGTTTCTCCAGATATCCACATCGCTCCCATCCAGGTTCCTCTATGGACTGGGGGAGCACCGTGGCAGCCTCCTGCACAGCCTGGACTGGAATACCCTCACTCTGTGGGCACGCGACGTCGCTCCCACGGAATCATTCAACCTCTACGGCGCTCACCCCTTCTACCTGCTGATGGAGGAGGGCGGAGATGCTCATGGGGTTTTCCTTCTCAACAGCAACGCCATGGAGGTGGCCCTGCAGCCTGCTCCGGGCCTGACCTGGAGGACCATTGGAGGGGTGCTGGATTTTTATGTCTTCCTGGGGCCCGATCCCAACATGGTCATCCAGCAGTACCAGCAGGTGATAGGTTTCCCAGCCATGCCACCCCTCTGGGCTCTCGGCTTCCACCTCTGCCGCTGGGGCTACGGATCCAGCAATGGGACCTGGCAGACCGTGAGAGCCATGAGGAACTACCAGATCCCCCAGGATGCACAGTGGAATGACATCGATTACATGGATGGGTACCGGGACTTCACCTTCGATTCCCAGAAATTTGCCTCCCTCCCCTCGCTGGTGGAAGACCTCCACAAACATGGGCAGCGCTACGTTATGATCTTGGATCCTGGCATCAGCAGCACCAACCCTCAGGGCTCCTACTGGCCTTTTGATGAAGGCTTGAGACGGGGCTTGTTCCTCAACACCACCCAAGGGCAGCCGCTAATCGGGAAGGTCTGGCCTGGTTATACTGCCTTTGCAGACTTCTCCAACCCAGACACGCACCAGTGGTGGCTGGAGAACTTGCAGCACTTCCATGCCCATGTGCCCTTCGATGGCCTCTGGATCGACATGAATGAGCCATCCAACTTCATGGATGGGTCTGAAGACGGCTGCCCCCCAGGAGAGCTCGACAGCCCACCCTACACTCCAGCCGTGCTGGGCGATTCCCTCTCCTCCAAGACAGTGTGTGCCTCAGCAAAGCAGAAAGCCTCAGTGCACTACAACCTCCACAACCTCTACGGGCTGATGGAAGCCAAAGCCACAGCGAGTGCCTTGATCCAGATCCGGGGGAAGCGTCCCTTCATCATCTCCCGCTCCACCTTCCCCAGCCAGGGCCGCTACTCAGGGCACTGGCTGGGAGACAACCGGAGCCAGTGGAAGGACATGTATTACTCCATCCCAGGGTTGCTGAGCTTCAGCCTCTTCGGCATCCCGCTGGTGGGGGCGGACATCTGCGGCTTCTCCGGCAGCACCTCGGAGGAGCTCTGCACCCGCTGGATGCAGCTCGGTGCCTTCTACCCCTTCGCTCGCAACCACAACACCCAGAACGAGAAGGCCCAGGACCCGACGGTGTTCAGCCCTGCGGCCAGGACGGCCATGAAGGACGTGCTGCTGACCCGATACTCCCTCCTGCCCTTCCTCTACACCCTTTTCCACCATGCCCACCTGCAAGGGGACACTGTCGCTCGGCCCTTGTTCTTTGAGTTCCCCCAGGATGTGGCCACCCTGGGGCTGGACAGGCAGTTCCTGTGGGGCCGGAGCCTGCTGGTGACACCGGTGCTGGAGCCCGGGGTGGACTCGGTCACAGGCTACGTCCCCCAAGGCACGTGGTACGACTTCTACACGGGCTCCTCAGTGAACAGCAGTGGGGAGATGTTGAAGATGTCAGCCCCCCTGGAGCACCTCAACCTGCATATCCGGGAGGGTTCCATCCTGCCCACCCAGAAACCAGGGACCACCAGCGAGGCGACTCGAGGGAACCCCCTGCGCCTCATCGTGGCTTTGTCCTCGAGTGCCACTGCCTGGGGGGACCTTTTCTGGGATGATGGCGAGAGCCTGGACACCTTCGAGCGGGGCAGCTACTCCTACCTGGTGTTCAATGTCACGCAGAACATCTTCACCTCCACCGTCCTCCATGCCAGCACTGAGGCCACCAATGTCACCATTGGCACACTGAGCATCTTTGGGGTGCAGAAGCCACCCAGCAAGGTCCTTCTGAATGGCCAGGAGAAGCCCTTCTCCTACCTGGACAACCAGGTTCTCACTGTGAGTGACCTCGGCATCAGCCTCAGCCAGGGCTTCTCCCTGCAGTGGCTGTGA
>Acanthisitta_chloris_gaa2_partial
GCTGAACACCACCGTCGCACCCCTCTTCTTTGCAGACCAGTTCCTGCAGATCTCCACGTCTCTGCCCTCCCATTTCATCTCTGGGCTGGGGGAGCACCTGACATCACTGGTCCTTGACACAGCATGGACCAGGGTCACCCTCTGGAATCGGGACATGGCACCCACGCCCCAGGTCAACCTCTACGGCTCCCACCCTTTTTACCTGGTGATGGAGGATGACGGTTCAGCCCACGGTGTCTTTCTGCTGAACAGCAATGCGATGGACGTGCTCCTGCAGCCCAGCCCGGCCCTGACCTGGCGCACGACGGGTGGGATCCTGGACTTCTACATCTTCCTGGGCCCTGACCCCAAGAGTGTGGTGCGGCAGTACCTGGATGTCGTGGGGTTCCCCTTCATGCCCCCATACTGGGGCCTTGGCTTCCACCTCTGCCGCTGGGGCTACTCCTCCACCGACATCACCCGGCAGGTCGTGGCCAACATGACAGCACGNNTCCATCCACAGGACGTGCAGTGGAATGACCTGGATTATGCGGATGCCAAGAGGGATTTCACCTACAACAAGCAAAGCTTTAAGGACTACCCAGAGATGGTGCATGACTTCCACCGCCGTGGGCTGAGGTACATCATGATCGTGGATGCTGGGATCAGCAGCTCGGGGCCCCCTGGCACCTACAAGCCCTACGACGAGGGACTGAAGCGAGGGGTGTTCATCCGAAACGCCACGGGGCAGCCCCTGATCGGGAAGGTCTGGCCAGGCCCGACAGTCTTCCCGGACTTTACCAACCCAGAGACTCATGAGTGGTGGCACGACATGGTGAAGGACTTCCATGACCGAGTGCCCTTCGATGGCATGTGGCCGGCATCCTCTCCTTTTCCTCCTCAGGACATGAATGAGCCATCAAACTTCGTGGAGGGTTCCCAGGATGGCTGTCCCAACAACAACCTGGAGCAGCCTCCCTATGTGCCAGGTGTGTTTGGGGGTCGCCTGCAAGCCGGGACCATCTGTGCCTCCAGCCAGCAGTACCTGTCCTCCCACTAGCCCAGCCTGTACGGGCTGACTGAGGCCATCGCCTCCCACAATGCACTGCTGAGGGTCAGGGGCAAACGCCCCTTCATCATCTCACGCTCCACGTTCGCTGGGCACGGGCACTACGCCGGGCACTGGACAGGGGACGTCGGCAGCAACTGGGAGCAGCTCTACTACTCTGTACCAGAGGTGCTGCTCTTCAACCTCTTTGGGGTGCCACTGGTGGGTGCTGACATCTGTGGCTTCATGGGCGACACGTCCGAGGAGCTGTGTGTGCGCTGGACCCAGCTGGGCACCTTCTACCCCTTCATGAGGAACCACAACGACCATGGCAGGAGGCCACAGGAGCCATATGCCTTCAGCCCAGCTGCCCAGGCTGCCATGAGGAATGCCCTGCGTCTCCGCTACTCCCTCCTGCCCTTCCTCTACACCCTCTTCCACCGTGCTCACAGCTCCGGGGAGACAGTGGCACGGCCCCTCTTCCTCGAGTTCCCCAAGGACCCCAACACGTGGGCTGTGGACCGCCAGCTGCTGTGGGGCGGGGGGCTGCTCATCACCCCCGTGCTGGAGGCAGGAAAGACCACAGTCAGCGGCTACATCCCACAGGGGTGGGTGCTCCCTGCTGCACTGCAGGGCTGTGCCATGGGACCCCACGTGCATTCCTGGGACTCCACTATCCACAGCAAAGGGCAGTGGATCCTCCTGCCAGCACCTCTGGACACCATCAACGTCCATGTCCGCGCAGGGTACATTCTGCCCCTGCAGGAGCCTGCGTTCAGCACTGCCCAGTCCCGCAGGAAGGGGATGGCCTTGGTCGTGGCACTGACCCCGGACGGCTTCGCCCGGGGAGAGCTGTTCTGGGACGATGGGGAGAGCTGGGAGACCTTTGAGAGGGGAGACTACACTGAGATCCTCTTCCTGGCCACGCACGATGCTGTGCTCAGCCAGCTGCTGCGGGCCAGTGCCCACCTGGACGGGGTCCTGCTGCAGGCTGTGACTGTGCTGGGTGTCACCAGCCCTCCCCGGCAAGTCCTGGCCAACGGTGCCATCGTGAGTGACTTCTCCTACCGCAGTGACACCCAGGTGCTGAGAGTCCCTGTGTCATTGCCAATGTGGGAGCAGTTTGTGATCTCTTGGTCCTGA
>Acanthisitta_chloris_gaa1
ATGAAGTCATACCAGAAGCTGACTACACCACAGCCAGCAACATGCCAGGTGGAGGAAGAAGGAGCCTCCTCAACACCCGCTGGCCACGGGAAGCTGGCCCCGTGGTGGGTGGGCAGTGGGCTACTGGTGGCTGCTGTACTGCTGAGCACCATCACGGTCTGGGTGCTGCGGCAAGTATCAGGGGGCTGGCTGGGACCTGTACCACCCCCCAAGTGTCTCCTGGTACCTGAAAACCATCGCTTTGACTGCTACCCGGAGCGGAACGTGGTGGTGACTCAGGAGCTCTGTGAAAGCCGGGGTTGCTGCTTTATCCAGAGCCCCCCGTCACCGGAAAACAGGCGGGGGGTGCCCTGGTGCTTCTACCCCCCTGACTTCCCCAGCTACACCCTGGAGAGCCTCAACCAGACAGCGCTGGGCATGGTGGGGTTGCTGGTGCGGAGAGAGAAGGCGTATTACCCCCGGGACATCGAGAGGCTGAGGCTGGATGTGGAGTTTGAGACAGACACGCGGCTGCACATCAAGATAACAGATGCAACCAACCCACGGTATGAGGTACCCCTTGATGTTCCCCGGGTGATGAAGAGAGCAGAAAACCCCATCTACAGTCTGAACTTCTCCTGGGACCCCTTTGGGGTGCTGCTGCAGCGCACAGTGACAGGGACAGTGCTGCTCAACACAACTGTGGCCCCCTTGATTTTTGCTGACCAGTTTCTCCAGATATCCACATCACTTCCATCCAAGTTCCTCTATGGGCTGGGGGAGCACCGTGGCAGCCTCCTGCACAGCCTGGACTGGAACACCCTTACACTGTGGGCTCGTGACGTCTCCCCAACGGAATCATTCAACCTGTATGGTGCTCACCCCTTCTACCTGCTGATGGAGGAGGGTGGAGATGCTCATGGGGTTTTCCTCCTCAACAGCAATGCGATGGAGGTGGCCCTGCAACCTGCTCCAGGCCTGACCTGGAGGACCATCGGAGGGGTGCTGGATTTTTACATCTTCCTGGGGCCTGATCCCAACATGGTCATACAGCAGTACCAGCAGGTGATAGGTTTCCCAGCCATGCCACCCCTCTGGGCTCTGGGCTTCCACCTCTGCCGCTGGGGCTACGGATCCAGCAATGAGACCTGGCAGACTGTGAAAGCCATGAGGAACTACCAGATCCCCCAGGATGCACAGTGGAATGACATCGACTACATGGATGGGTACCGGGATTTCACCTTCGATTCCCAGAAATTTGCCTCCCTCCCTTCACTGGTGGAAGACCTCCATAAACATGGGCAACACTACGTTATGATCTTGGATCCTGGCATCAGCAGCACCAACCCCAATGGCTCCTACTGGCCTTTTGATGAAGGCTTGAGAAGGGGCTTGTTCCTCAACACCACCCAAGGGCAGCCGCTCATCGGGCAGGTCTGGCCTGGCTACACTGCCTTCGCAGACTTCTCCAACCCAGACACCCACCAGTGGTGGCTGGAGAACCTGCAGCGCTTCCATGCCCATGTGCCCTTTGATGGTCTCTGGATCGACATGAATGAACCATCCAACTTCATGGATGGATCCGAAGACGGCTGTCCCCCAGGAGAGCTTGACAGCCCACCCTACACGCCGGCCGTTCTGGGCGATTCCCTTGCCGCAAAGACAGTGTGTGCCTCAGCAAAGCAGAAAGCCTCAGTGCACTACAACCTCCACAACCTCTATGGGCTGATGGAAGCCAAAGCCACAGCAAGCGCCTTGATCCAGATCCGGGGGAAGCGTCCCTTCGTCATCTCCCGCTCCACCTTCCCCAGCCAGGGCAGGTACTCGGGGCACTGGCTGGGGGACAACCGGAGCCAGTGGAAGGACATGTATTACTCCATCCCAGGGCTGCTGAGCTTCAGCCTCTTCGGCATCCCACGGGTCGGGGCGGACATCTGCGGCTTCTCCGGCAGCACCTCGGAGGAGCTGTGCGTCCGCTGGATGCAGCTTGGTGCCTTCTACCCCTTCGCCCGCAACCACAACACCCAGAATGAGAAGGCTCAGGACCCGACGGTGTTCAGCCCCGCGGGCAGGACGGCCATGAAGGATGTGCTGCTGACCCGCTACTCCCTCCTGCCCTTCCTCTACACACTTTTCCACCATGCTCACCTGCAAGGGGACACTGTCGCCCGTCCCTTGTTCTTTGAGTTCCCCAGGGATGTGACCACCCTGGAGCTGGACAGGCAGTTCCTGTGGGGCAGGAGCCTGCTGGTGACACCAGTGCTGGAGCCTGGGGTGGACTCTGTCACAGGCTACGTCCCCCGAGGCACGTGGTACGACTTCTACACGGGCTCCTCGGTGAACAGCAGTGGGGAGATGTTGAAGATGTCAGCCCCTCTGGAGCACCTCAACCTGCATGTCCGGGAGGGTAACATCCTGCCTACCCAGAAACCGGCAACAACCAGTGAGGCAACCCGAAGGAACCCTCTGCACCTCATTGTGGCCTTGTCCTCGAATGCCACTGCCTTGGGGGACCTCTTCTGGGATGATGGGGAGAGCCTGGACACCTTCGAGCAGGGCAACTACTCCCACCTGGTGTTCAATGTCACACAGAACATCTTCACCTCCACTGTCCTCCATGCCAGCACTGAGGCCACCAAGGTCACCATTGACACACTGAGCATCTTTGGGGTTCACAAGCCACCCAGCAAGGTTCTCCTGAATGGCCAAGAGAAGCCTTTCTCCTACCTGGACAACCAGGTCCTCACCGTGAGTGATCTTGGCATCAGCCTCAGCCAGGGCTTCTCCTTGCAGTGGCTGTAA
>Melopsittacus_undulatus_gaa2_partial
GCCCTTGGACACGCCACGGGTGAGCGGGCGAGTGGCCACCACCCTCTATGGGGTGCAGATCAACGAGGAGCCCTTCGGTCTCGTCGTTTACCGACAGCGCGGTGGGCAGGTCCTGCTCAACACCACGGTCGCGCCGCTCTTCTTCGCAGACCAGTTCCTGCAGATCTCCACCTCCCTGCCCTCCCACTTCATCTCTGGGCTTGGGGAGCATCTGACGCCACTGGTACTTGACACAGCATGGACCAGGGTTACCCTCTGGAATCGGGACATGGCACCCATGCCCCAGGTCAACCTCTATGGCTCCCACCCTTTCTACCTGGGAATGGAGGACGATGGCTCTGCCCATGGTGTCTTTCTGCTGAACAGCAATGCGATGGACGTGCTCCTGCAGCCCAGCCCAGCCCTGACCTGGCGCACGACAGGCGGGATCCTGGATTTTTATGTGTTCCTGGGCCCCGACCCCAAGAGCGTGGTGCGGCAATACCTGGATGTCGTTGGGTTCCCCTTCATGCCCCCCTACTGGGGCCTGGGCTTCCACCTCTGCCGCTGGGGCTACTCCTCCACCGACATCACCCGGCAGGTCGTGGCCAACATGTCTGCAGCCCGCTTCCCTCAGGATGTGCAGTGGAACGACCTGGATTATGCGGATGCCAAGAGGGATTTCACCTTCAACAAGAGAAGCTTTAAGGACTACCCAGAGATGGTGCAGGACTTCCACCGCCAAGGGCTGAGGTACATCATGATTGTGGATCCTGGGATCAGCAGCTCGGGGCCTCCTGGCACCTACAGGCCCTATGATGAGGGACTGAAGCGGGGCGTGTTCATCCGGAATGCCACGGGGCAGCCCCTCATTGGGAAGGTCTGGCCGGGCCCAACGGTCTTCCCAGACTTCACCAACCCAGAGACTCGGGAGTGGTGGCACGATATGGTGAAGGACTTCCACGACCAGGTGCCCTTCGATGGCATGTGGATTGACATGAACGAGCCATCGAACTTTGTGGAGGGCTCCCAGGACGGCTGCCCCAACAATAACCTGGAGCATCCCCCCTACGTGCCAGGCGTGTTTGGAGGACGCCTCCAAGCCGGGACCATCTGTGCTTCCAGCCAGCAGTACCTGTCCTCCCACTACAACCTGCACAGCCTCTATGGGCTGACCGAGGCCATCGCTTCCCATGACGCACTGCTGAGGGTCCGGGGCACGCGCCCCTTCATCATCTCGCGCTCGACATTCGCTGGGCATGGGCGCTATGCAGGGCACTGGACCGGGGACGTCAGCAGTGACTGGGAGCAGCTCTACTACTCCATACCAGAGGTGCTGCTCTTCAACCTCTTTGGGGTGCCTCTGGTGGGTGCTGACATCTGCGGCTTCGCGGGTGACACATCAGAGGAGCTGTGTGTGCGTTGGACCCAGCTGGGCATCTTCTACCCCTTCATGAGGAACCACAATGACCACGGTGCCCGGCCACAGGAGCCATACGCCTTCAGCCCCACTGCCCAGGCCGCCATGCGCAGCGCCCTGCACCTCCGCTACTCCCTCCTGCCCTTCCTCTACACCCTCTTCCACCGCGCTCACTCCGCCGGGGAGACGGTGGCGCGGCCCCTGTTCCTCGAGTTCCCCCAGGACCGCAACACGTGGGCTGTGGACCGGCAGCTGATGTGGGGCGCGGGGCTGCTCATCACACCCGTGCTGGAGCCCGGGCAGACCAAAGTCAGCGGCTACTTCCCAGCGGGGACGTGGTACAGCCTCGCAGGGGACTCCACCATCCACAGCAAAGGGCAGTGGATCCTCCTGCCTGCTCCCCTGGACACCATCAACGTCCATGTCCGCGCAGGGCACATCCTGCCACTGCAGGAGCCTGCGTTCAACACTGCTGAGTCCCGCAAGAAGGGCATGGCCTTGGTGGTGGCGCTGACACCAGGCGGCTTCGCCAGGGGAGACCTGTTCTGGGATGATGGGGAGAGCTGGCAGAGCTTTGAGAGGGGTGACTACACCGAGCTCCTCTTCCTGGCCACGCACGGTGCCGTGCTCAGCCAGCTCCTGCAGGCGAGTGCCCACCTCGATGGGGTCCTGCTGGAGGCTGTGACCGTGCTGGGTGTCACCAGCCCTCCCCGGCAAGTCCTGGCCAACGGTGCCCTCGTGGATGACTTCTCCTACCACAGTGACACCCAGGTGCTGAGAGTCCCA---GTGTCGCTGCCCATGTGGGAGCAGTTTGTGATCAATTGGTCCTGA
>Nestor_notabilis_gaa2_partial
CCCCAGGTCAACCTCTACGGCTCCCACCCTTTCTACCTGGGAATGGAGGACGATGGCTCTGCCCACGGTGTCTTTCTGCTGAACAGCAACGCGATGGATGTGCTCCTGCAGCCCAGCCCGGCCCTGACCTGGCGCACGACGGGCGGGATCCTGGACTTCTACGTGTTCCTGGGCCCCGATCCCAAGAGCGTGGTGCGGCAGTACCTGGATGTCATCGGGTTCCCCTTCATGCCCCCATACTGGGGCCTGGGCTTCCACCTCTGCCGCTGGGGCTACTCCTCCACCAACATCACCCGGCAGGTCGTGGCCAACATGTCGGCAGCCCGCTTCCCCCTGGACGTGCAGTGGAATGACCTGGATTACGCAGATGCCAAGAGGGATTTCACCTTCAATAAGAGAAGCTTTAAGGACTACCCGGAGATGGTGCAGGACTTCCACCGCCGCGGGCTGAGGTACATCATGATCGTGGATCCTGGGATCAGCAGCTCGGGGCCTCCTGGCACCTACAAGCCCTACGATGAGGGTCTGAAGCGGGGGGTGTTCATCCGGAACCAGGTCTGGCCGGGCCCGACAGTCTTCCCGGACTTCACCAACCCGGAGACTCACGAGTGGTGGCACGACATGGTGAAGGACTTCCACGACCAAGTGCCCTTCGATGGCATGTGGATTGACATGAACGAGCCGTCAAACTTCATCGAGGGCTCCCAGGATGGCTGCCCCAACAACAACCTGGAGCATCCCCCCTACGTGCCAGGTATAACAGGCTGGGGGCTCATGTCCTGTGCACTGTCCATGTCACCTGCCACATGGCCAAGGTGGCACGGGGTGTCTGCCCTGGCACACACCAGCCCCACGCTGCTGCTCGCACTGCTGAGGGTCCGGGGCACGCGCCCCTTCGTCATCTCGCGCTCCACATTCGCTGGGCACGGGCGCTACGCAGGGCACTGGACC
>Nestor_notabilis_gaa1_partial
ATGAAGTCGTACCAGAAGCTGACGCAGCCATCAGCATGCCAGCTGGAGGAGGAAGGCGCTGCCCCAGCACCCACCGGCCATGGGAAGCTGGCCCCATGCTGGGTGGGCAGCGGGTTGCTGGTGGCTGCTGTGCTGCTGAGTGCCATCACTGTCTGGGTGCTGCAGCAAGTATCGGTGGGCTGGCCCCGACCCACGCTGCCCCCCAAATGTCTCCTGGTGCCTGAAAGTCACCGCTTTGACTGCTACCCGGAGCGGCGCGTGGTGGTGACACAGGAGCTCTGTGAAAGCCGGGGGTGCTGCTTCATTGAGAGCCCACCGCCGGCGGGGGGCAAGCGAGGGGTGCCCTGGTGCTTCTACCCCCCCGACTTCCCCAGCTACACCCTGGAGAGCCTCAACCAGACAGCGCTGGGCATGGTGGGGTTGCTGGTGCGGAGGGAGAAGGCCTATTACCCCCGGGACATCGAGATGCTGAGGCTGGATGTGGAGTTTGAGACGGACATGCGGCTGCACATCAAGATAACGGATGCGGCCAACCCGCGGTACGAGGTTCCTCTCGAGGTTCCCCGGGCAAAGAAGAAAGCAGAAAATCCCCTCTACAGTCTGGACTTCTCCTGGGATCCCTTTGGGGTGCTGCTGCGGCGCAGAGCGACAGGGATGGTGCTGCTCAACACCACTGTGGCCCCATTGATCTTCGCTGACCAGTTTCTCCAGATATCCACATCGCTCCCGTCGAAGTTCCTCTACGGGCTGGGGGAGCACCGTGGTCCCCTCCTGCACAGCATGGACTGGAACACCCTCACGCTGTGGGCCCGCGACGTGTCTCCCACGGAATCATTCAATCTGTACGGTGCTCACCCCTTCTACCTGCTAATGGAGGAAGGTGGAGATGCTCATGGGGTTTTCCTCCTTAACAGCAACGCGATGGAGGTGGCCCTGCAACCTGCTCCCGGCCTGACCTGGAGGACCATCGGGGGGGTACTGGATTTTTACATCTTCCTCGGGCCTGATCCCAACATGGTCATCCAGCAGTACCAGCAGGTGATAGGTTTCCCGGCCATGCCGCCTTTCTGGGCACTTGGCTTCCACCTCTGCCGCTGGGGCTATGGATCCAGCAATGAGACCTGGCAGACTGTGAGAGCCATGAGGAACTACCAGATCCCCCAGGATGCGCAGTGGAATGACATCGATTACATGGATGGGTACCGGGACTTCACCTTCGATTCCCAGAAATTTGCCTCCCTCCCTTCGCTGGTGGAAGACCTCCACAAACACGGGCAGCACTACGTTATGATCTTGGATCCCGGCATCAGCAGCACCAACCCCAACGGCTCCTACTGGCCTTTTGATGAAGGCTTGAGACGGGGCTTGTTCCTCAACACCACCCAAGGGCAGACACTCATCGGGCAGGTCTGGCCTGGCTTCACTGCCTTCGCAGACTTCTCCAACCCGGACACGCACCAGTGGTGGCTGGAGAACCTGCAGCGCTTCCATGCCCATGTACCCTTTGATGGCCTCTGGATCGACATGAATGAGCCGTCCAACTTCATGGATGGGTCTGAAGAAGGCTGCCCACCAGGGGAGCTCGACAGCCCACCCTACACACCGGCCGTGCTGGGTGATTCCCTCTCTGCAAAGACAGTGTGTGCCTCAGCAAAGCAGAAAGCCTCGGTGCACTACAACCTCCACAACCTCTATGGGCTGATGGAAGCCAAAGCCACGGCGAGCGCCTTGATCCAGATCAAGGGGAAGCGCCCCTTCGTCATCTCCCGCTCCACCTTCCCCAGCCAGGGCCGGTACTCGAGGTACTCGGGGCATTGGCTGGGTGACAACAGGAGCCAGTGGAAGGACATGTATTACTCCATCCCAGGGCTGCTGAGCTTCAGCCTCTTCGGCATCCCGCTGGTCGGGGCGGACATCTGCGGCTTCTCCGGCAGCACCTCGGAGGAGCTGTGCACACGCTGGATGCAGCTCGGTGCCTTCTACCCCTTCGCTCGCAACCACAACACCCAGAACGAGAAG
>Falco_peregrinus_gaa2_partial
CTGCGGTACCCGGCCAGGCCACGCTATGAGGTGCCCCTGGCCGCGCCGCGGGTGGGCGGCCGCGCTGCCACCACGCTCTACGGGGTGCAGGTCAACCAGGATCCCTTCGGCCTTGTCGTCTACCGGCAGCATGGCGGGCAGGTCCTGGTCAACACCACCGTCGCACCACTCTTCTTCGCAGACCAGTTTCTGCAGATCTCCACCTCCTTGCCCTCCCATTTCATTTCTGGGCTGGGGGAGCACCTGACGCCGCTGGTCCTTGACACGGCGTGGACCAGGGTCACCCTCTGGAATCGGGACATGGCGCCCACGGCCCAGGTCAACCTCTATGGCTCCCACCCTTTCTACCTGGGGATGGAGGACGGTGGTTTGGCCCACGGTGTCTTTCTGCTGAACAGCAATGCGATGGATGTGCTGCTGCAGCCCAGCCCGGCCCTGACCTGGCGCACGACAGGCGGGATCCTGGACTTCTATGTCTTCCTGGGCCCCGACCCCAAGAGCGTGGTGCGGCAGTACTTGGATGTTGTTGGGTTTCCCTTCATGCCCCCATACTGGGGCTTGGGCTTCCACCTCTGCCGCTGGGGCTACTCCTCCACCGACATCACCCGGCAGGTCGTGGACAACATGACAGCAGCCCGCTTTCCCCTGGACGTGCAGTGGAATGACATGGATTACATGGATGCCAAGAGGGATTTCACCTTCAACAAGAAAAGCTTTAAGGACTACCCGGAGATGGTGCGGGACTTCCACCGTCGTGGGCTGAGGTACATCATGATCGTGGATCCTGGGATCAGCAGCTCGGGGCCTCCTGGCACCTACAAGCCCTACGACGAGGGACTGAAGCGAGGGGTGTTCATCCAAAATGCCACGGGGCAGCCCCTGATTGGGAAGGTCTGGCCGGGCCCGACGGCCTTCCCAGATTTTACCAACCCAGAGACTCACGAGTGGTGGCACGATATGGTGAAGGACTTCCACAACCAAGTGCCCTTCGATGGCATGTGGATTGACATGAACGAGCCGTCAAACTTCGTGGAAGGCTCCCAGGATGGCTGCCCCAACAACAGCCTGGAGCAGCCACCCTACGTGCCAGGCGTGTTCGGGGGACGCCTGCAAGCCGGCACCATCTGTGCCTCCAGCCAGCAGTACCTGTCCTCCCACTACAACCTGCACAGCCTCTACGGGCTGACTGAGGCCATCGCCTCCCACGATGCGCTGCTGAGGGTCAGGGGCAAGCGCCCCTTTGTCATCTCACGCTCGACATTTGCTGGGCATGGGCACTACGCAGGGCACTGGACAGGGGACGTCAGCAGCAACTGGGAGCAGCTCTACTACTCCATACCAGAGGTGCTGCTCTTCAACCTCTTTGGGGTGCCACTGGTGGGTGCTGACATCTGCGGCTTTGTGGGCAACACATCCGAGGAGCTGTGCGTGCGCTGGACCCAGCTGGGCGCCTTCTACCCCTTCATGAGGAATCACAATGACCATGGTACCCGGCCACAGGAGCCGTACACCTTCAGCCCGGCTGCCCAGGCTGCCATGAGGAACGCTCTCCGTCTCCGCTACTCCCTCCTGCCCTTCCTCTACACCCGCTTCCACCGGGCTCACTCTGCTGGGGAGACGGTGGCGCGGCCCCTCTTCCTCGAGTTCCCCAAGGACCCCAACACCTGGGCCGTGGACCGCCAGCTCATGTGGGGGGGGGGCCTGCTCATCACACCCGTGCTGGAGCCAGGAAAGACCAAAGTCAGCGGCTACTTCCCAGCGGGGACGTGGTACAGCCTCGCAGGGGACTCCACCATCCACAGCAAGGGGCAGTGGATCCTCCTGCCAGCTCCCCTGGACACCATTAATGTCCATGTCCGTGCAGGACACATCCTGCCCTTGCAGGAACCTGCATTCAGCACCACTGAGTCCCGCAAGAAAGGGATGGCCTTGGTCGTGGCACTGACCCTGGATGGCTTTGCCAGGGGAGACCTGTTCTGGGACGATGGGGAGAGCTGGCAGACCTTTGAGAGGGGGGACTACACTGAGATCCTCTTCCTGGCCACACACGGCACTGTGCTCAGCCAGCTCCTGCAGGCGAGTGCCCACCTCGATGGGGTCCTGCTGGAGGCTGTGACCGTGCTGGGCGTCACCAGCCCTCCCCGGCAAGTCCTGGCCAATGGTGTCCTCGTGAGCGACTTCTCCTACCGCAGCGACACTCAGGTGCTGAAAGTGCCTGTGTCGCTGCCGATGTGGGAGCAGTTTGTGATCACTTGGTTC
>Falco_peregrinus_gaa1_intact
ATGAAGTCGTACCAGAAGCTGACGACAACAGTGCCGCAGCCAGCAGCATGTCGGGTGGAGGAGGAAGGGGCTGCCTCAACACCCACTGGCCGTGGGAAGCTGGCCCCGTGGTGGGTGGGCAGCGGGCTGCTGGTGGCTGCTGTGCTGCTGAGCACCATCACGGTCTGGGTGCTACGGCAAGTATCAGGGGGCTGGCCCAGACCCACACTGCCCCCCAAATGTCTCCTGGTGCCTGAAAACCACCGCTTTGACTGCTACCCGGAGCGGCATGTCGTGGTGACCCAGGAGCTCTGCGAAAGCCGGGGGTGCTGCTTCATGGAGACCCCGCCGCCGGCAGGGGGCAAGCGGGGAGTGCCCTGGTGCTTCTACCCCCCTGACTTCCCCAGCTACACCCTGGAGAGCCTCAACCAGACAGCGCTGGGCATGGTGGGGTTGCTGGTGCGGAGGGAGAAGGCTTATTACCCCCAGGACATCAGGATGCTGAGGCTGGACGTGGAGTTTCAGACAGACACGCGGCTGCACATCAAGATAACTGATGCGACCAATCCACGGTATGAGGTTCCCCTAGAGGTTCCCCAGACGATGAAGAGGGCAGAAAACCCCATCTACAGTCTGGATTTCTCCTGGGACCCCTTTGGGGTGCTGCTGCGGCGCAAGGCGACAGGGACAGTGCTGCTCAACACCACCGTGGCCCCCTTGATCTTTGCTAACCAGTTTCTCCAGATATCCACATCGCTCCCGTCCAAGTTCCTCTATGGGCTGGGGGAGCACCGTGGCACCTTCCTGCACAGCCTGGACTGGAACACCCTCACACTGTGGGCCCGTGACGTCGCTCCCACGGAATCGTTCAACCTGTACGGTGCTCATCCCTTCTACCTGCTGATGGAGGAGGGCGGAGATGCTCACGGGGTTTTCCTCCTCAACAGCAATGCAATAGAGGTGGCCCTGCAGCCTGCTCCGGGCCTGACCTGGAGGACCATTGGGGGGGTCCTGGATTTTTACATCTTCCTGGGGCCTGATCCCAACATGGTCATCCAGCAGTACCAGCAGGTGATAGGTTTCCCAGCCATGCCACCCCTCTGGGCACTCAGCTTCCACCTCTGCCGCTGGGGCTATGGATCCAGCAATGAGACCTGGGAGATTGTAAGAGCCATGAGGAACTACCGGATCCCCCAGGATGTGCAGTGGAATGACATCGATTACATGGATGGGTACCGGGACTTTACCTTCGATCCCCAGAAATTTGCCTCCCTCCCCTCGCTGGTAGAAGACCTCCACAAACATGGGCAGCGCTACGTTATGATCTTGGATCCCGGCATCAGCAGCACCAACCCTCACGGCTCCTACTGGCCTTTTGACGAAGGCTTGAGACGGGGCTTGTTCCTCAACACCACCCAAGGGCAGCCACTCATCGGGCAGGTCTGGCCCGGCTTCACTGCCTTTGCAGACTTCTCCAACCCAGACACGCACCAGTGGTGGCTGGAGAACCTGCAGCACTTCCATGCCCACGTGCCCTTTGATGGGCTCTGGATCGACATGAATGAGCCGTCCAACTTCATGGATGGGTCTGAAGACGGCTGCCCCCCAGGAGAGCTGGACAGCCCACCCTACACACCGGCCGTGCTGGGTGATTCCCTCTCTGCAAAGACGGTGTGTGCCTCAGCGAAGCAGAAAGCCTCAGTGCACTACAACCTCCACAACCTCTACGGGCTGATGGAAGCCAAAGCCACAGCAAGCGCTCTGATCCAGATCCGGGGGAAGCGCCCCTTTGTCATCTCCCGCTCCACCTTCCCCAGCCAGGGCCAGTACTCGGGGCACTGGCTGGGTGACAACCGGAGCCAGTGGAAGGACATGTATTACTCCATCCCAGGGATGCTGAGCTTCAGCCTCTTCGGCATCCCGCTGGTTGGGGCGGACATCTGCGGCTTCTCCGGCAGCACCTCAGAGGAGCTGTGCACCCGCTGGATGCAGCTCGGTGCCTTCTACCCCTTCGCTCGCAACCACAACACCCAGAACGAGCAGGCCCAGGACCCAACAGCATTCAGCCCCGCAGCAAGGACGGCCATGAAGGATGTGCTGCTGACCCGCTACTCCCTCCTGCCCTTCCTCTACACTCTTTTCCACCGTGCCCACCTGCAAGGGGACACTGTCGCCCGGCCCTTGTTCTTTGAGTTCCCCCAGGATGTGGCCACCTTGGGACTGGACAGGCAGTTCCTGTGGGGCCAGAGCCTGCTGGTGACGCCAGTGCTGGAGCCCGGGGTGGACTCGGTCACAGGCTACTTCCCCCGAGGCGTATGGTACGACTTCTACACGGGCTCCTCGGTGAACAGCAGCGGGGAGACACTGAAGATGTCAGCCCCCCTGGAACACCTCAACCTGCATGTCCGGGAGGGTGCCATCCTGCCCACCCAGAAACCAGGGACCACCAGTGAGGTGACCCGAGGGAACCCCATGCGCCTCATCGTGGCTTTGTCCTCGAGTGCCACCGCCTGGGGGGACCTCTTCTGGGATGATGGCGAGAGCCTGGACACCTTCGAGCAGGGCAGCTACTCCTACCTGGTGTTTAATGTCACGCAGAACATCTTCACCTCCACCGTCCTCCATGCCAGCACTGAGGCTACTGAGGTCACCATTGGCACACTGAGCATCTTTGGGGTGCGGCAGCCACCCAGCAAGGTCCTCCTGAATGGCCAGGAGAGGCCCTTCTCCTACCTGGACAACCAGGTTCTCACCGTGACCGACCTCGGCCTCAGCCTCAGCCGGGGCTTCTCCCTGCGGTGGCTGTGA
>Cariama_cristata_gaa2_partial
CCACAGGACGTGCAGTGGAACGACCTGGATTACATGGACGCCAAGAGGGATTTCACCTTCAACAAGAAAAGCTTTAAGGACTACCCGGAGATGGTGCGGGACTTCCACCGCCGCGGCCTGAGGTACATCATGATTGTGGATCCTGGGATCAGCAGCTCGGGGCCTCCTGGCACCTACAAGCCCTACGACGCGGGACTGAAGCGAGGGGTGTTCATCCGAAATGCCACGGGGCAGCCCCTGATCGGGAAGCTCTGGCCAGGCCCCACGGCCTTCCCGGACTTCACCAACCCGGAGACTCACGAGTGGTGGCACGACCTGGTGAAGGACTTCCACGACCAAGTGCCCTTTGATGGCATGTGGATT
>Cariama_cristata_gaa1_intact
ATGAAGTCGTACCAGAAGCTGACGACGGCGGTGCCACAGCCGGTGGCATGCCGGGTGGAGGAGGAAGGGGCTGCCCCGATGCCCACTGGCCGCGGGAAGCTGGCCCCATGGTGGGTGGGCAGTGGGCTGCTGGTGGCCGCTGTGCTGCTGAGCACCATCACCGTCTGGGTGCTGCGGCAAGTATCGGGGGGCTGGCCCGGACCCATGCCACCCCCCAAATGTCTCCTGGTACCCGAAAGCCACCGCTTTGACTGCTACCCTGAGCGGCATGTGGTGGTGACCCAGGAGCTCTGCGAAAGCCGGGGGTGCTGCTTCATCGAGAGCCCCCCACGAGCGGGGGGCAAGCAGGGGGTGCCCTGGTGCTTCTACCCCCCTGACTTCCCCAGCTACACCCTGGAGAGCCTCAACCAGACGGCACTGGGCATGGTGGGGTTGCTGGTGCGGAAGGAGAAGGCCTATTACCCCCGGGACATCGAGATGCTGAGGCTGGATGTGGAATTTGAGACAGACACGCGGCTGCACATCAAGATAACAGATGCGGCCAACCCACGGTATGAGGTTCCCCTCGAGGTTCCCCAGGCGATGAAGAGAGCAGAAAACCCCATCTACAGTCTGGACTTCTCCCGGGACCCCTTTGGGGTGCTGCTGTGGCGCAGGGCGACGGGGACGGTGCTGCTCAACACAACCGTGGCCCCCTTGATCTTCGCTGACCAGTTTCTCCAGATATCCACATCGCTTCCATCCAGGTTCCTCTACGGGCTGGGGGAGCACCGTGGCACCCTCCTGCACAGCCTGGACTGGAGCACCCTCACGCTGTGGGCCCGTGATGTCTCTCCCACGGAATCATTCAACCTGTATGGTGCTCACCCCTTCTACCTGCTGATGGAGGAGGGCGGAGATGCTCATGGGGTTTTCCTACTCAACAGCAATGCAATGGCCAAAGAGGTGGCCCTGCAGCCTGCTCCGGGCCTGACCTGGAGGACCATCGGAGGGGTGCTGGATTTTTACATCTTCCTGGGGCCTGATCCCAACATGGTCATCCAGCAGTACCAACAGGTGATAGGTTTCCCGGCCATGCCACCCCTCTGGGCTCTCGGCTTCCATCTCTGCCGCTGGGGCTACGGATCCAGCAATGAGACCTGGCAGACCGTGAGAGCCATGAGGAACTACCAAATCCCTCAGGATGCACAGTGGAATGACATCGATTACATGGATGGGTACCGGGACTTCACCTTTGATCCTCTGAAATTTGCCTCCCTCCCCTCGCTGGTGGAAGACCTCCACAAACACGGGCAGCGCTACGTTATGATCGTGGATCCCGGCATCAGCAGCACCAACCCTCACGGCTCCTACTGGCCCTTCGACGAAGGCTTGAGACGGGGCTTGTTCCTCAACACCACACAAGAGCAGCCGCTCATCGGGCAGGTCTGGCCCGGCTTCACAGCCTTCGCAGACTTCTCCAACCCAGACACGCACCAGTGGTGGCTGGAGAACCTGCAGCGCTTCCATGCCCATGTGCCCTTCGATGGCCTCTGGATCGACATGAATGAGCCATCCAACTTCATGGATGGATCTGAACATGGCTGCCCCCCGGGAGAGCTCGACAGCCCACCCTACACACCAGCCGTGCTGGGCGATTCCCTCTTTGCAAAGACAGTCTGTGCCTCGGCGAAGCAGAAAGCCTCAGTGCACTACAACCTCCACAACCTCTACGGGCTGATGGAAGCCAAAGCCACAGCGAGTGCCTTGATCCAGATGCGGGGGAAGCGCCCCTTCGTCATCTCCCGCTCCACCTTCCCCAGCCAGGGCCGGTACTCAGGGCACTGGCTGGGAGACCAACGGAGCCAATGTATTACTCCATCCCAGTCTCTGCCCTCAGGGCTGCTGAGCTTCAGCCTCTTTGGCATCCCACTGGTCGGGGCGGACATCTGCGGCTTCTCTGGCAGCACCTCAGAGGAGCTGTGCACCCGTTGGATGCAGCTCGGTGCCTTCTACCCCTTCGCTCGCAACCACAACACCCAGAATGAGAAGGCCCAGGACCCAACGGTGTTCAGCCCTGCGGCGAGGACGGCCATGAAGGACGTGCTGATGACCCGCTACTCCCTCCTGCCCTTCCTCTACACCCTTTTCCACCGTGCCCACCTGCAAGGAGACACCGTCGCCCGGCCTTTGTTCTTTGAGTTCCCCCGGGATGTGGCCACCTTGGGGCTGGACAGGCAGTTCCTGTGGGGCCGGAGCCTGTTGGTGACGCCGGTGCTGGAGCCCGGGGTGGACTCGGTCACAGGCTATGTCCCCCGAGGCGTGTGGTATGACTTCTACACGGGCTCCTCAGTGAACAGCAGTGGGGAGATGCTGAAGATGTCAGCCCCCCTGGAGCACCTCAACCTGCATGTCCGGGAGGGGACCATCCTGCCCACCCAGAAACCAGGGACCACCAGCGAGGTGACCCGAGGGAATCCCCTGCGCCTCATTGTGGCCTTGTCCCAAAGTGCCACCGCCTGGGGGGACCTCTTCTGGGATGATGGTGAGAGCCTGGACACGTTTGAGCGAGGCAGCTACTCCTACCTGGTGTTCAACGTCACGCAGAACATTTTCACATCCACGGTCCTCCATGCCAGCGCTGAGGCCACCGAGGTCACCATTGACACACTGAGCATCTTTGGGGTGCGGGAGCCACCCAGCAAGGTCCTCCTGAATGGCCAGGAGAAGCCCTTCTCCCTGGAAAACCAGGTTCTCACCGTGAGCAACCTTGGCCTCACCCTCAGCCAGGGCTTCTCCCTGCAGTGGCTGTGA
>Picoides_pubescens_gaa2_partial
GAGGTGCCGCTGGCCACACCGCGGGCCAGCGGGCCAGCCACCTCCACGCTCTACGAGGTGCAGGTGAACCAGGATCCCTTCGGCCTCGTCGTCTACCGGCAGCGGGACGGGCAGGTCTTGCTGAACACCACCATCGCTCCCCTCTTCTTCGCAGACCAGTTTCTGCAGATCTCCACCTCCTTGCCCTCTCGTTTTGTTTCTGGGCTGGGGGAGCACCTGACACCTCTAATGCTCGACACAGCATGGACCAGGGTCACCCTCTGGAATCGGGACATGGCACCTGTGCCCCAGGTCAACCTCTATGGCTCCCACCCTTTCTACCTGGGGATGGAGGATGGTGGTTCAGCTCATGGTGTCTTTCTGCTGAACAGCAATGCAATGGATGTGCTGCTGCAGCCCAGCCCAGCCCTGACCTGGCGCACAACAGGTGGGATCCTGGACTTCTACATCTTCCTGGGCCCTGATCCCAAGAGTGTGGTGCGGCAGTACCTGGATGTTGTGGGGTACCCCTTCATGCCCCCATACTGGGGCCTGGGCTTCCATCTCTGCCGCTGGGGATACTCCTCCACCAACATCACCCGGCAGGTCGTGGCCAATATGTCAGCAGCTCGCTTCCCTCAGGATGTGCAGTGGAATGACCTGGATTATGCAGATGCCAAGAGGGATTTCACCTTCAACAAGAAAAGCTTTAAGGACTACCCAGAGATGGTGCAGGACTTCCACCGCCGTGGCCTGAGGTACATCATGATCGTGGATGCTGGGATCAGCAGCTCAGGGCCTCCTGGCACCTACAAGCCCTACGACGAGGGACTGAAGCGAGGGGTGTTCATCAGAAACACCACAGGGCAGCCCCTGATTGGGAAGGTCTGGCCAGGTCCAACAGTCTTCCCAGACTTCACCAACCCAGAGACTCATGAGTGGTGGCATGACATGGTGAAGGACTTCCATGACCAAGTGCCCTTCGATGGCATGTGGATTGACATGAACGAGCCCTCAAACTTTGTGGATGGCTCCCAGGATGGCTGCCCCAACAACAACCTGGAGCAGCCACTCTATGTGCCAGGTGTGTTTGGAGGACGCCTCCAAGCTGGGACCATCTGTGCCTCCAGCCAGCAGTACCTCTCCTCCCACTACAACCTGCATAGCCTCTATGGGCTGACCGAGGCCATCGCCACCCACAACGCACTGCTGAGGATCCGTGGCAAGCGTCCCTTCGTCATCTCGCGCTCCACGTTTGCTGGGCATGGGCACTACGCAGGGCACTGGACAGGGGATGTTAGCAGCACCTGGGAGCAGCTGTACTACTCTGTACCAGAAGTGCTGCTCTTCAACCTCTTTGGAGTGCCACTGGTGGGTGCTGACATCTGTGGCTTCGCTGGTGACACGTCCGAGGAGCTGTGTGTGCGCTGGACCCAGCTGGGAGCCTTCTACCCCTTCATGAGGAATCACAACGACCACGGTGCCCGGCCACAGGAGCCATATGCCTTCAGCCCAGCCGCCCAGGCAGCCATGAGGAGTGCTCTCCACCTCCGCTACTCCCTTCTGCCCTTCCTCTACAGCCTCTTCCACCGAGCTCACTCGGCTGGGGAGACGGTGGCACGGCCTCTCTTCCTCGAGTTCCCTAAGGACCCCAACACATGGACTGTGGACCGCCAGCTCATGTGGGGTGGGGGGCTGCTCATCACACCTGTGCTGGAGGCAGGAAAGACCAAAGTCAGTGGCTACTTCCCGGCGGGGACGTGGTACAGCCTCACAGGGGACTCTACCATCCACAGCAAGGGACAGTGGATCCTCTTACCAGCTCCCCTGGACACTATTAATGTTCATGTCCGTGCTGGGTACATCCTGCCCTTGCAGGAGCCTGCATTCAGCACTGCCCAGTCCCGCAAGAAGGGCATGGCCTTGGTTGTGGCACTGACACCAGATGGCTTTGCCAGAGGAGACCTGTTCTGGGATGATGGAGAGAGCTGGCAGAGCTTTGAGAATGGGGACTACACTGAGATCCTCTTCCTGGCCACACATGGTGCTGTGCTCAGCCAACTGCTACAGGCTAGTGCTCACCTCGATGGAGTCCTGCTGGAGGCTGTCACTGTGCTGGGTGTCACCAGCCCTCCCCAGCAAGTGCTGGCCAATGGTGCCCTTGTGGGTGACTTCTCTTACCGCAGTGACACCCAGGTGCTGAAAGTCCCTGTATCACTGCCCATGTGGGAGCAGTTTGTGATCACGTGGTCCTGA
>Picoides_pubescens_gaa1
ATGAAGTCGTACCAGAAGCTGACCACGGCGGTGCCACAACCGGTGGCATGCCAGGGGGAAGAAGAAGGATCCACCTCGGCACCTGCCAGCCGCGGGAAGCTGGCCCCGTGGTGTGTGGGCAGTGGGCTACTGGTGGCTGCCGTGCTGCTCAGTGCTGTCACCGTCTGGGTTCTGCGGCAAGTATCAAGGGGCTGGCCCGGACCCACACCGCCTGCCAAATGTCTCCTGGTACCTGAAAGCCACCGCTTTGACTGTTACCCAGAGCGAAGTGTGGTGGTGACCCAGGAGCTCTGTGAAAGCCGGGGATGCTGCTTCATTGAGACCTCCGCGCCGGCTGGAGGCAAGCGAGGCGTGCCTTGGTGCTTCTACCCCCCTGACTTCCCCAGCTACACACTGGAGAGCCTCAATCAGACAGCACTGGGCATGGTGGGGTTGCTGGTGCGGAGGGAAAAAGCCTATTACCCTCAGGACATCATGATGCTGAGGCTGGATGTGGAGTTTGAGACGAACACACGACTGCACATCAAGATAACAGATGCAGCCAATCCACGGTATGAAGTTCCCCTTGAGGTTCCTCGGGCAATGAAGAGAGCAGAAAATCCTATCTACAGCTTGGACTTCTCCCGGGACCCCTTTGGGGTGCTGCTGCGGCGCAGGGCGACAGGAACAGTGTTGCTCAACACCACTGTGGCCCCCTTGATCTTTGCTGACCAGTTTCTTCAGATATCCACACTGCTCCCATCCAGGTTCCTCTACGGGCTGGGGGAGCACCGCAGCACCCTCCTGCACAGCCTGGACTGGACCACCCTTACGCTGTGGGCCCGTGATGTCTCTCCCACGGAATCCTTCAACCTCTATGGTGCTCACCCCTTCTACCTGCTGATGGAGGAGGGTGGAGATGCTCACGGGGTTTTCCTCCTCAATAGCAATGCAATGGAAGTGGCCCTGCAGCCTGCTCCAGGCCTGACCTGGAGGACCATCGGGGGAGTGCTGGATTTTTACATCTTCCTGGGGCCTGATCCCAACATGGTCATCCAGCAGTACCAGCAAGTGATAGGTTTCCCAGCCATGCCACCCCTCTGGGCACTTGGCTTCCACCTCTGCCGCTGGGGCTATGGATCCAGCAATGAGACCTGGCAGACTGTGAGAGCCATGAGGAACTACCAGATCCCCCAGGATGCACAGTGGAATGACATCGATTACATGGATGGGTACCGAGACTTCACCTTCGATCCCCAGAAGTTTGCCTCTCTCCCCTCGCTGGTGGAAGACCTCCACAAGCATGGGCAGCGCTACGTTATGATCTTGGATCCTGGCATCAGCAGCACCAACCCTCATGGCTCCTACTGGCCTTTTGATGAAGCCTTGAGACGGGGCTTGTTCCTCAACACCAGCCAAGGGCAGCCACTCATTGGGCAGGTCTGGCCTGGCTTTACTGCCTTTGCAGACTTCTCCAACCCAGACACACACCAGTGGTGGCTAGAGAACCTGCAGCGCTTCTATGCCCATGTGCCCTTCGATGGCCTCTGGATTGACATGAATGAGCCATCCAACTTCATGGATGGGTCTCAAGATGGCTGCCCCCCAGGAGAACTTGACAGCCCACCCTACGTGCCAGCTGTGCTGGGTGATTCCATCTTTGCAAAGACAGTGTGTGCCTCAGCCAAGCAGAAAGCCTCAGTGCACTACAACCTCCACAACCTCTACGGGCTGATGGAAACCAAAGCCACAGCCAGTGCCTTGATTCAGATCCGGGGGAAGCGCCCCTTCGTCATCTCCCGCTCCACCTTCCCCAGCCAGGGCCGGTACTCTGGGCACTGGCTGGGTGACAACCGGAGCCAGTGGAAGGACATGTATTACTCCATCCCGGGACTGCTGAGCTTCAGCCTCTTTGGCATCCCGTTGGTCGGGGCGGACATCTGCGGCTTCTCTGGCAGCACCTCGGAGGAGCTGTGCACCCGCTGGATGCAGCTGGGTGCCTTCTACCCCTTCGCTCGCAACCACAACACCCAGAACGAGAAGGCCCAGGACCCAACAGCATTCAGCCCTGCAGCAAGGACAGCCATGAAGAATGTGCTGCTGACTCGCTACTTCCTCCTGCCCTTCCTCTACACCCTCTTCCACCGTGCCCACGTGCAAGGAGACACCGTTGCCCGGCCCTTGTTCTTTGAGTTCCCCTGGGATGTGGCCACCTTGGGGCTGGACAGACAGTTCTTGTGGGGCCGGAGCCTGCTGGTGACACCAGTGCTGGAGCCTGGGGTGGACTCAGTCACAGGCTATGTCCCCCGAGGCGTGTGGTATGACTTCTACACGGGTTCCTCAGTGAACAGCAGTGGAGAGATGTTGAAGATGTTGGCCCCCTTGGACCACCTCAACTTGCATGTCCGTGAGGGTGCTATCCTGCCTACCCAGAAACCAGGGACCACCACCGAGGCAACCCGAAGGAATCCTCTGCGCCTCATAGTGGCCTTGTCTCGGAGTGGCACTGCCTGGGGGGACCTCTTCTGGGATGATGGCGAGAGCCTGGACACCTTCGAGCGGGGCAGCTACTCCTACCTGATATTCAATGTCACCCAGAACATCTTCACTTCCACTGTCCTCCATGCCAGCGCTGAGGCCACAGAGGTCACCACAGACACACTGACAATCTTTGGAGTGCAGGAGCCACCCACCAAGGTGCTTCTGAATGGTCAGGAGAAGCCGTTCTCTTACTTGCACCAGGTTCTCACTGTCAGCAACCTTGGCATCAGCCTCAGTCAGGGCTTCTCCCTGCAGTGGCTGTGA
>Merops_nubicus_gaa2_partial
CTCCGCAGGCTGAACACCACCGTCGCGCCCCTCTTCTTCGCAGAGCAGTTCCTGCAGATCTCCACCTCCTTGCCCTCCCCTTTCATTTCTGGCCTCGGGGAGCACCTGACGCCGCTGGTCCTCGACACGGCGTGGACCAGGGTCACCCTCTGGAATCGGGACATGGCGCCCACGGCCTACCTCTACGTCTCCCACCCTTTCTACCTGGTGATGGAGGACGGGTGTTTGGCTCACGGCGTCTTTCTGCTGAACAGCAACGCGATGGACGTGCTCCTGCAGCCCAGCCCGGCCCTGACCTGGCGCACGACTGGGGGGATCCTGGACTTCTACATCTTCCTGGGCCCCGACCCCAAGAGCGTGGTGCGGCACTCCTCCACCGAGATCACCCGGCAGGTCGTGGCCAACATGTCGGCAGCCCGCTTCCCCCTGGATGTGCAGTGGAATGACCTGGACTACATGGATGCCAAGAGGGATTTCACCTTCAACAAGAAAAACTTTAAAGACTACCCGGAGATGGTGCGAGAATTCCACCGCCGCGGGGTGAGGTACATCATGATCGTGGATCCTGGGATCAGCAGCTCGGGGCCTCCTGGCACCTACAAGCCCTACGACGAGGGACTGAAGCGAGGGGTGTTCATCCGAAACGCCACAGGGCAGCCCCTGATCGGGAAGGTCTGGCCAGGTCCAACGGCCTTCCCGGACTTCACCAACCCAGCGACTCACGAGTGGTGGCACGACATGGTGAAGGACTTCCATGACCAAGTGCCTTTTGATGGCATGTGGATTGACATGAATGAGCCATCGAACTTTGTGGAGGGCTCCCAGGACGGGTGCCCCAGCAACAACCTGGAGCAGCCCCCCTACGTGCCAGAGGTGCTGCTCTTTAACCTCTTTGGAGTGCCACTGGTGGGTGCTGACATCTGTGGCTTTGCGGGCGACACGTCCGAGGAGCTGTGCGTGCGCTGGACCCAGCTGGGCGCCTTCTACCCCTTCATGAGGAATC
>Buceros_rhinoceros_gaa1_partial
ATGAAGTCGTACCAGAAGCTGACGACAGCGGGGCCACAGCCGTCCACATGCCGGGTGGAGGAGGAAGGGGCTGTCTCGACGCCCGCCAGCCGTGGGAAGCTGGCCCCATGGTGGGTGGGCAGTGGGCTGCTGGTGACCGCTGTGCTGCTGAGTGCTGTCACCGTCTGGGTGCTGCGGCAAGTATCGGGGGGCTGGCCTGCACCCACACCGCCCCCCAAATGTCTGCTGGTACCCGAAAACCAGCGCTTTGACTGCTACCCAGAGCGGAGCGTGGTGGTGACCCAGGAGCTCTGCGAAAGCCGGGGGTGCTGCTTCATTGAGAACACCCTGCCAGCGGGGGGCAAGCGGGGGGTGCCCTGGTGTTTCTACCCCCCCGACTTCCCAAGCTACACCCTGGAGAGCCTCAACCAGACAGCGCTGGGCATGGTGGGGTTGCTGGTGCGGAGGGAGAAGGCCTATTACCCCCGGGACATCAAGATGCTGAGGCTGGATGTGGAGTTTGAAACAGACACGCGGCTGCACATCAAGATAACGGATGCAGCCAATCCACGGTACGAGGTTCCTCTCGAGGTTCCTCGGGCAATGAAGAGAGCAGAAAACCCTATCTACAGCCTGGACTTCTCCCAGGACCCCTTTGGGGTGCTTTTGCGGCGCAGGGCAACAGGAACAGTGCTGCTCAACACCACCGTGGCCCCCTTGATCTTTGCTGACCAGTTTCTCCAGATATCCACATCACTCCCGTCCAGCTTCCTCTACGGGCTGGGGGAGCACCGCAGCACCCTCCTGCACAGCCTGGACTGGAACACCCTCACGCTGTGGGCCCGCGACGTCTCTCCCACGGAATCGTTCAACCTCTATGGTGCTCACCCCTTCTACCTACTGATGGAGGAGGGTGGAGATGCTCATGGGGTTTTCCTCCTCAACAGCAACGCGATGGAGGTGGCCCTGCAGCCTGCTCCGGGCCTGACCTGGCGGACCATCGGGGGGGTGCTGGATTTTTACATCTTCCTGGGGCCTGATCCCAACATGGTCATCCAGCAGTACCAGCAGGTGATAGGTTTCCCAGCCATGCCACCTCTGTGGGCACTTGGCTTCCACCTCTGCCGCTGGGGCTATGGATCCAGCAACGAGACCTGGCAGACCGTGAGAGCCATGAGGAACTACCAGATCCCCCAGGACGCACAGTGGAATGATATTGATTACATGGATGGCTACCGGGACTTCACCTTCGATGCCCAGAAGTTTGCCTCCCTCCCCTCGCTGGTGGAAGACCTGCACAACCATGGGCAGCGCTACGTTATGATCTTGGATCCCGGAATCAGCAGCACCAACCCCCACGGCTCCTACTGGCCTTTTGATGAAGCCTTGAGACGGGGCTTGTTCCTCAACACCACCCAAGGGCAGCCGCTCATCGGGCAGGTCTGGCCCGGCTTCACTGCCTTCGCAGACTTCTCCAACCCAGACACGCACCAGTGGTGGCTGCAGAACCTGCAGCGCTTCCATGCCCACGTGCCCTTTGACGGCCTCTGGATCGACATGAACGAGCCATCCAACTTCGTAGATGGGTCTCAGGACGGCTGCCCCCCGGGAGAGCTCGACAGCCCACCCTACACACCAGCCGTGCTGGGCGATTCCCTCTCGGCAAAGACGGTGTGTGCCTCAGCCAAGCAGAAAACCTCGGTGCACTACAACCTCCACAACCTCTACGGGCTGATGGAAGCCAAAGCCACGGCGAGTGCCTTGATCCAGATCCAGGGGAAGCGCCCCTTCATCATCTCCCGCTCCACCTTCCCCAGCCAGGGCCGGTACTCAGGGCACTGGCTGGGTGACAACCGGAGCCAGTGGAAGGACATGTATTACTCCATCCCAGGGCTGCTGAGCTTCAGCCTCTTCGGCATCCCGCTCGTCGGGGCGGACATCTGCGGCTTCTCCGGCAGCACCTCGGAGGAGCTGTGCACCCGCTGGATGCAGCTCGGTGCCTTCTACCCCTTCGCTCGCAACCACAACACCCAGAACGAGAAGGCCCAGGACCCAACGGTGTTCAGCCCTGCAGCGAGGACGGCCATGAAGGACGTGCTGCTGACCCGCTACTCCCTCCTGCCCTTCCTCTACACCCTTTTCCACCATGCCCACCTACAAGGTGACACCGTTGCCCGGCCCTTGTTCTTTGAGTTCCCCCAGGATGTGGCCCCCTTGGGGCTGGACAAGCAGTTCCTGTGGGGCCGGAGCCTGCTGGTGACGCCAGTGCTGGAGCCCGGGGTGGACTCAGTCATGGGCTATGTCCCCCGAGGCGTGTGGTATGACTTCTACACGGGCTCCTCGGTGAACAGCAGTGGGGAGATGTTGAAGATGTTGGCCCCCCTGGAGCACCTCAACCTGCATGTCCGGGAGGGTGCCATCCTCCCCACCCAGAACCCGGGGACCACCAGTGGGGCAACCCGAGGGAATCCCCTGCGCCTCATCGTGGCCTTGTCCCAGAGTGCCACTGCCTGGGGGGACCTCTTCTGGGATGATGGAGAGAGC
>Apaloderma_vittatum_gaa2
ATGAAGTCGAAGTCATACCAGAAGCTAAGGACAGCAGTGCCGCAGGCGACGGCATGCTGGGTGGAGGAGGAAGGGGCCGCCCCGATGCCCACCAGCCACGGGAAGGTGGCCCCATGGTGTGTGTGCAGCGGACTGCTGGTGGCTGCTGTGCTGCTGAGTGCTGTCACCGTCTGGGTGCTGCAGCAAGTATCGGGGAGCTGGCCTGGACTTGCGGCACCCCCCAAATGTCTCCTGGTACCCGAAAGCCATCGCTTTGACTGCTACCCTGAGCGACGTGTGGTGGTGACCCAAGAGCTCTGCGAAAGCCGAGGATGCTGCTTCATCGAGAGCCCACTGCCTGTGGGGGGCAAGCAGGGGGTGCCCTGGTGTTTCTACCCCCCTGACTTCCCCAGTTACACCCTGGAGAGCCTCAACCAGACGGCGCTGGGCATGGTGGGGATGCTAGTGCGGAGAGAGAAGGCCTATTACCCCCAGGACATCTTGATGCTGAGGCTGGATGTGGAGTTTGAGACAGACACGCGACTGCACATCAAGATAACGGATGCGGCCAACCCACGGTATGAGGTTCCCCTCGAAGTGCCCCAGGTGACAAAGCGAGCAGAAAACCCCATCTACAGCCTGGACTTCTCCTGGGACCCCTTTGGGGTGCTGCTGCGGCGCAGAGCAACAGGAACGGTGCTGCTCAACACCACTGTCGCCCCCTTGATCTTCGCTGACCAGTTTCTCCAGATATCCACATCGCTCCCGTCCAGGTTCCTCTACGGACTGGGTGAGCACCGCAGCACCCTTCTGCACAGCCTGGACTGGACCACCCTCACGCTGTGGGCCCGCGACGTCTCTCCCACGGAGTCATTCAACCTCTACGGCGCTCACCCCTTCTACCTGCTGATGGAGGAGGGCGGAGATGCTCATGGAGTTTTCCTCCTCAACAGCAACGCGATGGAGGTGGCTCTGCAGCCTGCTCCAGGCCTGACTTGGAGGACCATCGGGGGTGTGCTGGATTTTTACATCTTCCTGGGACCTGATCCCAACATGGTCATCCAGCAGTACCAGCAGGTGATAGGTTTCCCGGCCATGCCACCCCTCTGGGCACTTGGCTTCCACCTCTGCCGTTGGGGCTACGGATCCAGCAATGAGACCTGGCAGACCGTGAAAGCTATGAGGAACTACCAGATCCCCCAGGATGCGCAGTGGAATGACATCGATTACATGGACGGGTACCGGGACTTCACCGTTGATCCCCAGAAATTTGCTTCCCTCCCCTCACTGGTGGAAGACCTCCACAAACATGGGCAGCGCTACGTTATGATCTTGGATCCTGGCATCAGCAGCACCAACCCTCATGGATCCTACTGGCCTTTTGATGAAGCCTTGAAACGGGGTTTGTTCATCAACACCACCCAAGGGGAGCCGCTCATTGGGCAGGTCTGGCCCGGTTTCACCGCCTTCGCAGACTTCTCTAACCCAGACACACACCAGTGGTGGCTGGAGAACCTGCAGCGCTTCCATGCCCACGTGCCCTTTGACGGCCTCTGGATTGACATGAATGAGCCGTCCAACTTCATGGATGGGTCTGAAGACGGCTGCCCCCCAGGAGAGCTGGACAGCCCACCCTACACGCCAGCTGTGCTGGGCGATTCCCTCTCTGCAAAGACGCTGTGTGCCTCAGCAAAGCAGAAAGCCTCGGTGCACTACAACCTCCACAACCTCTATGGGCTCATGGAAGCCAAAGCCACAGCAAGTGCCTTGATCCAGATCCGGGGGAAGCGCCCCTTCATCATCTCTCGCTCCACCTTCCCCAGCCAGGGCCGGTACTCAGGACACTGGCTGGGTGACAACCGGAGCCAGTGGAAGGACATGTATTTCTCCATCCCAGGGATGTTGAGCTTCAGCCTCTTCGGCATCCCACTGGTTGGAGCGGACATCTGCGGCTTCTCTGGCAGCACCTCGGAGGCGCTGTGCACCCGCTGGATGCAGCTTGGTGCCTTCTACCCCTTCGCTCGCAACCACAACACCCAGAATGAGAAGGCCCAGGACCCAACAGTGTTCAGTCCTGCGGCGAGGACGGCCATGAAGGACGTGCTACTAACCCGCTACTCCCTTCTGCCCTTCCTCTACACCCTCTTCCACCGTGCCCACCTGCAAGGGGACACTGTTGCCCGGCCCTTGTTCTTTGAGTTCCCCAGGGATGTGGCCACGTTGGAGCTGGACAGACAGTTCCTGTGGGGCCGGAGCCTGCTAGTGACACCAGTGCTGGAGCCCGGGGTGGACTCAGTCACAGGCTATGTCCCTCGAGGCGTGTGGTACGACTTCTACACGGGCTCCTCAGTGAACAGCAGTGGGGAGATGCTGAAGATGTCAGCCCCACTGGAACACATCAACCTGCATGTCCGGGAGGGTGCCATCCTGCCCACCCAGAGACCAGGGACCACCAGTGAGATGACCCGACGGAATCCTCTGCGCCTCATTGTGGCCTTGTCCCAGAGTTCCACCGCCTGGGGTGACCTCTTCTGGGACGATGGCGAGAGCCTGGACACCTTTGAGGGGGGCAGCTACTCCTACCTGGTATTCAACGTCACACAGAATGTCTTCACCTCGACCGTCCTTCACGCCAGCACCAAGGCCACTGAGGTCACCATTGGCGCACTGAGCATCTTTGGGGTGCAGGAGCGGCCCAGCAAAGTCCTCCTGAATGGCAAGGAGAAGTCTTTCTCCTACGTGGACAACCAGGTTCTCACCGTGAGCAACCTTGGCCTCAGCCTCAGCCAAGGCTTTTCCCTGCAGTGGCTGTGA
>Leptosomus_discolor_gaa2_partial
GGGTTCCCCGTCATGCCTCCGTACTGGGGCCTGGGCTTCCACCTCTGCCGCTGGGGCTACTCCTCCACCGACATCACCCGGCAGATCGTGGTCAACATGACGGCAGCCCGCTTCCCCCTGGACGTGCAGTGGAACGACCTGGATTACACGGATGCCAAGAGGGATTTCACCTTCAACAAGAAAAGCTTTAAGGACTACCCGGAGATGGTGCAGGACTTCCACCGCCACGGCCCGAGGTACATCATGATCGTGGATCCTGGGATCAGCAGCTCAGGGCCTCCCGGCACCTACAAGCCCTACGACGAGGGACTGAAGCGAGGGGTTTTCATCCGAAACGCCACGGGGCAGCCCCTGATCGGGAAGGTCTGGCCGGGTCCGACAGCCTTCCCAGACTTCACCAACCCAGAGACTCACGAGTGGTGGCACGACATGGTGAAGGACTTCCACGACCAAGTGCCCTTCGATGGCATGCGGCTTGACATGAACGAGCCGTCGAACTTCGTGGAGGGTTCCTGGGACGGCTGCCCCACCAACAGCCTGGAGCAGCCACCCTACGTGCCCGGTATGGGGCTTACGGAGGCCATCGCCTCCCACGACGCCCTGCTGAGGGTCCGGGGCAAGCGCCCCTTCATCATCTCACGCTCCACGTTTGCTGGGCACGGGCGCTACGCGGGGCACTGGACAGGGGACGTC
>Leptosomus_discolor_gaa1_partial
ATGAAGTCGTATCAGAAGCTGACGACAACAGTGCCACAGCCGGTGGCATGCCGGGTGGAGGAGGAAGGGGCTGCCCCCGTGCCTGCCAGCCGTGGGAAGCTGGCCCCATGTTGGGTGGGCAGCGGGCTGCTGGTGGCCGCCGTGCTGCTGAGCACTGTCACTGTCTGGGTGCTGCGGCAAGTATCGGGGGGCTGGCCCGGACCCACACCACCCCCCAAGTGTCTCCTGGTACCTGAAAGCCACCGCTTTGACTGCTACCCAGAGCGGCGCGTGGTGGTGACCCAGGAGCTCTGTGAAAGCCGGGGGTGCTGCTTCATTGAGAGCCCCCCGCTGGCGGGGGGCAAGCGGGGGGTGCCCTGGTGCTTCTACCCCCCTGACTTCCCCAGCTACACCCTGGAGAGCCTCAACCAGACAGCACTGGGCATGGTGGGGTTGCTGGTGCGGAGGGAGAAGGCCTATTACCCACAGGACATCGAGATGCTGAGGCTGGACGTGGAGTTTGAGACGGACACACGGCTGCACATCAAGATAACGGATGCGGCCAACCCGCGGTACGAGGTTCCCCTCGGCGTTCCCCGGGCAATGAAGAAAGCAGAAAACCCCATCTACAGCCTGGACTTCTCCCAGAACCCCTTCGGCGTGCTGCTGCGGCGCAGGGCGACAGGAACAGTACTGCTCAACACCACCGTTGCCCCCTTGATCTTCGCTGACCAATTTCTCCAGATATCCACATCGCTCCCCTCCAGGTTCCTCTACGGGCTAGGGGAGCATCGCAGCACCCTCCTGCACAGCCTGGACTGGAACACCCTCACCCTGTGGGCCCGTGACGTCTCTCCCACGGAATCATTCAACCTCTATGGCGCTCACCCCTTCTACCTGCTGATGGAGGAGGGCGGAGATGCTCACGGGGTTTTCCTCCTCAACAGCAATGCGATGGAGGTGGCCCTGCAGCCTGCTCCGGGTCTGACCTGGAGGACTATCGGAGGGGTGCTGGATATTTACATCTTCCTGGGGCCCGATCCCAACATGGTCATCCAGCAGTACCAGCAGGTGATAGGTTTCCCAGCCATGCCACCCCTCTGGGCACTCGGCTTCCACCTCTGCCGCTGGGGCTATGGATCCAGCAATGAGACCTGGCAGACCGTGAGAGCCATGAGGAATTACCAGGTCCCCCAGGATGCACAGTGGAATGACATCGATTACATGGATGGGTACCGGGACTTCACCTTCGATCCCCAAAAATTTGCCTCCCTCCCCTCGCTGGTGGAAGACCTCCACAAACATGGGCAGCGCTACGTTATGATCTTGGATCCTGGCATCAGCAGCACCAACCCTCATGGCTCCTACTGGCCTTTTGATGAAGCCTTGAGACGGGGCTTGTTCCTCAACACCACCCAAGGGCAGCCGCTCATCGGGCAGGTCTGGCCTGGCTACACTGCCTTTGCAGACTTCTCCAACCCAGACACGCACCAGTGGTGGCTGGAGAACTTGCAGCGCTTCCATGCTCACGTGCCCTTTGATGGCCTCTGGATCGACATGAATGAGCCATCCAACTTCATGGATGGGTCTGAAGATGGCTGCCCTCCAGGAGAGCTCGACAACCCACCCTACACACCGGCCGTGCTGGGCGATTCCCTCTCTGCAAAGACGGTGTGTGCCTCGGCGAAGCAGAAAGCCTCGGTGCACTACAACCTCCACAACCTCTATGGGCTGATGGAAGCCGAAGCCACGGCGAGCGCACTGATCCAGATCCGGGGGAAGCGCCCCTTCATCATCTCCCGCTCCACCTTCCCTAGCCAGGGCCGGTACTCGGGCCACTGGCTTGGTGACAACCGGAGCCAGTGGAAGGACATGTATTACTCCATCCCAGGGCTGCTGAGCTTCAGCCTCTTCGGCATCCCGCTGGTCGGGGCGGACATCTGCGGCTTCTCTGGCAGCACCTCGGAGGAGCTGTGCACCCGCTGGATGCAGCTTGGTGCCTTCTACCCCTTTGCTCGCAACCACAACACCCAGAACGAGAAGGTTGAG
>Colius_striatus_gaa2_partial
ATGAAGTCGTACCAGAAGCTGACGACAACGGTGCCGCAGGTGGCAGCGTGCCGGGCGGAGGAAGAAGAGGCTGCCCCGCTGCCTGCCGGCCGTGGGAAGCTGGCCCCGTGGTGGGTGGGCAGTGGATTGCTGGTAGCCGCCGTGCTGCTGAGCTCCATCACCGTCTGGGTGCTGCAGCAAGTGTCAAGGGGCTGGCCTGGACCTGTGCCACCTCCCAAATGCCTCCTGGTACCTGAAAGCCACCGCTTTGACTGCTACCCAGAACGGCAAGTGGTGGTGACCCAGCAGCTCTGTGAAAGCCGAGGATGCTGCTTCATCGAGACGCCCCCACCAACCAGGGGCAAGCAGGGGGTTCCCTGGTGCTTCTACCCCCCCGACTTCCCCAGCTACACCCTGGAGAGCCTCAACCAGACAGCACTGGGCATGGTGGGATTGCTGGTGCGGAAGCAGAAGGCTTATTATCCCCGAGACATTGAGATGCTGAGGTTAGATGTGGAGTTTGAGACGGACACACGGCTGCACATCAAGATAACAGATGCAGCCAACCCACGGTATGAGGTTCCCCTTGATGTTCCCCGGTCAATGAAGAAAGCAGAAAACCCCATCTACAGCCTGGACTTCTCCCAGGACCCCTTTGGGGTGCTGCTGCGGCGCAAGACGACAGGGACAGTGCTGCTCAACACCACTGTGGCCCCCTTGATCTTCGCTGACCAGTTTCTCCAGATATCCACATTGCTCCCGTCCCAGTTCCTCTACGGGCTAGGGGAGCACCGCGGTTCTCTCCTGCACAGCCTAGATTGGAACACCCTCACGCTCTGGGCCCGTGATGTCCCTCCCACGGAATCATTCAACCTCTACGGTGCTCACCCCTTCTACCTGCTGATGGAGGAGGGTGGAGATGCTCACGGGGTTTTCCTCCTCAACAGCAACGCAATGGAGGTGGCCCTGCAACCTGCTCCGGGCCTGACCTGGAGGACCATTGGCGGGGTGCTGGATTTTTACATCTTCCTGGGACCAGATCCCAACATGGTCATCCAGCAGTACCAGCAGGTGATAGGTTTCCCGGCCATGCCTCCCCTCTGGGCACTCGGCTTCCACCTCTGCCGCTGGGGCTACGGGTCCAGCAATGAGACCTGGCAGACTGTGAGAGCCATGAGGAACTACCAGATCCCCCAGGATGCACAGTGGAATGACATCGATTACATGGATGGGTACCGGGACTTCACCTTTGATCCCCAGAAATTTGCCTCCCTGCCCTCACTGGTGGAAGACCTCCACAAACACAGACAGCACTACGTGATGATCTTGGATCCTGGCATCAGCAGCACCAGGCCTCATGGCTCCTACTGGCCTTTCGATGAAGGCTTGAGACGGGGCTTGTTCCTCAACACCACCCAAGGGCAGCCGCTCATCGGGCAGGTCTGGCCTGGCTTCACTGCCTTCCCAGACTTCTCCAACCCAGACACACACCAGTGGTGGCTGGAGAACCTGCAGCGTGTCCATGCCCACGTGCCCTTCGACGGTCTCTGGATTGACATGAATGAACCATCCAACTTCATGGATGGATCTGAAGATGGCTGCCCCCCAGGAGAGCTCGACAGCCCACCCTACATGCCAGCTGTGCTGGGTGAGTCCCTCTTTGCAAAGACAGTGTGTGCCTCAGCGAAGCAGAAAGCCTCTGTGCACTACAACCTCCACAACCTCTATGGGCTGATGGAAGCCAAAGCCACAGCAAGCGCCTTGATCCGGATCCGGGGGAAGCGCCCCTTCATCATCTCTCGCTCCACCTTCCCCAGCCAGGGCCGGTACTCGGGGCACTGGCTGGGAGACAACCGGAGCCAGTGGAAGGACATGTATTACTCCATCCCAGGGCTGCTGAGCTTCAGCCTATTTGGCATCCCGCTGGTGGGAGCAGACATCTGCGGCTTCTCTGGCAGCACCTCGGAGGAGCTGTGCACCCGCTGGATGCAGCTTGGAGCCTTCTACCCCTTCGCTCGCAACCACAACACCCAGAACGAGAAGGCTCAGGACCCAACAGTGTTCAGCCCTGCAGCGAGGACAGCCATGAAGGACGTGCTGCTGATCCGCTACTCCCTCCTGCCCTTCCTCTACACCCTTTTCCACCGTGCTCACCTGCAAGGGGACACTGTTGCCCGGCCCTTGTTCTTTGAGTTCCCCCGGGATTCAGCCACCTTGGGGCTGGATAGGCAGTTCCTGTGGGGCCGGGGCCTGCTGGTGACGCCAGTGCTGGAGCCTGGGGTGAACTCGGTCACAGGCTATGTCCCCCGAGGCGTGTGGTACGACTTCTACACGGGCTCCTCAGTCAACAGCAGCGGGGAGATGCTGAACATGTTGGCCCCTCTGGAGCACCTCAACTTGCATGTCCGTGAGGGTTCCATCCTGCCCACCCAGAAACCAGGGACCACCAGCGAGGTAACCCGAGGGAATCCCCTGCTCCTCATTGTGGCCTTGTCCCAGAGTGCTACTGCCTGGGGGGACCTCTTCTGGGATGACGGAGAGAGCCTGGACACCTTTGAGCGGGGCAGCTACTTTTACCTGGTGTTCAATGCCACACAGAATATCTTCACCTCCACCGTACTCCATGCCGGGACTGAGGCCCCCAAGGTCACCATTGACACGCTGAGGATCCTTGGAGTGCAGGAGCGGCCCAGTAAG
>Tyto_alba_gaa1_pseudogene
[truncated: 664,232 more chars]
